# Supplementary material for: Heart‐Specific Spinal and Vagal Afferents: Transcriptomic Signatures and Optogenetically Modulated Functional Coupling With Cardiomyocytes
Source: Compr Physiol. 2026 Jun 30;16(4):e70203. doi: 10.1002/cph4.70203 (PMC13320145; doi:10.1002/cph4.70203)
Supplement: Supplementary file 10 — Table S1: The list for RQN values assigned to each sample sequenced. [file CPH4-16-e70203-s004.xlsx]

## Sheet: Sheet1
Sample Name	RQN
DRG-HS1	8,5
DRG-HS2	6.9
DRG-HS3	7.1
DRG-T1	7.9
DRG-T2	7.9
NG-HS1	8.8
NG-HS2	7.7
NG-T1	6.4
NG-T2	6.8
