# Supplementary material for: Heart‐Specific Spinal and Vagal Afferents: Transcriptomic Signatures and Optogenetically Modulated Functional Coupling With Cardiomyocytes
Source: Compr Physiol. 2026 Jun 30;16(4):e70203. doi: 10.1002/cph4.70203 (PMC13320145; doi:10.1002/cph4.70203)
Supplement: Supplementary file 11 — Table S2: Primer list used for qRTPCR analysis. [file CPH4-16-e70203-s006.xlsx]

## Sheet: Sheet1
Gene Name	Forward	Reverse
Cckar	GCAGATTCTCCTGTACTCCTTC	AAGGCACCAAGTTGCTGTAA
Chrna4b	TGCAAGGAACCATCTCCTGT	GGTGGTCTGCAATGTACTGG
Fgf-3	GGGCTCTTTTCTGGGCGGTA	CGGTACAGGCGGGAAGCATA
Gapdh	GAAGGGCATCTTGGGCTA	GCAGCGAACTTTATTGATGGTATT
Gpr35	GGGGTACTGGCTCTCCCTAC	CCCAAGAGTCACCGTGCTTT
Mrgpra3	TGGATTGCACCTGGTGTGTT	AAGGAGCCCACGAAGAAGTA
Mrgprb4	CTCAATCTGGCTGGTGCT	CCACGAGGCTCAACAATA
Mrgprb5	GGGTCTGCCCTTTGGGATTT	ATTGCAACCTGTGCTGCCTA
Mrgprd	TTTTCAGTGACATTCCTCGCC	GCACATAGACACAGAAGGGAGA
Ms4a3	TCCTCATCAGATGGCCTGGT	AAGCTTGGGGCTGAGTGTTC
Nppb	AGGACCAAGGCCTCACAAAA	ACTTCAAAGGTGGTCCCAGAG
P2xr2	TCA AGT TCT CCA AGG GCA AC	TTG GGG TTG CAC TCT GAT TC
P2xr3	GTCCTCACACATCCACACATCTG	ACTCTGCCTACTCAACTACATCCC
Ptgdr	CTTCTGCTTGGCTTTCTGTGC	CAGGGGTCCACTATGGAAATC
Ptprr	CACCTCTTCTGAGCGTCTTG	TATGCCTCTTGTGCGATGTC
Pvalb-2	TGTCGATGACAGACGTGCTC	TTCTTCAACCCCAATCTTGC
Scn10a	CGCTGAATCTCTTTGTCGGG	CGTCTTCTCCTCGCTCTGAT
Slcl17a8	GGGATGTGGAGTAAGTGGGC	TACTGCACCAATACCCCTGC
Trpa1	AACACGGCTTTGATGTCCAC	TCATGTCCAAGTCTCCGCTT
Trpc3	TGACTTCCGTTGTGCTCAAATATG	CCTTCTGAAGCCTTCTCCTTCTGC
Trpv1	CATCTTCACCACGGCTGCTTAC	CAGACAGGATCTCTCCAGTGAC
Trpv2	GGGTCAATGCCTGTATCCTG	TGCCAGAGAAAGAGGTAGCT
Vglut2	TGCTACCTCACAGGAGAATGGA	GCGCACCTTCTTGCACAAAT
