# Supplementary material for: Heart‐Specific Spinal and Vagal Afferents: Transcriptomic Signatures and Optogenetically Modulated Functional Coupling With Cardiomyocytes
Source: Compr Physiol. 2026 Jun 30;16(4):e70203. doi: 10.1002/cph4.70203 (PMC13320145; doi:10.1002/cph4.70203)
Supplement: Supplementary file 12 — Table S3: Values for cell size, neurite diameter, and neurite number of DRG and NG populations in culture. [file CPH4-16-e70203-s013.xlsx]

## Sheet: Sheet1
Sample and p value	Cell Diameter (𝜇𝑚)	Neurite Diameter (𝜇𝑚)	Neurite Number
DRGHS	17.55 ± 3.18	1.4 ± 0.58	1.63 ± 1.07
DRGT	19.48 ± 6.38	1.63 ± 0.97	1.92 ± 1.1
p (DRGHS vs DRGT)	0. 0001	0.0003	0.019
NGHS	20.98 ± 2.99	2.82 ± 1.25	1.94 ± 1.09
NGT	21.92 ± 4.33	2.31 ± 0.70	2.23 ± 1.04
p (NGHS vs NGT)	0.1786	0.0003	0.017
