# Supplementary material for: Heart‐Specific Spinal and Vagal Afferents: Transcriptomic Signatures and Optogenetically Modulated Functional Coupling With Cardiomyocytes
Source: Compr Physiol. 2026 Jun 30;16(4):e70203. doi: 10.1002/cph4.70203 (PMC13320145; doi:10.1002/cph4.70203)
Supplement: Supplementary file 13 — Table S4: The FPKM levels of highly expressed genes as discussed in the manuscript. [file CPH4-16-e70203-s007.xlsx]

## Sheet: Sayfa2
Ensembl Ids	DRG_CS1_S4	DRG_CS2_S5	DRG_F_S2	DRG_F_S1	DRG_F_S3	NG_CS_S8	NG_CS_S9	NG_F_S6	NG_F_S7	symbols	gene_name	DRG_Padj	NODOSE_Padj
ENSMUSG00000062210	4.51679	6.31313	13.8825	25.5148	17.5186	9.61584	9.28997	8.79645	6.17845	Tnfaip8	tumor necrosis factor, alpha-induced protein 8	8.26141e-08	0.653419
ENSMUSG00000039197	261.014	277.935	456.608	486.363	475.32	85.0435	67.0426	90.2339	86.6814	Adk	adenosine kinase	9.97647e-07	0.501443
ENSMUSG00000029019	8.2303	18.7871	53.3111	60.4112	39.2091	1.98659	1.16278	1.80635	1.59898	Nppb	natriuretic peptide type B	2.29535e-06	0.940589
ENSMUSG00000078698	18.2027	23.5535	51.6706	53.3308	48.7794	0.747223	0.52436	1.35286	0.362982	Mrgpra3	MAS-related GPR, member A3	0.000143979	0.649634
ENSMUSG00000029088	113.907	99.8117	153.481	171.164	179.788	44.3433	43.8174	54.3364	62.5172	Kcnip4	Kv channel interacting protein 4	0.000248052	0.130189
ENSMUSG00000029468	4.44055	6.97876	1.23539	2.86529	1.7864	9.05327	11.1445	2.23461	3.26873	P2rx7	purinergic receptor P2X, ligand-gated ion channel, 7	0.000580316	7.11739e-05
ENSMUSG00000071072	111.888	109.18	162.786	159.795	146.77	93.2503	98.6902	114.402	112.749	Ptges3	prostaglandin E synthase 3	0.00100382	0.333895
ENSMUSG00000070552	15.3785	15.5488	29.0187	33.672	26.7348	1.79182	0.958733	1.46672	1.5384	Mrgprx1	MAS-related GPR, member X1	0.00106811	0.900689
ENSMUSG00000050377	6.07161	10.0536	25.551	20.2446	16.7219	0.511078	0.151431	0.448379	0.218541	Il31ra	interleukin 31 receptor A	0.00286942	0.954307
ENSMUSG00000091204	106.478	119.243	169.424	343.757	203.248	28.6472	19.5968	24.3492	22.3787	Gm7271	predicted gene 7271	0.00332405	0.965991
ENSMUSG00000034115	179.584	191.772	306.803	231.903	346.464	59.1213	51.3096	68.186	64.3829	Scn11a	sodium channel, voltage-gated, type XI, alpha	0.00705967	0.530124
ENSMUSG00000070550	21.6406	25.9596	56.5677	31.3443	58.2559	0.0959603	0.0990242	0.201998	0	Mrgprb4	MAS-related GPR, member B4	0.0110224	0.979467
ENSMUSG00000032181	117.47	167.647	206.182	218.129	226.767	69.7141	73.0276	66.15	59.0526	Scg3	secretogranin III	0.0110406	0.668572
ENSMUSG00000029503	1.28711	1.45854	2.52741	2.02203	2.26615	146.917	172.098	230.589	227.041	P2rx2	purinergic receptor P2X, ligand-gated ion channel, 2	0.0113579	0.0374771
ENSMUSG00000022146	13.9958	15.4961	24.1156	21.0128	19.8346	8.50202	7.11661	3.30678	3.6113	Osmr	oncostatin M receptor	0.0152729	5.05734e-08
ENSMUSG00000030247	0.238845	0.37393	0.0302028	0	0.0386231	0.828207	0.489229	0	0	Kcnj8	potassium inwardly-rectifying channel, subfamily J, member 8	0.0186273	0.000363504
ENSMUSG00000034690	0	0	0.172927	0.482761	0.0354311	0.259178	0.266615	0.537091	0.0523908	Nlrp4c	NLR family, pyrin domain containing 4C	0.0196774	0.973581
ENSMUSG00000056296	441.416	463.847	549.224	1027.55	714.595	173.935	139.365	196.142	208.594	Synpr	synaptoporin	0.0250155	0.482443
ENSMUSG00000025221	172.162	205.235	264.058	264.385	325.53	29.8292	21.2529	31.4579	32.1815	Kcnip2	Kv channel-interacting protein 2	0.0271996	0.446996
ENSMUSG00000004366	4.02486	9.38055	18.5838	16.3867	15.9293	6.87893	4.08432	4.86889	10.383	Sst	somatostatin	0.0354587	0.675807
ENSMUSG00000034533	131.435	138.896	205.157	163.737	237.344	77.0649	101.711	80.2414	86.2364	Scn10a	sodium channel, voltage-gated, type X, alpha	0.038938	0.866508
ENSMUSG00000036251	2.72589	2.03285	0.787141	1.19547	0.939179	0.801474	1.02687	0.223871	0.0320112	Trpm8	transient receptor potential cation channel, subfamily M, member 8	0.0399077	1.85425e-05
ENSMUSG00000069372	181.312	147.941	229.647	320.854	261.732	23.8045	12.2747	20.9635	21.2426	Ctxn3	cortexin 3	0.0644653	0.751384
ENSMUSG00000027071	140.434	157.252	167.73	234.534	217.301	227.52	221.402	260.05	261.907	P2rx3	purinergic receptor P2X, ligand-gated ion channel, 3	0.0664988	0.586636
ENSMUSG00000079278	196.242	189.523	295.563	263.841	306.077	26.9441	14.7858	29.2589	26.1381	Tmem233	transmembrane protein 233	0.103433	0.404313
ENSMUSG00000071489	23.0724	22.9759	29.3594	27.9232	34.0235	3.26962	2.29726	4.45011	4.37791	Ptgdr	prostaglandin D receptor	0.191748	0.0357942
ENSMUSG00000024027	0.464336	0.469669	0.313354	0.195113	0.307659	24.5628	24.7387	37.9644	36.5719	Glp1r	glucagon-like peptide 1 receptor	0.332036	0.0577576
ENSMUSG00000041482	8.73952	10.1721	9.66325	13.3294	12.9563	3.05455	2.79937	2.31888	2.44712	Piezo2	piezo-type mechanosensitive ion channel component 2	0.339456	0.487932
ENSMUSG00000028004	13.0831	14.2203	15.5659	16.9199	16.1716	38.265	35.969	46.7233	44.7115	Npy2r	neuropeptide Y receptor Y2	0.352648	0.259569
ENSMUSG00000027597	3.71275	6.30462	5.66784	6.09166	11.2402	2.58147	5.60911	10.7941	16.132	Ahcy	S-adenosylhomocysteine hydrolase	0.469562	0.00405883
ENSMUSG00000024960	164.528	180.957	231.731	149.499	269.189	172.963	165.322	175.126	198.727	Plcb3	phospholipase C, beta 3	0.501108	0.832142
ENSMUSG00000051207	39.8887	44.8404	83.3126	52.1235	82.6651	3.70788	1.04617	3.4702	1.80672	Mrgprd	MAS-related GPR, member D	0.560807	0.942959
ENSMUSG00000036832	32.5115	36.7183	42.0424	33.588	51.0017	5.78792	4.54653	5.51764	4.19163	Lpar3	lysophosphatidic acid receptor 3	0.579447	0.906577
ENSMUSG00000027765	56.0151	53.2528	53.1327	64.8149	81.1773	29.6712	24.6483	26.8693	36.7868	P2ry1	purinergic receptor P2Y, G-protein coupled 1	0.580989	0.676451
ENSMUSG00000030500	94.1745	91.8881	83.2544	68.1984	87.3449	143.369	106.899	136.405	153.33	Slc17a6	solute carrier family 17 (sodium-dependent inorganic phosphate cotransporter), member 6	0.602341	0.625302
ENSMUSG00000041737	183.437	257.606	330.654	361.236	372.455	10.558	4.88735	14.9182	4.18957	Tmem45b	transmembrane protein 45b	0.639623	0.870112
ENSMUSG00000020155	7.67786	5.71343	8.99838	8.21991	9.88397	0.845638	0.30867	0.71116	0.283179	Kcnmb1	potassium large conductance calcium-activated channel, subfamily M, beta member 1	0.643954	0.868557
ENSMUSG00000021886	0.336901	0.456251	0.450377	0.157578	0.255888	13.8878	14.3172	14.4586	22.5854	Gpr65	G-protein coupled receptor 65	0.744487	0.549545
ENSMUSG00000031491	55.4132	50.8252	52.1193	39.875	47.8119	18.3818	12.0187	15.2045	16.8971	Chrna6	cholinergic receptor, nicotinic, alpha polypeptide 6	0.752654	0.91016
ENSMUSG00000050447	3.66283	1.99781	4.16573	3.37697	2.47442	0.945077	1.0026	2.6906	3.00162	Lypd6	LY6/PLAUR domain containing 6	0.845926	0.00657783
ENSMUSG00000014444	0.504597	1.15735	0.460877	1.29229	0.288983	1.88395	4.28239	1.44477	2.41464	Piezo1	piezo-type mechanosensitive ion channel component 1	0.866986	0.615911
ENSMUSG00000018500	2.07211	2.11464	3.62756	1.5552	2.41417	0.425644	0.167371	0.170775	0.134321	Adora2b	adenosine A2b receptor	0.868361	0.495932
ENSMUSG00000024907	85.987	76.9855	93.6188	102.757	63.2953	64.2667	48.7199	98.7575	101.226	Gal	galanin	0.92804	0.021662
ENSMUSG00000005952	13.7617	14.7124	17.8327	11.827	15.5205	26.9099	38.8638	32.9044	27.7088	Trpv1	transient receptor potential cation channel, subfamily V, member 1	0.930144	0.868139
ENSMUSG00000030669	3337.01	3101.65	3369.12	4614.44	2922.72	657.846	177.95	397.405	429.698	Calca	calcitonin/calcitonin-related polypeptide, alpha	0.938401	0.992423
