# Supplementary material for: Heart‐Specific Spinal and Vagal Afferents: Transcriptomic Signatures and Optogenetically Modulated Functional Coupling With Cardiomyocytes
Source: Compr Physiol. 2026 Jun 30;16(4):e70203. doi: 10.1002/cph4.70203 (PMC13320145; doi:10.1002/cph4.70203)
Supplement: Supplementary file 14 — Table S5: List of DRGHS enriched GO terms and Pathways. [file CPH4-16-e70203-s015.xlsx]

## Sheet: GO_BP_DRG_up
	category	over_represented_pvalue	under_represented_pvalue	numDEInCat	numInCat	term	ontology	padj_value
6541	GO:0042773	2.76521e-06	1	8	66	ATP synthesis coupled electron transport	BP	0.0429409
4102	GO:0022904	1.77526e-05	0.999998	8	85	respiratory electron transport chain	BP	0.0907559
1301	GO:0006119	1.81105e-05	0.999998	9	111	oxidative phosphorylation	BP	0.0907559
6543	GO:0042775	2.33771e-05	0.999998	7	64	mitochondrial ATP synthesis coupled electron transport	BP	0.0907559
4101	GO:0022900	3.66881e-05	0.999995	8	94	electron transport chain	BP	0.113946
3729	GO:0019646	6.69993e-05	0.999994	6	52	aerobic electron transport chain	BP	0.173405
10272	GO:0070893	0.000115452	0.999998	3	8	transposon integration	BP	0.199207
10273	GO:0070894	0.000115452	0.999998	3	8	regulation of transposon integration	BP	0.199207
10274	GO:0070895	0.000115452	0.999998	3	8	negative regulation of transposon integration	BP	0.199207
2266	GO:0009060	0.000239566	0.999955	9	155	aerobic respiration	BP	0.372022
1305	GO:0006123	0.000364772	0.99999	3	11	mitochondrial electron transport, cytochrome c to oxygen	BP	0.514958
3160	GO:0015074	0.000430166	0.999988	3	12	DNA integration	BP	0.554652
7703	GO:0046604	0.000489084	0.999998	2	3	positive regulation of mitotic centrosome separation	BP	0.554652
7443	GO:0045963	0.00050004	0.999998	2	3	negative regulation of dopamine metabolic process	BP	0.554652
6955	GO:0044271	0.00086468	0.999493	69	3744	cellular nitrogen compound biosynthetic process	BP	0.871581
14136	GO:1904780	0.000940067	0.999992	2	4	negative regulation of protein localization to centrosome	BP	0.871581
7404	GO:0045914	0.000960329	0.999992	2	4	negative regulation of catecholamine metabolic process	BP	0.871581
12322	GO:1900060	0.00101027	0.999991	2	4	negative regulation of ceramide biosynthetic process	BP	0.871581
3622	GO:0019233	0.00153308	0.999707	7	131	sensory perception of pain	BP	1
11029	GO:0072593	0.00157035	0.999615	9	206	reactive oxygen species metabolic process	BP	1
7183	GO:0045333	0.00164823	0.999593	9	204	cellular respiration	BP	1
3163	GO:0015671	0.0017318	0.999977	2	5	oxygen transport	BP	1
6519	GO:0042743	0.00205146	0.999804	4	41	hydrogen peroxide metabolic process	BP	1
6520	GO:0042744	0.00225872	0.999874	3	20	hydrogen peroxide catabolic process	BP	1
5172	GO:0033239	0.00230992	0.999961	2	6	negative regulation of cellular amine metabolic process	BP	1
11255	GO:0090156	0.00252707	0.999956	2	6	cellular sphingolipid homeostasis	BP	1
11254	GO:0090155	0.00253328	0.999955	2	6	negative regulation of sphingolipid biosynthetic process	BP	1
2695	GO:0010528	0.0031836	0.999796	3	23	regulation of transposition	BP	1
2696	GO:0010529	0.0031836	0.999796	3	23	negative regulation of transposition	BP	1
4639	GO:0032196	0.00406386	0.999714	3	25	transposition	BP	1
12640	GO:1901379	0.00422912	0.999321	5	82	regulation of potassium ion transmembrane transport	BP	1
7702	GO:0046602	0.0044625	0.999885	2	8	regulation of mitotic centrosome separation	BP	1
3302	GO:0015980	0.00479013	0.9985	10	286	energy derivation by oxidation of organic compounds	BP	1
7471	GO:0046034	0.00554049	0.998355	9	245	ATP metabolic process	BP	1
3662	GO:0019373	0.00568553	0.999829	2	9	epoxygenase P450 pathway	BP	1
11588	GO:0097278	0.00592544	0.999818	2	9	complement-dependent cytotoxicity	BP	1
2634	GO:0010257	0.00635143	0.999154	4	55	NADH dehydrogenase complex assembly	BP	1
5075	GO:0032981	0.00635143	0.999154	4	55	mitochondrial respiratory chain complex I assembly	BP	1
3506	GO:0018130	0.00661854	0.995859	56	3145	heterocycle biosynthetic process	BP	1
1930	GO:0007098	0.0066919	0.998543	6	128	centrosome cycle	BP	1
1302	GO:0006120	0.00678303	0.999419	3	29	mitochondrial electron transport, NADH to ubiquinone	BP	1
5126	GO:0033108	0.006901	0.998753	5	89	mitochondrial respiratory chain complex assembly	BP	1
4497	GO:0031468	0.00696105	0.999763	2	10	nuclear membrane reassembly	BP	1
3685	GO:0019438	0.00697426	0.995624	56	3153	aromatic compound biosynthetic process	BP	1
9064	GO:0060159	0.00719016	0.999751	2	10	regulation of dopamine receptor signaling pathway	BP	1
14135	GO:1904779	0.00814913	0.999693	2	11	regulation of protein localization to centrosome	BP	1
15002	GO:2000303	0.00861055	0.999666	2	11	regulation of ceramide biosynthetic process	BP	1
3565	GO:0018401	0.00873789	0.999659	2	11	peptidyl-proline hydroxylation to 4-hydroxy-L-proline	BP	1
6586	GO:0042989	0.00914731	0.999634	2	11	sequestering of actin monomers	BP	1
6678	GO:0043266	0.0099788	0.998021	5	101	regulation of potassium ion transport	BP	1
1932	GO:0007100	0.0102361	0.99956	2	12	mitotic centrosome separation	BP	1
7783	GO:0046825	0.0102932	0.998961	3	35	regulation of protein export from nucleus	BP	1
4360	GO:0031023	0.0104287	0.997501	6	141	microtubule organizing center organization	BP	1
6535	GO:0042762	0.0106195	0.999535	2	12	regulation of sulfur metabolic process	BP	1
5539	GO:0034654	0.0106568	0.99319	54	3081	nucleobase-containing compound biosynthetic process	BP	1
4822	GO:0032507	0.0118396	0.998099	4	67	maintenance of protein location in cell	BP	1
8562	GO:0051299	0.0120652	0.999428	2	13	centrosome separation	BP	1
11252	GO:0090153	0.0121375	0.999423	2	13	regulation of sphingolipid biosynthetic process	BP	1
14269	GO:1905038	0.0121375	0.999423	2	13	regulation of membrane lipid metabolic process	BP	1
3161	GO:0015669	0.0122096	0.999418	2	13	gas transport	BP	1
13275	GO:1903062	0.0124408	1	1	1	regulation of reverse cholesterol transport	BP	1
13276	GO:1903064	0.0124408	1	1	1	positive regulation of reverse cholesterol transport	BP	1
1439	GO:0006366	0.0126031	0.992359	39	2098	transcription by RNA polymerase II	BP	1
1432	GO:0006357	0.0127028	0.992339	38	2034	regulation of transcription by RNA polymerase II	BP	1
14294	GO:1905089	0.012734	1	1	1	regulation of parkin-mediated stimulation of mitophagy in response to mitochondrial depolarization	BP	1
14295	GO:1905090	0.012734	1	1	1	negative regulation of parkin-mediated stimulation of mitophagy in response to mitochondrial depolarization	BP	1
5937	GO:0035937	0.0128563	1	1	1	estrogen secretion	BP	1
11583	GO:0097254	0.0128563	1	1	1	renal tubular secretion	BP	1
15368	GO:2000861	0.0128563	1	1	1	regulation of estrogen secretion	BP	1
15369	GO:2000863	0.0128563	1	1	1	positive regulation of estrogen secretion	BP	1
13459	GO:1903435	0.0128815	1	1	1	positive regulation of constitutive secretory pathway	BP	1
11688	GO:0097711	0.0130494	1	1	1	ciliary basal body-plasma membrane docking	BP	1
418	GO:0001979	0.0130933	1	1	1	regulation of systemic arterial blood pressure by chemoreceptor signaling	BP	1
439	GO:0002007	0.0130933	1	1	1	detection of hypoxic conditions in blood by chemoreceptor signaling	BP	1
988	GO:0003027	0.0130933	1	1	1	regulation of systemic arterial blood pressure by carotid body chemoreceptor signaling	BP	1
989	GO:0003029	0.0130933	1	1	1	detection of hypoxic conditions in blood by carotid body chemoreceptor signaling	BP	1
12635	GO:1901362	0.0131289	0.991456	56	3252	organic cyclic compound biosynthetic process	BP	1
4456	GO:0031337	0.0132125	1	1	1	positive regulation of sulfur amino acid metabolic process	BP	1
8227	GO:0050666	0.0132125	1	1	1	regulation of homocysteine metabolic process	BP	1
8229	GO:0050668	0.0132125	1	1	1	positive regulation of homocysteine metabolic process	BP	1
14600	GO:1905869	0.0132443	1	1	1	negative regulation of 3'-UTR-mediated mRNA stabilization	BP	1
12994	GO:1902349	0.0132927	1	1	1	response to chloroquine	BP	1
5753	GO:0035543	0.013319	1	1	1	positive regulation of SNARE complex assembly	BP	1
8679	GO:0051585	0.013319	1	1	1	negative regulation of dopamine uptake involved in synaptic transmission	BP	1
8706	GO:0051622	0.013319	1	1	1	negative regulation of norepinephrine uptake	BP	1
8835	GO:0051945	0.013319	1	1	1	negative regulation of catecholamine uptake involved in synaptic transmission	BP	1
13366	GO:1903282	0.013319	1	1	1	regulation of glutathione peroxidase activity	BP	1
13367	GO:1903284	0.013319	1	1	1	positive regulation of glutathione peroxidase activity	BP	1
8616	GO:0051415	0.0134705	1	1	1	microtubule nucleation by interphase microtubule organizing center	BP	1
1741	GO:0006780	0.0134982	1	1	1	uroporphyrinogen III biosynthetic process	BP	1
13644	GO:1903816	0.0135159	1	1	1	positive regulation of collecting lymphatic vessel constriction	BP	1
13776	GO:1904055	0.0135159	1	1	1	negative regulation of cholangiocyte proliferation	BP	1
6015	GO:0036148	0.0135523	1	1	1	phosphatidylglycerol acyl-chain remodeling	BP	1
13433	GO:1903394	0.0135838	1	1	1	protein localization to kinetochore involved in kinetochore assembly	BP	1
1328	GO:0006175	0.0135842	1	1	1	dATP biosynthetic process	BP	1
1365	GO:0006240	0.0136437	1	1	1	dCDP biosynthetic process	BP	1
7493	GO:0046062	0.0136437	1	1	1	dCDP metabolic process	BP	1
7751	GO:0046704	0.0136437	1	1	1	CDP metabolic process	BP	1
7752	GO:0046705	0.0136437	1	1	1	CDP biosynthetic process	BP	1
3705	GO:0019511	0.0142451	0.999257	2	14	peptidyl-proline hydroxylation	BP	1
2158	GO:0007635	0.015307	0.999164	2	15	chemosensory behavior	BP	1
2264	GO:0009058	0.0153323	0.989518	77	4762	biosynthetic process	BP	1
6944	GO:0044249	0.0155613	0.98938	75	4621	cellular biosynthetic process	BP	1
6822	GO:0043558	0.0157097	0.99913	2	15	regulation of translational initiation in response to stress	BP	1
8561	GO:0051298	0.0159313	0.997199	4	74	centrosome duplication	BP	1
4757	GO:0032402	0.0159895	0.999106	2	15	melanosome transport	BP	1
1279	GO:0006091	0.0162555	0.993554	11	396	generation of precursor metabolites and energy	BP	1
4447	GO:0031326	0.0164314	0.989161	56	3293	regulation of cellular biosynthetic process	BP	1
2555	GO:0009889	0.0165342	0.98906	57	3364	regulation of biosynthetic process	BP	1
10657	GO:0071709	0.0166676	0.997969	3	42	membrane assembly	BP	1
2429	GO:0009265	0.0168337	0.999033	2	15	2'-deoxyribonucleotide biosynthetic process	BP	1
7614	GO:0046385	0.0168337	0.999033	2	15	deoxyribose phosphate biosynthetic process	BP	1
11825	GO:0098926	0.0172983	0.997863	3	42	postsynaptic signal transduction	BP	1
4756	GO:0032401	0.0179806	0.998923	2	16	establishment of melanosome localization	BP	1
3619	GO:0019228	0.0180084	0.997736	3	44	neuronal action potential	BP	1
6862	GO:0043651	0.0181782	0.998905	2	16	linoleic acid metabolic process	BP	1
8813	GO:0051904	0.0181845	0.998904	2	16	pigment granule transport	BP	1
2643	GO:0010310	0.0182283	0.9989	2	16	regulation of hydrogen peroxide metabolic process	BP	1
7667	GO:0046500	0.0184529	0.998879	2	16	S-adenosylmethionine metabolic process	BP	1
4686	GO:0032272	0.0199823	0.996234	4	79	negative regulation of protein polymerization	BP	1
8809	GO:0051899	0.0201889	0.996181	4	81	membrane depolarization	BP	1
8814	GO:0051905	0.0202841	0.998697	2	17	establishment of pigment granule localization	BP	1
8647	GO:0051494	0.0213982	0.993981	6	166	negative regulation of cytoskeleton organization	BP	1
4544	GO:0031644	0.0216827	0.993882	6	168	regulation of nervous system process	BP	1
2878	GO:0010824	0.0221964	0.996976	3	46	regulation of centrosome duplication	BP	1
13180	GO:1902904	0.0225089	0.993596	6	168	negative regulation of supramolecular fiber organization	BP	1
2139	GO:0007612	0.0228127	0.993488	6	170	learning	BP	1
13946	GO:1904424	0.0228793	0.998424	2	18	regulation of GTP binding	BP	1
3617	GO:0019226	0.0230106	0.995466	4	85	transmission of nerve impulse	BP	1
8822	GO:0051930	0.0237958	0.996665	3	48	regulation of sensory perception of pain	BP	1
2427	GO:0009263	0.0239384	0.998311	2	18	deoxyribonucleotide biosynthetic process	BP	1
1430	GO:0006355	0.0240671	0.984237	46	2668	regulation of transcription, DNA-templated	BP	1
6276	GO:0042053	0.0243825	0.998255	2	19	regulation of dopamine metabolic process	BP	1
8280	GO:0050794	0.0244176	0.982729	130	8900	regulation of cellular process	BP	1
13476	GO:1903506	0.0246636	0.983819	46	2672	regulation of nucleic acid-templated transcription	BP	1
3394	GO:0016267	0.024806	0.999845	1	2	O-glycan processing, core 1	BP	1
5881	GO:0035813	0.0248132	0.998207	2	19	regulation of renal sodium excretion	BP	1
9019	GO:0060079	0.0249111	0.994971	4	86	excitatory postsynaptic potential	BP	1
2398	GO:0009216	0.0249233	0.999844	1	2	purine deoxyribonucleoside triphosphate biosynthetic process	BP	1
13440	GO:1903407	0.0249253	0.999843	1	2	negative regulation of P-type sodium:potassium-exchanging transporter activity	BP	1
6447	GO:0042489	0.0250602	0.999842	1	2	negative regulation of odontogenesis of dentin-containing tooth	BP	1
8823	GO:0051931	0.0250961	0.996408	3	49	regulation of sensory perception	BP	1
4755	GO:0032400	0.0251857	0.998166	2	19	melanosome localization	BP	1
15438	GO:2001141	0.0252618	0.983399	46	2676	regulation of RNA biosynthetic process	BP	1
14397	GO:1905349	0.0252684	0.999839	1	2	ciliary transition zone assembly	BP	1
1486	GO:0006429	0.0253623	0.999838	1	2	leucyl-tRNA aminoacylation	BP	1
6926	GO:0044091	0.0254435	0.99634	3	49	membrane biogenesis	BP	1
14068	GO:1904669	0.0255408	0.999836	1	2	ATP export	BP	1
3310	GO:0016036	0.0257056	0.999833	1	2	cellular response to phosphate starvation	BP	1
13368	GO:1903285	0.0257205	0.999833	1	2	positive regulation of hydrogen peroxide catabolic process	BP	1
15205	GO:2000620	0.0259408	0.99983	1	2	positive regulation of histone H4-K16 acetylation	BP	1
13264	GO:1903048	0.0259574	0.99983	1	2	regulation of acetylcholine-gated cation channel activity	BP	1
12099	GO:0120049	0.0260077	0.999829	1	2	snRNA (adenine-N6)-methylation	BP	1
14436	GO:1905450	0.0260219	0.999829	1	2	negative regulation of Fc-gamma receptor signaling pathway involved in phagocytosis	BP	1
2285	GO:0009085	0.0260881	0.999828	1	2	lysine biosynthetic process	BP	1
3766	GO:0019878	0.0260881	0.999828	1	2	lysine biosynthetic process via aminoadipic acid	BP	1
12509	GO:1900924	0.0261449	0.999828	1	2	negative regulation of glycine import across plasma membrane	BP	1
13457	GO:1903433	0.0261587	0.999827	1	2	regulation of constitutive secretory pathway	BP	1
1676	GO:0006679	0.0264038	0.999824	1	2	glucosylceramide biosynthetic process	BP	1
15123	GO:2000470	0.0264146	0.999824	1	2	positive regulation of peroxidase activity	BP	1
7327	GO:0045764	0.0265954	0.999822	1	2	positive regulation of cellular amino acid metabolic process	BP	1
8705	GO:0051621	0.0266204	0.999821	1	2	regulation of norepinephrine uptake	BP	1
6350	GO:0042275	0.0267045	0.99982	1	2	error-free postreplication DNA repair	BP	1
14100	GO:1904715	0.026705	0.99982	1	2	negative regulation of chaperone-mediated autophagy	BP	1
13617	GO:1903766	0.0267846	0.999819	1	2	positive regulation of potassium ion export across plasma membrane	BP	1
13642	GO:1903814	0.0268139	0.999819	1	2	regulation of collecting lymphatic vessel constriction	BP	1
14689	GO:1990183	0.0268139	0.999819	1	2	lymphatic vascular process in circulatory system	BP	1
14690	GO:1990186	0.0268139	0.999819	1	2	regulation of lymphatic vessel size	BP	1
14691	GO:1990192	0.0268139	0.999819	1	2	collecting lymphatic vessel constriction	BP	1
11838	GO:0098962	0.0269026	0.997962	2	20	regulation of postsynaptic neurotransmitter receptor activity	BP	1
10697	GO:0071846	0.0269155	0.999817	1	2	actin filament debranching	BP	1
7669	GO:0046502	0.0269433	0.999817	1	2	uroporphyrinogen III metabolic process	BP	1
5880	GO:0035812	0.0273058	0.997915	2	20	renal sodium excretion	BP	1
4800	GO:0032482	0.0273786	0.997906	2	20	Rab protein signal transduction	BP	1
6820	GO:0043555	0.0273799	0.997906	2	20	regulation of translation in response to stress	BP	1
5531	GO:0034641	0.0275459	0.980463	81	5169	cellular nitrogen compound metabolic process	BP	1
8792	GO:0051875	0.0278254	0.997853	2	20	pigment granule localization	BP	1
1426	GO:0006351	0.0284158	0.981105	47	2764	transcription, DNA-templated	BP	1
11676	GO:0097659	0.0290895	0.980625	47	2768	nucleic acid-templated transcription	BP	1
6281	GO:0042069	0.0294626	0.997647	2	21	regulation of catecholamine metabolic process	BP	1
5516	GO:0034605	0.0295121	0.9955	3	51	cellular response to heat	BP	1
7704	GO:0046605	0.0304824	0.99529	3	52	regulation of centrosome cycle	BP	1
4955	GO:0032774	0.0306017	0.979545	47	2777	RNA biosynthetic process	BP	1
2581	GO:0009987	0.032542	0.980087	183	13296	cellular process	BP	1
1752	GO:0006801	0.0330881	0.994716	3	54	superoxide metabolic process	BP	1
2701	GO:0010556	0.0338009	0.976896	52	3145	regulation of macromolecule biosynthetic process	BP	1
11945	GO:0099565	0.0342369	0.99236	4	95	chemical synaptic transmission, postsynaptic	BP	1
12641	GO:1901380	0.0358624	0.996795	2	23	negative regulation of potassium ion transmembrane transport	BP	1
10670	GO:0071763	0.0361042	0.996762	2	23	nuclear membrane organization	BP	1
9627	GO:0061077	0.0362041	0.99401	3	55	chaperone-mediated protein folding	BP	1
10444	GO:0071349	0.0370738	0.999536	1	3	cellular response to interleukin-12	BP	1
11059	GO:0072698	0.0374066	0.993724	3	57	protein localization to microtubule cytoskeleton	BP	1
6708	GO:0043316	0.0374232	0.999528	1	3	cytotoxic T cell degranulation	BP	1
6444	GO:0042483	0.0374894	0.999526	1	3	negative regulation of odontogenesis	BP	1
12073	GO:0110111	0.0374894	0.999526	1	3	negative regulation of animal organ morphogenesis	BP	1
3514	GO:0018171	0.0376179	0.999523	1	3	peptidyl-cysteine oxidation	BP	1
4603	GO:0032057	0.0378655	0.999516	1	3	negative regulation of translational initiation in response to stress	BP	1
9322	GO:0060535	0.0381477	0.999509	1	3	trachea cartilage morphogenesis	BP	1
14998	GO:2000299	0.0381627	0.999509	1	3	negative regulation of Rho-dependent protein serine/threonine kinase activity	BP	1
6917	GO:0044062	0.0382105	0.996456	2	24	regulation of excretion	BP	1
5237	GO:0033566	0.0383118	0.999505	1	3	gamma-tubulin complex localization	BP	1
6187	GO:0038128	0.0384333	0.999501	1	3	ERBB2 signaling pathway	BP	1
9065	GO:0060160	0.0385134	0.999499	1	3	negative regulation of dopamine receptor signaling pathway	BP	1
11712	GO:0098582	0.0385626	0.999498	1	3	innate vocalization behavior	BP	1
2591	GO:0010025	0.0385871	0.999497	1	3	wax biosynthetic process	BP	1
2616	GO:0010166	0.0385871	0.999497	1	3	wax metabolic process	BP	1
1613	GO:0006597	0.0386184	0.999497	1	3	spermine biosynthetic process	BP	1
14930	GO:2000170	0.0386904	0.999495	1	3	positive regulation of peptidyl-cysteine S-nitrosylation	BP	1
12508	GO:1900923	0.0387617	0.999493	1	3	regulation of glycine import across plasma membrane	BP	1
10160	GO:0070494	0.0387688	0.999493	1	3	regulation of thrombin-activated receptor signaling pathway	BP	1
10161	GO:0070495	0.0387688	0.999493	1	3	negative regulation of thrombin-activated receptor signaling pathway	BP	1
4455	GO:0031335	0.0387876	0.999492	1	3	regulation of sulfur amino acid metabolic process	BP	1
3002	GO:0010999	0.0389578	0.999488	1	3	regulation of eIF2 alpha phosphorylation by heme	BP	1
14994	GO:2000295	0.0390203	0.999486	1	3	regulation of hydrogen peroxide catabolic process	BP	1
1574	GO:0006553	0.039228	0.99948	1	3	lysine metabolic process	BP	1
1324	GO:0006170	0.0395269	0.999472	1	3	dAMP biosynthetic process	BP	1
2354	GO:0009171	0.0395269	0.999472	1	3	purine deoxyribonucleoside monophosphate biosynthetic process	BP	1
12038	GO:0106381	0.0395269	0.999472	1	3	purine deoxyribonucleotide salvage	BP	1
12039	GO:0106383	0.0395269	0.999472	1	3	dAMP salvage	BP	1
1360	GO:0006227	0.0395652	0.999471	1	3	dUDP biosynthetic process	BP	1
2379	GO:0009196	0.0395652	0.999471	1	3	pyrimidine deoxyribonucleoside diphosphate metabolic process	BP	1
2380	GO:0009197	0.0395652	0.999471	1	3	pyrimidine deoxyribonucleoside diphosphate biosynthetic process	BP	1
7505	GO:0046077	0.0395652	0.999471	1	3	dUDP metabolic process	BP	1
15121	GO:2000468	0.0395855	0.999471	1	3	regulation of peroxidase activity	BP	1
14192	GO:1904891	0.039681	0.999468	1	3	positive regulation of excitatory synapse assembly	BP	1
12701	GO:1901576	0.0401836	0.971104	73	4674	organic substance biosynthetic process	BP	1
2227	GO:0008535	0.0404992	0.996123	2	24	respiratory chain complex IV assembly	BP	1
47	GO:0000226	0.0408568	0.979989	13	581	microtubule cytoskeleton organization	BP	1
7151	GO:0045185	0.0414517	0.990171	4	99	maintenance of protein location	BP	1
6993	GO:0044380	0.0439575	0.992128	3	61	protein localization to cytoskeleton	BP	1
7674	GO:0046513	0.0452777	0.991797	3	61	ceramide biosynthetic process	BP	1
2137	GO:0007610	0.0473256	0.975659	14	660	behavior	BP	1
7105	GO:0045055	0.0476034	0.982221	7	255	regulated exocytosis	BP	1
8276	GO:0050789	0.0480281	0.964792	133	9300	regulation of biological process	BP	1
11488	GO:0095500	0.0486428	0.994816	2	27	acetylcholine receptor signaling pathway	BP	1
3505	GO:0018126	0.0487344	0.994801	2	27	protein hydroxylation	BP	1
1623	GO:0006611	0.0488566	0.990869	3	63	protein export from nucleus	BP	1
8532	GO:0051252	0.0491377	0.965898	48	2937	regulation of RNA metabolic process	BP	1
4306	GO:0030837	0.049189	0.990783	3	63	negative regulation of actin filament polymerization	BP	1
3931	GO:0021764	0.0492672	0.999075	1	4	amygdala development	BP	1
7144	GO:0045163	0.0499211	0.99905	1	4	clustering of voltage-gated potassium channels	BP	1
15108	GO:2000439	0.0500584	0.999045	1	4	positive regulation of monocyte extravasation	BP	1
6200	GO:0038165	0.0501	0.999043	1	4	oncostatin-M-mediated signaling pathway	BP	1
5882	GO:0035814	0.0502586	0.999037	1	4	negative regulation of renal sodium excretion	BP	1
857	GO:0002759	0.0504268	0.99903	1	4	regulation of antimicrobial humoral response	BP	1
14799	GO:1990839	0.0504474	0.99903	1	4	response to endothelin	BP	1
8675	GO:0051581	0.0504531	0.999029	1	4	negative regulation of neurotransmitter uptake	BP	1
8702	GO:0051612	0.0504531	0.999029	1	4	negative regulation of serotonin uptake	BP	1
605	GO:0002337	0.0505255	0.999027	1	4	B-1a B cell differentiation	BP	1
13596	GO:1903724	0.0505405	0.999026	1	4	positive regulation of centriole elongation	BP	1
13439	GO:1903406	0.0505994	0.999024	1	4	regulation of P-type sodium:potassium-exchanging transporter activity	BP	1
6408	GO:0042420	0.0508423	0.999014	1	4	dopamine catabolic process	BP	1
592	GO:0002322	0.0513252	0.998995	1	4	B cell proliferation involved in immune response	BP	1
14099	GO:1904714	0.0514685	0.99899	1	4	regulation of chaperone-mediated autophagy	BP	1
13639	GO:1903804	0.0515524	0.998986	1	4	glycine import across plasma membrane	BP	1
520	GO:0002188	0.0515807	0.998985	1	4	translation reinitiation	BP	1
13948	GO:1904426	0.0517196	0.99898	1	4	positive regulation of GTP binding	BP	1
1577	GO:0006556	0.0517807	0.998977	1	4	S-adenosylmethionine biosynthetic process	BP	1
434	GO:0001998	0.051806	0.998976	1	4	angiotensin-mediated vasoconstriction involved in regulation of systemic arterial blood pressure	BP	1
13177	GO:1902897	0.0518099	0.998976	1	4	regulation of postsynaptic density protein 95 clustering	BP	1
2598	GO:0010040	0.0519588	0.99897	1	4	response to iron(II) ion	BP	1
2424	GO:0009260	0.0520389	0.984091	5	153	ribonucleotide biosynthetic process	BP	1
1358	GO:0006225	0.052104	0.998964	1	4	UDP biosynthetic process	BP	1
2377	GO:0009194	0.052104	0.998964	1	4	pyrimidine ribonucleoside diphosphate biosynthetic process	BP	1
13775	GO:1904054	0.0524494	0.99895	1	4	regulation of cholangiocyte proliferation	BP	1
6034	GO:0036257	0.0524967	0.998948	1	4	multivesicular body organization	BP	1
2337	GO:0009153	0.0526375	0.998943	1	4	purine deoxyribonucleotide biosynthetic process	BP	1
2372	GO:0009189	0.0526752	0.998941	1	4	deoxyribonucleoside diphosphate biosynthetic process	BP	1
6393	GO:0042391	0.052793	0.975855	10	430	regulation of membrane potential	BP	1
1804	GO:0006887	0.0530496	0.976865	9	371	exocytosis	BP	1
5200	GO:0033366	0.053245	0.998918	1	4	protein localization to secretory granule	BP	1
9018	GO:0060078	0.0534491	0.98623	4	110	regulation of postsynaptic membrane potential	BP	1
11122	GO:0086010	0.0536679	0.993929	2	30	membrane depolarization during action potential	BP	1
14310	GO:1905145	0.0548752	0.993727	2	29	cellular response to acetylcholine	BP	1
3613	GO:0019219	0.0553475	0.960923	51	3172	regulation of nucleobase-containing compound metabolic process	BP	1
603	GO:0002335	0.0572866	0.993282	2	30	mature B cell differentiation	BP	1
14890	GO:2000112	0.0577084	0.959236	50	3111	regulation of cellular macromolecule biosynthetic process	BP	1
14309	GO:1905144	0.0581494	0.993124	2	30	response to acetylcholine	BP	1
6323	GO:0042178	0.0591404	0.992941	2	30	xenobiotic catabolic process	BP	1
954	GO:0002920	0.0591897	0.992932	2	30	regulation of humoral immune response	BP	1
8341	GO:0050890	0.0605028	0.974438	8	326	cognition	BP	1
7616	GO:0046390	0.0607918	0.980588	5	160	ribose phosphate biosynthetic process	BP	1
10220	GO:0070671	0.0616002	0.998451	1	5	response to interleukin-12	BP	1
8496	GO:0051171	0.0617389	0.954527	70	4569	regulation of nitrogen compound metabolic process	BP	1
8701	GO:0051611	0.0618648	0.998437	1	5	regulation of serotonin uptake	BP	1
7825	GO:0046928	0.0619873	0.983229	4	116	regulation of neurotransmitter secretion	BP	1
15106	GO:2000437	0.0623179	0.998414	1	5	regulation of monocyte extravasation	BP	1
7103	GO:0045053	0.0625739	0.998401	1	5	protein retention in Golgi apparatus	BP	1
8317	GO:0050859	0.0626133	0.998399	1	5	negative regulation of B cell receptor signaling pathway	BP	1
2197	GO:0008228	0.0630236	0.998378	1	5	opsonization	BP	1
3725	GO:0019614	0.0631505	0.998371	1	5	catechol-containing compound catabolic process	BP	1
6411	GO:0042424	0.0631505	0.998371	1	5	catecholamine catabolic process	BP	1
2384	GO:0009202	0.0633463	0.998361	1	5	deoxyribonucleoside triphosphate biosynthetic process	BP	1
8617	GO:0051418	0.0634563	0.998355	1	5	microtubule nucleation by microtubule organizing center	BP	1
15175	GO:2000563	0.0635593	0.998349	1	5	positive regulation of CD4-positive, alpha-beta T cell proliferation	BP	1
12308	GO:1900034	0.0637389	0.99834	1	5	regulation of cellular response to heat	BP	1
8500	GO:0051176	0.0640955	0.998321	1	5	positive regulation of sulfur metabolic process	BP	1
458	GO:0002034	0.0642102	0.998315	1	5	maintenance of blood vessel diameter homeostasis by renin-angiotensin	BP	1
1005	GO:0003072	0.0642102	0.998315	1	5	renal control of peripheral vascular resistance involved in regulation of systemic arterial blood pressure	BP	1
2812	GO:0010730	0.0642942	0.998311	1	5	negative regulation of hydrogen peroxide biosynthetic process	BP	1
3658	GO:0019369	0.0644955	0.991897	2	32	arachidonic acid metabolic process	BP	1
2206	GO:0008295	0.0645289	0.998298	1	5	spermidine biosynthetic process	BP	1
1243	GO:0006041	0.0645536	0.998297	1	5	glucosamine metabolic process	BP	1
3405	GO:0016339	0.0645793	0.991869	2	33	calcium-dependent cell-cell adhesion via plasma membrane cell adhesion molecules	BP	1
13520	GO:1903575	0.0645824	0.998295	1	5	cornified envelope assembly	BP	1
13679	GO:1903895	0.0645885	0.998295	1	5	negative regulation of IRE1-mediated unfolded protein response	BP	1
3305	GO:0015988	0.06467	0.99829	1	5	energy coupled proton transmembrane transport, against electrochemical gradient	BP	1
3306	GO:0015990	0.06467	0.99829	1	5	electron transport coupled proton transport	BP	1
15248	GO:2000676	0.0647284	0.998287	1	5	positive regulation of type B pancreatic cell apoptotic process	BP	1
8650	GO:0051497	0.0648625	0.991825	2	32	negative regulation of stress fiber assembly	BP	1
1321	GO:0006166	0.0653446	0.998254	1	5	purine ribonucleoside salvage	BP	1
6660	GO:0043174	0.0653446	0.998254	1	5	nucleoside salvage	BP	1
40	GO:0000132	0.0656685	0.991666	2	32	establishment of mitotic spindle orientation	BP	1
8293	GO:0050812	0.0657469	0.998232	1	5	regulation of acyl-CoA biosynthetic process	BP	1
8440	GO:0051085	0.0659192	0.991616	2	32	chaperone cofactor-dependent protein refolding	BP	1
8723	GO:0051656	0.066243	0.969867	9	385	establishment of organelle localization	BP	1
6320	GO:0042168	0.0664707	0.991507	2	32	heme metabolic process	BP	1
5171	GO:0033238	0.0680048	0.991187	2	33	regulation of cellular amine metabolic process	BP	1
1709	GO:0006725	0.0682327	0.949345	71	4655	cellular aromatic compound metabolic process	BP	1
7645	GO:0046467	0.0685474	0.980827	4	118	membrane lipid biosynthetic process	BP	1
10756	GO:0071985	0.0692973	0.990924	2	33	multivesicular body sorting pathway	BP	1
3330	GO:0016073	0.0700579	0.990768	2	33	snRNA metabolic process	BP	1
7656	GO:0046483	0.0708415	0.947335	70	4591	heterocycle metabolic process	BP	1
11778	GO:0098801	0.071012	0.990559	2	34	regulation of renal system process	BP	1
6679	GO:0043267	0.0712374	0.990512	2	34	negative regulation of potassium ion transport	BP	1
12838	GO:1901983	0.0716724	0.984309	3	74	regulation of protein acetylation	BP	1
3453	GO:0017004	0.0717449	0.990419	2	33	cytochrome complex assembly	BP	1
3467	GO:0017157	0.0723735	0.972755	6	225	regulation of exocytosis	BP	1
7838	GO:0046959	0.0729551	0.997728	1	6	habituation	BP	1
1884	GO:0007017	0.0732482	0.958174	16	826	microtubule-based process	BP	1
14599	GO:1905868	0.0740498	0.997658	1	6	regulation of 3'-UTR-mediated mRNA stabilization	BP	1
377	GO:0001923	0.074541	0.997626	1	6	B-1 B cell differentiation	BP	1
8704	GO:0051620	0.074684	0.997617	1	6	norepinephrine uptake	BP	1
14762	GO:1990705	0.0747358	0.997614	1	6	cholangiocyte proliferation	BP	1
7701	GO:0046601	0.0748382	0.997607	1	6	positive regulation of centriole replication	BP	1
9321	GO:0060534	0.0748678	0.997605	1	6	trachea cartilage development	BP	1
9854	GO:0061734	0.0749151	0.997602	1	6	parkin-mediated stimulation of mitophagy in response to mitochondrial depolarization	BP	1
13594	GO:1903722	0.075007	0.997596	1	6	regulation of centriole elongation	BP	1
6691	GO:0043299	0.0750948	0.983238	3	75	leukocyte degranulation	BP	1
8839	GO:0051953	0.0751295	0.989678	2	35	negative regulation of amine transport	BP	1
2879	GO:0010825	0.0751765	0.997585	1	6	positive regulation of centrosome duplication	BP	1
2369	GO:0009186	0.0752101	0.997583	1	6	deoxyribonucleoside diphosphate metabolic process	BP	1
1994	GO:0007212	0.0752495	0.989652	2	35	dopamine receptor signaling pathway	BP	1
14997	GO:2000298	0.0754067	0.99757	1	6	regulation of Rho-dependent protein serine/threonine kinase activity	BP	1
7104	GO:0045054	0.0754743	0.997566	1	6	constitutive secretory pathway	BP	1
1675	GO:0006678	0.0754982	0.997564	1	6	glucosylceramide metabolic process	BP	1
8678	GO:0051584	0.0755438	0.997561	1	6	regulation of dopamine uptake involved in synaptic transmission	BP	1
8831	GO:0051940	0.0755438	0.997561	1	6	regulation of catecholamine uptake involved in synaptic transmission	BP	1
2265	GO:0009059	0.0756647	0.94429	60	3884	macromolecule biosynthetic process	BP	1
1346	GO:0006207	0.0756959	0.997551	1	6	'de novo' pyrimidine nucleobase biosynthetic process	BP	1
2808	GO:0010726	0.0757036	0.99755	1	6	positive regulation of hydrogen peroxide metabolic process	BP	1
9249	GO:0060430	0.0764003	0.997504	1	6	lung saccule development	BP	1
11409	GO:0090383	0.0764322	0.997502	1	6	phagosome acidification	BP	1
2376	GO:0009193	0.0765649	0.997494	1	6	pyrimidine ribonucleoside diphosphate metabolic process	BP	1
7479	GO:0046048	0.0765649	0.997494	1	6	UDP metabolic process	BP	1
2323	GO:0009139	0.0770195	0.997463	1	6	pyrimidine nucleoside diphosphate biosynthetic process	BP	1
5752	GO:0035542	0.0770747	0.99746	1	6	regulation of SNARE complex assembly	BP	1
2252	GO:0008635	0.0771714	0.997453	1	6	activation of cysteine-type endopeptidase activity involved in apoptotic process by cytochrome c	BP	1
5423	GO:0034316	0.0771969	0.997451	1	6	negative regulation of Arp2/3 complex-mediated actin nucleation	BP	1
14385	GO:1905323	0.077252	0.997448	1	6	telomerase holoenzyme complex assembly	BP	1
13615	GO:1903764	0.077387	0.997439	1	6	regulation of potassium ion export across plasma membrane	BP	1
11997	GO:0106035	0.0776625	0.99742	1	6	protein maturation by [4Fe-4S] cluster transfer	BP	1
7441	GO:0045959	0.0776968	0.997418	1	6	negative regulation of complement activation, classical pathway	BP	1
1249	GO:0006048	0.0777552	0.997414	1	6	UDP-N-acetylglucosamine biosynthetic process	BP	1
3148	GO:0014904	0.0780981	0.98902	2	36	myotube cell development	BP	1
299	GO:0001782	0.0791438	0.988789	2	36	B cell homeostasis	BP	1
2130	GO:0007600	0.0793328	0.957044	13	658	sensory perception	BP	1
6938	GO:0044237	0.0796721	0.939301	121	8463	cellular metabolic process	BP	1
6243	GO:0040001	0.0802592	0.988541	2	36	establishment of mitotic spindle localization	BP	1
9962	GO:0065007	0.0803381	0.93939	137	9756	biological regulation	BP	1
2441	GO:0009309	0.0809686	0.988382	2	36	amine biosynthetic process	BP	1
6396	GO:0042401	0.0809686	0.988382	2	36	cellular biogenic amine biosynthetic process	BP	1
5233	GO:0033559	0.081369	0.981211	3	78	unsaturated fatty acid metabolic process	BP	1
8332	GO:0050877	0.0825197	0.948567	21	1186	nervous system process	BP	1
10559	GO:0071539	0.0830574	0.987896	2	37	protein localization to centrosome	BP	1
8164	GO:0048821	0.0835909	0.987774	2	37	erythrocyte development	BP	1
11135	GO:0086028	0.0836846	0.996913	1	7	bundle of His cell to Purkinje myocyte signaling	BP	1
11140	GO:0086043	0.0836846	0.996913	1	7	bundle of His cell action potential	BP	1
2326	GO:0009142	0.0843723	0.980229	3	77	nucleoside triphosphate biosynthetic process	BP	1
1504	GO:0006458	0.0846886	0.987521	2	37	'de novo' protein folding	BP	1
8439	GO:0051084	0.0846886	0.987521	2	37	'de novo' posttranslational protein folding	BP	1
7939	GO:0048265	0.0850903	0.987416	2	38	response to pain	BP	1
8626	GO:0051452	0.0854353	0.987348	2	37	intracellular pH reduction	BP	1
7652	GO:0046476	0.0861582	0.996725	1	7	glycosylceramide biosynthetic process	BP	1
2138	GO:0007611	0.0862624	0.963154	7	294	learning or memory	BP	1
14435	GO:1905449	0.0864018	0.996706	1	7	regulation of Fc-gamma receptor signaling pathway involved in phagocytosis	BP	1
6869	GO:0043691	0.0864704	0.996701	1	7	reverse cholesterol transport	BP	1
9323	GO:0060536	0.0866931	0.996683	1	7	cartilage morphogenesis	BP	1
3645	GO:0019336	0.0867761	0.996677	1	7	phenol-containing compound catabolic process	BP	1
14999	GO:2000300	0.0870775	0.979298	3	82	regulation of synaptic vesicle exocytosis	BP	1
9256	GO:0060437	0.087181	0.996645	1	7	lung growth	BP	1
9780	GO:0061511	0.087184	0.996645	1	7	centriole elongation	BP	1
1739	GO:0006778	0.0877419	0.986795	2	38	porphyrin-containing compound metabolic process	BP	1
7784	GO:0046826	0.0877919	0.996597	1	7	negative regulation of protein export from nucleus	BP	1
4664	GO:0032232	0.0878378	0.986772	2	38	negative regulation of actin filament bundle assembly	BP	1
8681	GO:0051588	0.0879525	0.973223	4	131	regulation of neurotransmitter transport	BP	1
15203	GO:2000618	0.0879758	0.996583	1	7	regulation of histone H4-K16 acetylation	BP	1
10312	GO:0070973	0.0882698	0.996559	1	7	protein localization to endoplasmic reticulum exit site	BP	1
10085	GO:0070327	0.0883533	0.996553	1	7	thyroid hormone transport	BP	1
8558	GO:0051294	0.0883553	0.98665	2	38	establishment of spindle orientation	BP	1
3475	GO:0017196	0.0884818	0.996542	1	7	N-terminal peptidyl-methionine acetylation	BP	1
1710	GO:0006729	0.088507	0.99654	1	7	tetrahydrobiopterin biosynthetic process	BP	1
7544	GO:0046146	0.088507	0.99654	1	7	tetrahydrobiopterin metabolic process	BP	1
2809	GO:0010727	0.0886303	0.996531	1	7	negative regulation of hydrogen peroxide metabolic process	BP	1
4790	GO:0032467	0.0886678	0.986576	2	38	positive regulation of cytokinesis	BP	1
3287	GO:0015918	0.0887145	0.97875	3	81	sterol transport	BP	1
4215	GO:0030301	0.0887145	0.97875	3	81	cholesterol transport	BP	1
7491	GO:0046060	0.0888132	0.996516	1	7	dATP metabolic process	BP	1
7484	GO:0046053	0.0888485	0.996513	1	7	dAMP metabolic process	BP	1
3336	GO:0016079	0.0889428	0.972816	4	132	synaptic vesicle exocytosis	BP	1
2193	GO:0008215	0.0891816	0.996487	1	7	spermine metabolic process	BP	1
962	GO:0002931	0.089258	0.986422	2	39	response to ischemia	BP	1
13567	GO:1903659	0.0892762	0.996479	1	7	regulation of complement-dependent cytotoxicity	BP	1
11316	GO:0090240	0.0895668	0.996456	1	7	positive regulation of histone H4 acetylation	BP	1
6260	GO:0040031	0.0899538	0.996424	1	7	snRNA modification	BP	1
5135	GO:0033135	0.0900413	0.972371	4	130	regulation of peptidyl-serine phosphorylation	BP	1
4249	GO:0030450	0.0900505	0.996416	1	7	regulation of complement activation, classical pathway	BP	1
10684	GO:0071805	0.0901354	0.967751	5	185	potassium ion transmembrane transport	BP	1
3530	GO:0018208	0.0902968	0.986186	2	38	peptidyl-proline modification	BP	1
3035	GO:0014046	0.0904214	0.986143	2	39	dopamine secretion	BP	1
3048	GO:0014059	0.0904214	0.986143	2	39	regulation of dopamine secretion	BP	1
14460	GO:1905508	0.0910409	0.985994	2	39	protein localization to microtubule organizing center	BP	1
197	GO:0001508	0.0923182	0.971419	4	134	action potential	BP	1
6290	GO:0042102	0.0923228	0.977509	3	82	positive regulation of T cell proliferation	BP	1
4151	GO:0030148	0.0937854	0.976997	3	83	sphingolipid biosynthetic process	BP	1
7364	GO:0045833	0.0939373	0.976944	3	83	negative regulation of lipid metabolic process	BP	1
9197	GO:0060371	0.0944495	0.995971	1	8	regulation of atrial cardiac muscle cell membrane depolarization	BP	1
6406	GO:0042417	0.0946394	0.9851	2	40	dopamine metabolic process	BP	1
9592	GO:0061025	0.0947806	0.970399	4	132	membrane fusion	BP	1
12633	GO:1901360	0.0948737	0.927854	72	4815	organic cyclic compound metabolic process	BP	1
1687	GO:0006690	0.0950027	0.976572	3	83	icosanoid metabolic process	BP	1
2142	GO:0007616	0.0951429	0.984963	2	41	long-term memory	BP	1
1931	GO:0007099	0.0953755	0.984918	2	40	centriole replication	BP	1
1872	GO:0006998	0.095731	0.984829	2	40	nuclear envelope organization	BP	1
8921	GO:0055067	0.0971119	0.969415	4	133	monovalent inorganic cation homeostasis	BP	1
10156	GO:0070487	0.0973227	0.995717	1	8	monocyte aggregation	BP	1
7376	GO:0045851	0.0974768	0.984392	2	40	pH reduction	BP	1
4788	GO:0032465	0.0976942	0.975618	3	84	regulation of cytokinesis	BP	1
3393	GO:0016266	0.0979409	0.995661	1	8	O-glycan processing	BP	1
11974	GO:0099641	0.0980136	0.995655	1	8	anterograde axonal protein transport	BP	1
14409	GO:1905383	0.0980136	0.995655	1	8	protein localization to presynapse	BP	1
5612	GO:0035095	0.0984727	0.995613	1	8	behavioral response to nicotine	BP	1
12361	GO:1900122	0.0987853	0.995585	1	8	positive regulation of receptor binding	BP	1
657	GO:0002433	0.0988225	0.995581	1	8	immune response-regulating cell surface receptor signaling pathway involved in phagocytosis	BP	1
6175	GO:0038096	0.0988225	0.995581	1	8	Fc-gamma receptor signaling pathway involved in phagocytosis	BP	1
5822	GO:0035696	0.0990957	0.995556	1	8	monocyte extravasation	BP	1
2823	GO:0010745	0.0996483	0.995506	1	8	negative regulation of macrophage derived foam cell differentiation	BP	1
624	GO:0002369	0.0998458	0.983776	2	41	T cell cytokine production	BP	1
593	GO:0002323	0.0999835	0.995475	1	8	natural killer cell activation involved in immune response	BP	1
6711	GO:0043320	0.0999835	0.995475	1	8	natural killer cell degranulation	BP	1
14297	GO:1905098	0.10021	0.995454	1	8	negative regulation of guanyl-nucleotide exchange factor activity	BP	1
19	GO:0000056	0.100281	0.995447	1	8	ribosomal small subunit export from nucleus	BP	1
3761	GO:0019856	0.100489	0.995428	1	8	pyrimidine nucleobase biosynthetic process	BP	1
18	GO:0000055	0.100498	0.995427	1	8	ribosomal large subunit export from nucleus	BP	1
2322	GO:0009138	0.10084	0.995395	1	8	pyrimidine nucleoside diphosphate metabolic process	BP	1
13678	GO:1903894	0.100921	0.995388	1	8	regulation of IRE1-mediated unfolded protein response	BP	1
4967	GO:0032790	0.101148	0.995366	1	8	ribosome disassembly	BP	1
8464	GO:0051126	0.101407	0.995342	1	8	negative regulation of actin nucleation	BP	1
2448	GO:0009394	0.101821	0.983268	2	41	2'-deoxyribonucleotide metabolic process	BP	1
3738	GO:0019692	0.101821	0.983268	2	41	deoxyribose phosphate metabolic process	BP	1
2371	GO:0009188	0.101839	0.995302	1	8	ribonucleoside diphosphate biosynthetic process	BP	1
10149	GO:0070475	0.1021	0.995277	1	8	rRNA base methylation	BP	1
6937	GO:0044209	0.102268	0.995261	1	8	AMP salvage	BP	1
7600	GO:0046349	0.102297	0.995258	1	8	amino sugar biosynthetic process	BP	1
1673	GO:0006672	0.104091	0.973298	3	87	ceramide metabolic process	BP	1
13179	GO:1902903	0.10474	0.950274	8	366	regulation of supramolecular fiber organization	BP	1
5111	GO:0033059	0.105755	0.982223	2	42	cellular pigmentation	BP	1
5800	GO:0035637	0.105828	0.965643	4	141	multicellular organismal signaling	BP	1
8493	GO:0051168	0.107526	0.964909	4	138	nuclear export	BP	1
11707	GO:0098534	0.107774	0.98167	2	43	centriole assembly	BP	1
1307	GO:0006139	0.108124	0.917439	67	4484	nucleobase-containing compound metabolic process	BP	1
7837	GO:0046958	0.108432	0.994577	1	9	nonassociative learning	BP	1
14929	GO:2000169	0.109128	0.994506	1	9	regulation of peptidyl-cysteine S-nitrosylation	BP	1
5589	GO:0035022	0.109637	0.994453	1	9	positive regulation of Rac protein signal transduction	BP	1
8720	GO:0051651	0.110238	0.95813	5	193	maintenance of location in cell	BP	1
11911	GO:0099509	0.110285	0.994386	1	9	regulation of presynaptic cytosolic calcium ion concentration	BP	1
8677	GO:0051583	0.110821	0.99433	1	9	dopamine uptake involved in synaptic transmission	BP	1
8826	GO:0051934	0.110821	0.99433	1	9	catecholamine uptake involved in synaptic transmission	BP	1
8930	GO:0055078	0.111093	0.980756	2	44	sodium ion homeostasis	BP	1
3262	GO:0015867	0.111158	0.994295	1	9	ATP transport	BP	1
1595	GO:0006576	0.111239	0.970635	3	89	cellular biogenic amine metabolic process	BP	1
5449	GO:0034375	0.111544	0.994254	1	9	high-density lipoprotein particle remodeling	BP	1
1621	GO:0006607	0.112142	0.994191	1	9	NLS-bearing protein import into nucleus	BP	1
10701	GO:0071864	0.112289	0.994176	1	9	positive regulation of cell proliferation in bone marrow	BP	1
2810	GO:0010728	0.112307	0.994174	1	9	regulation of hydrogen peroxide biosynthetic process	BP	1
3529	GO:0018206	0.112874	0.994113	1	9	peptidyl-methionine modification	BP	1
2346	GO:0009163	0.113083	0.994091	1	9	nucleoside biosynthetic process	BP	1
5468	GO:0034404	0.113083	0.994091	1	9	nucleobase-containing small molecule biosynthetic process	BP	1
6428	GO:0042451	0.113083	0.994091	1	9	purine nucleoside biosynthetic process	BP	1
6431	GO:0042455	0.113083	0.994091	1	9	ribonucleoside biosynthetic process	BP	1
7537	GO:0046129	0.113083	0.994091	1	9	purine ribonucleoside biosynthetic process	BP	1
6076	GO:0036353	0.113127	0.994086	1	9	histone H2A-K119 monoubiquitination	BP	1
2194	GO:0008216	0.113299	0.994068	1	9	spermidine metabolic process	BP	1
1110	GO:0003254	0.113451	0.980093	2	45	regulation of membrane depolarization	BP	1
7774	GO:0046784	0.113486	0.994048	1	9	viral mRNA export from host cell nucleus	BP	1
2831	GO:0010753	0.113552	0.994041	1	9	positive regulation of cGMP-mediated signaling	BP	1
6914	GO:0044057	0.113681	0.938103	11	562	regulation of system process	BP	1
958	GO:0002924	0.113797	0.994015	1	9	negative regulation of humoral immune response mediated by circulating immunoglobulin	BP	1
2455	GO:0009408	0.114803	0.969277	3	90	response to heat	BP	1
4453	GO:0031333	0.114864	0.961633	4	141	negative regulation of protein-containing complex assembly	BP	1
12840	GO:1901985	0.114992	0.979663	2	45	positive regulation of protein acetylation	BP	1
5535	GO:0034645	0.115596	0.912379	58	3848	cellular macromolecule biosynthetic process	BP	1
1876	GO:0007005	0.115604	0.938898	10	491	mitochondrion organization	BP	1
2336	GO:0009152	0.115659	0.961274	4	141	purine ribonucleotide biosynthetic process	BP	1
8432	GO:0051055	0.115829	0.979428	2	45	negative regulation of lipid biosynthetic process	BP	1
3523	GO:0018198	0.116193	0.979326	2	45	peptidyl-cysteine modification	BP	1
5385	GO:0034198	0.11629	0.979299	2	45	cellular response to amino acid starvation	BP	1
5088	GO:0033013	0.116573	0.979219	2	45	tetrapyrrole metabolic process	BP	1
1134	GO:0003300	0.117773	0.968122	3	92	cardiac muscle hypertrophy	BP	1
7411	GO:0045921	0.118468	0.967853	3	92	positive regulation of exocytosis	BP	1
3327	GO:0016070	0.118574	0.910397	55	3636	RNA metabolic process	BP	1
981	GO:0003014	0.118831	0.967706	3	93	renal system process	BP	1
2026	GO:0007270	0.119108	0.99335	1	10	neuron-neuron synaptic transmission	BP	1
8700	GO:0051610	0.12021	0.993223	1	10	serotonin uptake	BP	1
7789	GO:0046834	0.120345	0.993208	1	10	lipid phosphorylation	BP	1
8963	GO:0060013	0.120563	0.993182	1	10	righting reflex	BP	1
4444	GO:0031323	0.121133	0.906218	72	4900	regulation of cellular metabolic process	BP	1
3830	GO:0021554	0.121247	0.993103	1	10	optic nerve development	BP	1
1006	GO:0003073	0.121332	0.966723	3	94	regulation of systemic arterial blood pressure	BP	1
586	GO:0002315	0.121477	0.993076	1	10	marginal zone B cell differentiation	BP	1
7179	GO:0045321	0.121494	0.927981	14	760	leukocyte activation	BP	1
11542	GO:0097119	0.121553	0.993067	1	10	postsynaptic density protein 95 clustering	BP	1
11973	GO:0099640	0.121595	0.993062	1	10	axo-dendritic protein transport	BP	1
6173	GO:0038094	0.122525	0.992953	1	10	Fc-gamma receptor signaling pathway	BP	1
13717	GO:1903960	0.122609	0.992943	1	10	negative regulation of anion transmembrane transport	BP	1
11294	GO:0090209	0.122667	0.992936	1	10	negative regulation of triglyceride metabolic process	BP	1
1332	GO:0006182	0.122729	0.992929	1	10	cGMP biosynthetic process	BP	1
1961	GO:0007168	0.122891	0.99291	1	10	receptor guanylyl cyclase signaling pathway	BP	1
5566	GO:0034765	0.123238	0.936485	9	444	regulation of ion transmembrane transport	BP	1
3231	GO:0015816	0.123251	0.992867	1	10	glycine transport	BP	1
11771	GO:0098779	0.123272	0.992865	1	10	positive regulation of mitophagy in response to mitochondrial depolarization	BP	1
8645	GO:0051492	0.123345	0.96593	3	94	regulation of stress fiber assembly	BP	1
11789	GO:0098856	0.123426	0.992846	1	10	intestinal lipid absorption	BP	1
15246	GO:2000674	0.123467	0.992841	1	10	regulation of type B pancreatic cell apoptotic process	BP	1
5187	GO:0033314	0.123566	0.99283	1	10	mitotic DNA replication checkpoint signaling	BP	1
1546	GO:0006521	0.123715	0.992812	1	10	regulation of cellular amino acid metabolic process	BP	1
2348	GO:0009165	0.123794	0.951295	5	199	nucleotide biosynthetic process	BP	1
2426	GO:0009262	0.123819	0.97712	2	46	deoxyribonucleotide metabolic process	BP	1
6302	GO:0042129	0.124261	0.957313	4	146	regulation of T cell proliferation	BP	1
11421	GO:0090407	0.124278	0.93584	9	439	organophosphate biosynthetic process	BP	1
5163	GO:0033210	0.12429	0.992743	1	10	leptin-mediated signaling pathway	BP	1
4680	GO:0032263	0.124295	0.992743	1	10	GMP salvage	BP	1
15058	GO:2000377	0.124328	0.957282	4	146	regulation of reactive oxygen species metabolic process	BP	1
1683	GO:0006686	0.124329	0.992739	1	10	sphingomyelin biosynthetic process	BP	1
13450	GO:1903426	0.124482	0.97691	2	47	regulation of reactive oxygen species biosynthetic process	BP	1
5137	GO:0033138	0.124928	0.965302	3	94	positive regulation of peptidyl-serine phosphorylation	BP	1
8000	GO:0048489	0.125152	0.976713	2	47	synaptic vesicle transport	BP	1
2317	GO:0009133	0.125453	0.992603	1	10	nucleoside diphosphate biosynthetic process	BP	1
7000	GO:0044417	0.125509	0.992597	1	10	translocation of molecules into host	BP	1
2124	GO:0007588	0.126134	0.976408	2	48	excretion	BP	1
5522	GO:0034622	0.126135	0.922093	16	891	cellular protein-containing complex assembly	BP	1
12056	GO:0110053	0.126136	0.945062	6	262	regulation of actin filament organization	BP	1
1881	GO:0007010	0.126286	0.916169	22	1309	cytoskeleton organization	BP	1
11128	GO:0086016	0.12652	0.992401	1	11	AV node cell action potential	BP	1
11134	GO:0086027	0.12652	0.992401	1	11	AV node cell to bundle of His cell signaling	BP	1
2341	GO:0009157	0.126635	0.99246	1	10	deoxyribonucleoside monophosphate biosynthetic process	BP	1
4396	GO:0031111	0.127095	0.976122	2	48	negative regulation of microtubule polymerization or depolymerization	BP	1
1304	GO:0006122	0.127102	0.992403	1	10	mitochondrial electron transport, ubiquinol to cytochrome c	BP	1
2180	GO:0008152	0.128436	0.89927	128	9155	metabolic process	BP	1
3143	GO:0014897	0.128553	0.963837	3	96	striated muscle hypertrophy	BP	1
8841	GO:0051955	0.129142	0.975509	2	48	regulation of amino acid transport	BP	1
3104	GO:0014832	0.1295	0.992029	1	11	urinary bladder smooth muscle contraction	BP	1
12602	GO:1901293	0.129663	0.948253	5	202	nucleoside phosphate biosynthetic process	BP	1
5427	GO:0034332	0.13039	0.975117	2	49	adherens junction organization	BP	1
10159	GO:0070493	0.131275	0.991803	1	11	thrombin-activated receptor signaling pathway	BP	1
3511	GO:0018158	0.131748	0.991743	1	11	protein oxidation	BP	1
4736	GO:0032371	0.132846	0.974368	2	49	regulation of sterol transport	BP	1
4739	GO:0032374	0.132846	0.974368	2	49	regulation of cholesterol transport	BP	1
6445	GO:0042487	0.132932	0.99159	1	11	regulation of odontogenesis of dentin-containing tooth	BP	1
4951	GO:0032769	0.133332	0.991537	1	11	negative regulation of monooxygenase activity	BP	1
14815	GO:1990928	0.133447	0.974183	2	49	response to amino acid starvation	BP	1
9443	GO:0060732	0.13366	0.991495	1	11	positive regulation of inositol phosphate biosynthetic process	BP	1
7512	GO:0046085	0.13417	0.991428	1	11	adenosine metabolic process	BP	1
8719	GO:0051650	0.134418	0.952499	4	151	establishment of vesicle localization	BP	1
3142	GO:0014896	0.13449	0.961403	3	98	muscle hypertrophy	BP	1
14296	GO:1905097	0.134661	0.991363	1	11	regulation of guanyl-nucleotide exchange factor activity	BP	1
1995	GO:0007213	0.134973	0.991322	1	11	G protein-coupled acetylcholine receptor signaling pathway	BP	1
9258	GO:0060439	0.134975	0.991322	1	11	trachea morphogenesis	BP	1
10700	GO:0071863	0.135879	0.991202	1	11	regulation of cell proliferation in bone marrow	BP	1
5677	GO:0035336	0.136086	0.991175	1	11	long-chain fatty-acyl-CoA metabolic process	BP	1
7406	GO:0045916	0.13644	0.991127	1	11	negative regulation of complement activation	BP	1
11153	GO:0086067	0.137913	0.990857	1	12	AV node cell to bundle of His cell communication	BP	1
2403	GO:0009221	0.138445	0.990857	1	11	pyrimidine deoxyribonucleotide biosynthetic process	BP	1
6840	GO:0043604	0.138599	0.917727	13	705	amide biosynthetic process	BP	1
6929	GO:0044106	0.140213	0.959013	3	99	cellular amine metabolic process	BP	1
3266	GO:0015872	0.140575	0.971923	2	51	dopamine transport	BP	1
1471	GO:0006413	0.141022	0.958672	3	99	translational initiation	BP	1
14695	GO:1990253	0.142406	0.990234	1	12	cellular response to leucine starvation	BP	1
2176	GO:0008089	0.143308	0.971047	2	51	anterograde axonal transport	BP	1
1503	GO:0006457	0.143503	0.948081	4	152	protein folding	BP	1
3576	GO:0018958	0.143652	0.957544	3	101	phenol-containing compound metabolic process	BP	1
8557	GO:0051293	0.143653	0.970936	2	51	establishment of spindle localization	BP	1
4596	GO:0032026	0.144362	0.989956	1	12	response to magnesium ion	BP	1
15231	GO:2000650	0.144499	0.989936	1	12	negative regulation of sodium ion transmembrane transporter activity	BP	1
5878	GO:0035810	0.144895	0.98988	1	12	positive regulation of urine volume	BP	1
3001	GO:0010998	0.145054	0.989857	1	12	regulation of translational initiation by eIF2 alpha phosphorylation	BP	1
13406	GO:1903350	0.145126	0.970444	2	52	response to dopamine	BP	1
13407	GO:1903351	0.145126	0.970444	2	52	cellular response to dopamine	BP	1
2430	GO:0009266	0.14536	0.947153	4	155	response to temperature stimulus	BP	1
9618	GO:0061052	0.145442	0.989801	1	12	negative regulation of cell growth involved in cardiac muscle cell development	BP	1
12675	GO:1901524	0.14545	0.9898	1	12	regulation of mitophagy	BP	1
9194	GO:0060368	0.145702	0.989763	1	12	regulation of Fc receptor mediated stimulatory signaling pathway	BP	1
12696	GO:1901566	0.145982	0.900428	23	1389	organonitrogen compound biosynthetic process	BP	1
8710	GO:0051640	0.146153	0.919046	10	523	organelle localization	BP	1
2397	GO:0009215	0.146262	0.989682	1	12	purine deoxyribonucleoside triphosphate metabolic process	BP	1
9841	GO:0061684	0.146465	0.989652	1	12	chaperone-mediated autophagy	BP	1
5848	GO:0035745	0.146472	0.989651	1	12	T-helper 2 cell cytokine production	BP	1
10694	GO:0071838	0.146783	0.989606	1	12	cell proliferation in bone marrow	BP	1
6305	GO:0042135	0.146855	0.989596	1	12	neurotransmitter catabolic process	BP	1
11092	GO:0075522	0.147049	0.989567	1	12	IRES-dependent viral translational initiation	BP	1
11411	GO:0090385	0.147105	0.989559	1	12	phagosome-lysosome fusion	BP	1
12739	GO:1901659	0.147176	0.989549	1	12	glycosyl compound biosynthetic process	BP	1
5173	GO:0033240	0.147225	0.989542	1	12	positive regulation of cellular amine metabolic process	BP	1
2353	GO:0009170	0.147287	0.989533	1	12	purine deoxyribonucleoside monophosphate metabolic process	BP	1
7554	GO:0046173	0.147359	0.969715	2	52	polyol biosynthetic process	BP	1
272	GO:0001731	0.147736	0.989467	1	12	formation of translation preinitiation complex	BP	1
11197	GO:0090068	0.147845	0.938526	5	213	positive regulation of cell cycle process	BP	1
1248	GO:0006047	0.148599	0.98934	1	12	UDP-N-acetylglucosamine metabolic process	BP	1
11910	GO:0099504	0.149008	0.937878	5	218	synaptic vesicle cycle	BP	1
10659	GO:0071712	0.149037	0.989275	1	12	ER-associated misfolded protein catabolic process	BP	1
1902	GO:0007042	0.149182	0.989253	1	12	lysosomal lumen acidification	BP	1
14066	GO:1904667	0.14993	0.989142	1	12	negative regulation of ubiquitin protein ligase activity	BP	1
11155	GO:0086069	0.15022	0.989026	1	13	bundle of His cell to Purkinje myocyte communication	BP	1
292	GO:0001775	0.150322	0.906081	15	857	cell activation	BP	1
1319	GO:0006164	0.150386	0.944644	4	156	purine nucleotide biosynthetic process	BP	1
12047	GO:0110020	0.150461	0.954599	3	103	regulation of actomyosin structure organization	BP	1
13782	GO:1904062	0.15077	0.926224	7	337	regulation of cation transmembrane transport	BP	1
1760	GO:0006813	0.15165	0.936425	5	219	potassium ion transport	BP	1
2440	GO:0009308	0.152236	0.953824	3	103	amine metabolic process	BP	1
8538	GO:0051258	0.152678	0.929893	6	276	protein polymerization	BP	1
11782	GO:0098815	0.152687	0.967916	2	54	modulation of excitatory postsynaptic potential	BP	1
5601	GO:0035065	0.152847	0.967877	2	53	regulation of histone acetylation	BP	1
1747	GO:0006790	0.153002	0.929706	6	274	sulfur compound metabolic process	BP	1
13161	GO:1902857	0.15326	0.988563	1	13	positive regulation of non-motile cilium assembly	BP	1
7142	GO:0045161	0.153473	0.988531	1	13	neuronal ion channel clustering	BP	1
4246	GO:0030432	0.153873	0.988469	1	13	peristalsis	BP	1
2942	GO:0010919	0.155059	0.988285	1	13	regulation of inositol phosphate biosynthetic process	BP	1
1603	GO:0006584	0.155172	0.967076	2	54	catecholamine metabolic process	BP	1
2516	GO:0009712	0.155172	0.967076	2	54	catechol-containing compound metabolic process	BP	1
11430	GO:0090494	0.155276	0.988251	1	13	dopamine uptake	BP	1
12980	GO:1902306	0.156122	0.988119	1	13	negative regulation of sodium ion transmembrane transport	BP	1
5883	GO:0035815	0.156668	0.988033	1	13	positive regulation of renal sodium excretion	BP	1
8313	GO:0050855	0.156795	0.988013	1	13	regulation of B cell receptor signaling pathway	BP	1
10405	GO:0071280	0.157064	0.98797	1	13	cellular response to copper ion	BP	1
4459	GO:0031340	0.157102	0.987964	1	13	positive regulation of vesicle fusion	BP	1
2758	GO:0010642	0.157138	0.987958	1	13	negative regulation of platelet-derived growth factor receptor signaling pathway	BP	1
6405	GO:0042416	0.157203	0.987948	1	13	dopamine biosynthetic process	BP	1
15173	GO:2000561	0.157304	0.987932	1	13	regulation of CD4-positive, alpha-beta T cell proliferation	BP	1
6695	GO:0043303	0.157699	0.966213	2	54	mast cell degranulation	BP	1
8228	GO:0050667	0.157818	0.987851	1	13	homocysteine metabolic process	BP	1
4685	GO:0032271	0.158015	0.932895	5	219	regulation of protein polymerization	BP	1
11509	GO:0097050	0.158033	0.987817	1	13	type B pancreatic cell apoptotic process	BP	1
12342	GO:1900102	0.15846	0.987749	1	13	negative regulation of endoplasmic reticulum unfolded protein response	BP	1
829	GO:0002713	0.158638	0.98772	1	13	negative regulation of B cell mediated immunity	BP	1
939	GO:0002890	0.158638	0.98772	1	13	negative regulation of immunoglobulin mediated immune response	BP	1
6124	GO:0036499	0.158729	0.987706	1	13	PERK-mediated unfolded protein response	BP	1
15351	GO:2000833	0.158981	0.987665	1	13	positive regulation of steroid hormone secretion	BP	1
5946	GO:0035967	0.160054	0.950343	3	105	cellular response to topologically incorrect protein	BP	1
13442	GO:1903409	0.160416	0.96526	2	55	reactive oxygen species biosynthetic process	BP	1
11631	GO:0097428	0.160515	0.987418	1	13	protein maturation by iron-sulfur cluster transfer	BP	1
4302	GO:0030833	0.160983	0.939227	4	162	regulation of actin filament polymerization	BP	1
7317	GO:0045744	0.161008	0.965055	2	55	negative regulation of G protein-coupled receptor signaling pathway	BP	1
12091	GO:0120034	0.161553	0.949655	3	107	positive regulation of plasma membrane bounded cell projection assembly	BP	1
3113	GO:0014848	0.161744	0.987146	1	14	urinary tract smooth muscle contraction	BP	1
8410	GO:0051028	0.162356	0.949299	3	106	mRNA transport	BP	1
671	GO:0002448	0.162382	0.964575	2	55	mast cell mediated immunity	BP	1
156	GO:0000910	0.163896	0.937714	4	163	cytokinesis	BP	1
2669	GO:0010467	0.164111	0.870132	70	4837	gene expression	BP	1
13380	GO:1903305	0.164216	0.93754	4	165	regulation of regulated secretory pathway	BP	1
10998	GO:0072522	0.1653	0.936987	4	162	purine-containing compound biosynthetic process	BP	1
8721	GO:0051653	0.166506	0.963105	2	56	spindle localization	BP	1
11429	GO:0090493	0.166672	0.986324	1	14	catecholamine uptake	BP	1
3251	GO:0015850	0.166762	0.927946	5	224	organic hydroxy compound transport	BP	1
3502	GO:0018119	0.166963	0.986274	1	14	peptidyl-cysteine S-nitrosylation	BP	1
6172	GO:0038093	0.167061	0.986258	1	14	Fc receptor signaling pathway	BP	1
11787	GO:0098840	0.167292	0.986219	1	14	protein transport along microtubule	BP	1
11878	GO:0099118	0.167292	0.986219	1	14	microtubule-based protein transport	BP	1
14209	GO:1904925	0.168205	0.986062	1	14	positive regulation of autophagy of mitochondrion in response to mitochondrial depolarization	BP	1
8838	GO:0051952	0.168609	0.946423	3	109	regulation of amine transport	BP	1
1507	GO:0006465	0.168637	0.985988	1	14	signal peptide processing	BP	1
2971	GO:0010958	0.168679	0.985981	1	14	regulation of amino acid import across plasma membrane	BP	1
13628	GO:1903789	0.168679	0.985981	1	14	regulation of amino acid transmembrane transport	BP	1
1345	GO:0006206	0.16872	0.985974	1	14	pyrimidine nucleobase metabolic process	BP	1
4129	GO:0030038	0.169052	0.946219	3	109	contractile actin filament bundle assembly	BP	1
6650	GO:0043149	0.169052	0.946219	3	109	stress fiber assembly	BP	1
9677	GO:0061179	0.169075	0.985913	1	14	negative regulation of insulin secretion involved in cellular response to glucose stimulus	BP	1
6123	GO:0036498	0.169094	0.98591	1	14	IRE1-mediated unfolded protein response	BP	1
6469	GO:0042559	0.16912	0.985905	1	14	pteridine-containing compound biosynthetic process	BP	1
4663	GO:0032231	0.16922	0.946141	3	109	regulation of actin filament bundle assembly	BP	1
1648	GO:0006643	0.16923	0.934915	4	165	membrane lipid metabolic process	BP	1
2755	GO:0010639	0.169423	0.914574	7	346	negative regulation of organelle organization	BP	1
11315	GO:0090239	0.169445	0.985849	1	14	regulation of histone H4 acetylation	BP	1
17	GO:0000054	0.16978	0.985791	1	14	ribosomal subunit export from nucleus	BP	1
5287	GO:0033750	0.16978	0.985791	1	14	ribosome localization	BP	1
955	GO:0002921	0.170251	0.985709	1	14	negative regulation of humoral immune response	BP	1
1496	GO:0006446	0.170528	0.961647	2	57	regulation of translational initiation	BP	1
2325	GO:0009141	0.171048	0.945309	3	107	nucleoside triphosphate metabolic process	BP	1
1612	GO:0006596	0.171695	0.985458	1	14	polyamine biosynthetic process	BP	1
566	GO:0002279	0.171723	0.961214	2	57	mast cell activation involved in immune response	BP	1
1877	GO:0007006	0.172343	0.9447	3	108	mitochondrial membrane organization	BP	1
11099	GO:0080090	0.175063	0.860986	68	4719	regulation of primary metabolic process	BP	1
1246	GO:0006044	0.176598	0.98451	1	15	N-acetylglucosamine metabolic process	BP	1
10668	GO:0071731	0.17669	0.984493	1	15	response to nitric oxide	BP	1
11919	GO:0099527	0.176784	0.984476	1	15	postsynapse to nucleus signaling pathway	BP	1
5834	GO:0035721	0.177119	0.984415	1	15	intraciliary retrograde transport	BP	1
3455	GO:0017014	0.1777	0.984309	1	15	protein nitrosylation	BP	1
11098	GO:0080009	0.177936	0.984266	1	15	mRNA methylation	BP	1
6966	GO:0044320	0.178436	0.984174	1	15	cellular response to leptin stimulus	BP	1
11721	GO:0098655	0.178824	0.891214	12	685	cation transmembrane transport	BP	1
655	GO:0002431	0.17921	0.984031	1	15	Fc receptor mediated stimulatory signaling pathway	BP	1
14207	GO:1904923	0.179339	0.984008	1	15	regulation of autophagy of mitochondrion in response to mitochondrial depolarization	BP	1
5844	GO:0035739	0.179391	0.983998	1	15	CD4-positive, alpha-beta T cell proliferation	BP	1
8717	GO:0051648	0.180052	0.929116	4	170	vesicle localization	BP	1
5603	GO:0035067	0.180094	0.983868	1	15	negative regulation of histone acetylation	BP	1
10499	GO:0071428	0.180103	0.983866	1	15	rRNA-containing ribonucleoprotein complex export from nucleus	BP	1
1322	GO:0006167	0.180464	0.983799	1	15	AMP biosynthetic process	BP	1
2000	GO:0007218	0.180616	0.957898	2	59	neuropeptide signaling pathway	BP	1
957	GO:0002923	0.180745	0.983746	1	15	regulation of humoral immune response mediated by circulating immunoglobulin	BP	1
11640	GO:0097479	0.180788	0.957818	2	60	synaptic vesicle localization	BP	1
12037	GO:0106380	0.181148	0.983671	1	15	purine ribonucleotide salvage	BP	1
3290	GO:0015931	0.181153	0.928524	4	169	nucleobase-containing compound transport	BP	1
3244	GO:0015837	0.181505	0.940337	3	113	amine transport	BP	1
2407	GO:0009226	0.182554	0.983407	1	15	nucleotide-sugar biosynthetic process	BP	1
2416	GO:0009247	0.183224	0.956897	2	60	glycolipid biosynthetic process	BP	1
6791	GO:0043500	0.184226	0.939023	3	114	muscle adaptation	BP	1
8080	GO:0048662	0.184491	0.956415	2	60	negative regulation of smooth muscle cell proliferation	BP	1
3746	GO:0019730	0.185934	0.95588	2	59	antimicrobial humoral response	BP	1
7432	GO:0045947	0.186356	0.98261	1	16	negative regulation of translational initiation	BP	1
1674	GO:0006677	0.18725	0.982436	1	16	glycosylceramide metabolic process	BP	1
674	GO:0002456	0.187401	0.937486	3	114	T cell mediated immunity	BP	1
7498	GO:0046068	0.187645	0.982359	1	16	cGMP metabolic process	BP	1
7692	GO:0046579	0.187799	0.955116	2	62	positive regulation of Ras protein signal transduction	BP	1
6570	GO:0042921	0.187912	0.982307	1	16	glucocorticoid receptor signaling pathway	BP	1
8674	GO:0051580	0.187935	0.982302	1	16	regulation of neurotransmitter uptake	BP	1
5158	GO:0033194	0.188518	0.982188	1	16	response to hydroperoxide	BP	1
3263	GO:0015868	0.188758	0.982141	1	16	purine ribonucleotide transport	BP	1
2179	GO:0008150	0.188849	0.913979	202	15297	biological_process	BP	1
8651	GO:0051503	0.189027	0.982088	1	16	adenine nucleotide transport	BP	1
11670	GO:0097623	0.189243	0.982046	1	16	potassium ion export across plasma membrane	BP	1
7725	GO:0046641	0.18994	0.981908	1	16	positive regulation of alpha-beta T cell proliferation	BP	1
2830	GO:0010752	0.189956	0.981905	1	16	regulation of cGMP-mediated signaling	BP	1
1329	GO:0006177	0.190078	0.981881	1	16	GMP biosynthetic process	BP	1
8226	GO:0050665	0.190127	0.981871	1	16	hydrogen peroxide biosynthetic process	BP	1
1513	GO:0006474	0.190172	0.981862	1	16	N-terminal protein amino acid acetylation	BP	1
12699	GO:1901570	0.190441	0.981808	1	16	fatty acid derivative biosynthetic process	BP	1
196	GO:0001505	0.190515	0.914033	5	237	regulation of neurotransmitter levels	BP	1
8848	GO:0051963	0.190842	0.935775	3	118	regulation of synapse assembly	BP	1
22	GO:0000076	0.191021	0.981693	1	16	DNA replication checkpoint signaling	BP	1
2188	GO:0008210	0.191216	0.981654	1	16	estrogen metabolic process	BP	1
8406	GO:0051014	0.19149	0.9816	1	16	actin filament severing	BP	1
144	GO:0000729	0.191498	0.981598	1	16	DNA double-strand break processing	BP	1
7528	GO:0046112	0.19165	0.981568	1	16	nucleobase biosynthetic process	BP	1
496	GO:0002098	0.191882	0.981521	1	16	tRNA wobble uridine modification	BP	1
4400	GO:0031115	0.19201	0.981496	1	16	negative regulation of microtubule polymerization	BP	1
1896	GO:0007033	0.192447	0.922302	4	173	vacuole organization	BP	1
375	GO:0001921	0.192566	0.981384	1	16	positive regulation of receptor recycling	BP	1
2025	GO:0007269	0.19258	0.922211	4	177	neurotransmitter secretion	BP	1
11976	GO:0099643	0.19258	0.922211	4	177	signal release from synapse	BP	1
8231	GO:0050671	0.192598	0.934925	3	116	positive regulation of lymphocyte proliferation	BP	1
975	GO:0003008	0.192891	0.859964	27	1761	system process	BP	1
12473	GO:1900452	0.194313	0.980962	1	17	regulation of long-term synaptic depression	BP	1
11954	GO:0099601	0.194328	0.952551	2	63	regulation of neurotransmitter receptor activity	BP	1
8328	GO:0050870	0.195692	0.920481	4	175	positive regulation of T cell activation	BP	1
1643	GO:0006638	0.196282	0.933084	3	118	neutral lipid metabolic process	BP	1
13159	GO:1902855	0.196485	0.980516	1	17	regulation of non-motile cilium assembly	BP	1
8682	GO:0051589	0.197371	0.980333	1	17	negative regulation of neurotransmitter transport	BP	1
10291	GO:0070935	0.197522	0.980302	1	17	3'-UTR-mediated mRNA stabilization	BP	1
4576	GO:0031958	0.1977	0.980265	1	17	corticosteroid receptor signaling pathway	BP	1
5407	GO:0034249	0.197739	0.919322	4	177	negative regulation of cellular amide metabolic process	BP	1
14191	GO:1904889	0.19782	0.98024	1	17	regulation of excitatory synapse assembly	BP	1
15293	GO:2000756	0.197836	0.951157	2	63	regulation of peptidyl-lysine acetylation	BP	1
7213	GO:0045579	0.198122	0.980177	1	17	positive regulation of B cell differentiation	BP	1
2141	GO:0007614	0.198693	0.980058	1	17	short-term memory	BP	1
10155	GO:0070486	0.198864	0.980022	1	17	leukocyte aggregation	BP	1
7822	GO:0046903	0.199166	0.869565	15	905	secretion	BP	1
4394	GO:0031109	0.199168	0.93164	3	118	microtubule polymerization or depolymerization	BP	1
5052	GO:0032946	0.199269	0.931589	3	118	positive regulation of mononuclear cell proliferation	BP	1
8423	GO:0051046	0.199552	0.878806	11	632	regulation of secretion	BP	1
8842	GO:0051956	0.199606	0.979867	1	17	negative regulation of amino acid transport	BP	1
3260	GO:0015865	0.199724	0.979842	1	17	purine nucleotide transport	BP	1
10705	GO:0071868	0.199837	0.950339	2	64	cellular response to monoamine stimulus	BP	1
10707	GO:0071870	0.199837	0.950339	2	64	cellular response to catecholamine stimulus	BP	1
6073	GO:0036344	0.200107	0.979761	1	17	platelet morphogenesis	BP	1
11632	GO:0097435	0.200537	0.875272	12	701	supramolecular fiber organization	BP	1
2172	GO:0008064	0.200953	0.917502	4	178	regulation of actin polymerization or depolymerization	BP	1
3600	GO:0019081	0.201014	0.97957	1	17	viral translation	BP	1
2670	GO:0010468	0.201461	0.840316	56	3875	regulation of gene expression	BP	1
8215	GO:0050433	0.201628	0.949615	2	64	regulation of catecholamine secretion	BP	1
1753	GO:0006805	0.201855	0.949539	2	63	xenobiotic metabolic process	BP	1
6397	GO:0042402	0.20212	0.979335	1	17	cellular biogenic amine catabolic process	BP	1
5678	GO:0035337	0.202253	0.979307	1	17	fatty-acyl-CoA metabolic process	BP	1
5008	GO:0032886	0.20237	0.906845	5	240	regulation of microtubule-based process	BP	1
5731	GO:0035493	0.202575	0.979238	1	17	SNARE complex assembly	BP	1
344	GO:0001845	0.202657	0.97922	1	17	phagolysosome assembly	BP	1
7194	GO:0045428	0.202678	0.949189	2	64	regulation of nitric oxide biosynthetic process	BP	1
4678	GO:0032261	0.202703	0.979211	1	17	purine nucleotide salvage	BP	1
622	GO:0002366	0.202954	0.906491	5	239	leukocyte activation involved in immune response	BP	1
4248	GO:0030449	0.203128	0.97912	1	17	regulation of complement activation	BP	1
5851	GO:0035751	0.203389	0.979064	1	17	regulation of lysosomal lumen pH	BP	1
9654	GO:0061136	0.20344	0.916091	4	177	regulation of proteasomal protein catabolic process	BP	1
6400	GO:0042407	0.203622	0.979014	1	17	cristae formation	BP	1
8603	GO:0051382	0.204009	0.97893	1	17	kinetochore assembly	BP	1
10704	GO:0071867	0.204557	0.948407	2	65	response to monoamine	BP	1
10706	GO:0071869	0.204557	0.948407	2	65	response to catecholamine	BP	1
4130	GO:0030041	0.205104	0.915132	4	179	actin filament polymerization	BP	1
4351	GO:0030968	0.205282	0.948126	2	64	endoplasmic reticulum unfolded protein response	BP	1
11852	GO:0099003	0.205342	0.905009	5	244	vesicle-mediated transport in synapse	BP	1
8627	GO:0051453	0.20563	0.947983	2	64	regulation of intracellular pH	BP	1
12549	GO:1901137	0.205931	0.881122	9	499	carbohydrate derivative biosynthetic process	BP	1
4301	GO:0030832	0.206063	0.914578	4	180	regulation of actin filament length	BP	1
4166	GO:0030183	0.206252	0.928028	3	121	B cell differentiation	BP	1
6544	GO:0042776	0.20647	0.978397	1	17	mitochondrial ATP synthesis coupled proton transport	BP	1
10604	GO:0071625	0.206571	0.978305	1	18	vocalization behavior	BP	1
11828	GO:0098930	0.20697	0.947416	2	65	axonal transport	BP	1
8430	GO:0051053	0.207596	0.927347	3	120	negative regulation of DNA metabolic process	BP	1
5691	GO:0035372	0.207636	0.978072	1	18	protein localization to microtubule	BP	1
2844	GO:0010766	0.207647	0.978069	1	18	negative regulation of sodium ion transport	BP	1
2075	GO:0007416	0.207731	0.913603	4	184	synapse assembly	BP	1
8452	GO:0051099	0.209416	0.912649	4	180	positive regulation of binding	BP	1
11364	GO:0090304	0.209676	0.832521	59	4102	nucleic acid metabolic process	BP	1
6967	GO:0044321	0.209865	0.977577	1	18	response to leptin	BP	1
6527	GO:0042753	0.210378	0.977463	1	18	positive regulation of circadian rhythm	BP	1
5744	GO:0035518	0.210405	0.977457	1	18	histone H2A monoubiquitination	BP	1
5443	GO:0034368	0.2111	0.977301	1	18	protein-lipid complex remodeling	BP	1
5444	GO:0034369	0.2111	0.977301	1	18	plasma lipoprotein particle remodeling	BP	1
5420	GO:0034312	0.211138	0.977293	1	18	diol biosynthetic process	BP	1
8670	GO:0051571	0.211244	0.977269	1	18	positive regulation of histone H3-K4 methylation	BP	1
12214	GO:0140467	0.211413	0.977231	1	18	integrated stress response signaling	BP	1
7092	GO:0045019	0.211432	0.977227	1	18	negative regulation of nitric oxide biosynthetic process	BP	1
13938	GO:1904406	0.211432	0.977227	1	18	negative regulation of nitric oxide metabolic process	BP	1
6288	GO:0042098	0.21178	0.911276	4	181	T cell proliferation	BP	1
5503	GO:0034501	0.211805	0.977143	1	18	protein localization to kinetochore	BP	1
13287	GO:1903083	0.211805	0.977143	1	18	protein localization to condensed chromosome	BP	1
2442	GO:0009310	0.211972	0.977105	1	18	amine catabolic process	BP	1
9861	GO:0061744	0.212127	0.97707	1	18	motor behavior	BP	1
553	GO:0002263	0.212298	0.900699	5	243	cell activation involved in immune response	BP	1
5838	GO:0035725	0.212442	0.924816	3	124	sodium ion transmembrane transport	BP	1
1681	GO:0006684	0.212462	0.976994	1	18	sphingomyelin metabolic process	BP	1
2382	GO:0009200	0.212748	0.97693	1	18	deoxyribonucleoside triphosphate metabolic process	BP	1
8261	GO:0050766	0.213339	0.944745	2	66	positive regulation of phagocytosis	BP	1
7780	GO:0046822	0.21384	0.924103	3	122	regulation of nucleocytoplasmic transport	BP	1
1611	GO:0006595	0.214849	0.976451	1	18	polyamine metabolic process	BP	1
8646	GO:0051493	0.215256	0.874441	9	508	regulation of cytoskeleton organization	BP	1
1666	GO:0006665	0.215581	0.923186	3	123	sphingolipid metabolic process	BP	1
10497	GO:0071426	0.215998	0.94362	2	66	ribonucleoprotein complex export from nucleus	BP	1
8214	GO:0050432	0.216033	0.943589	2	67	catecholamine secretion	BP	1
2402	GO:0009220	0.216128	0.976157	1	18	pyrimidine ribonucleotide biosynthetic process	BP	1
4733	GO:0032368	0.216454	0.922728	3	123	regulation of lipid transport	BP	1
4588	GO:0032011	0.217383	0.975798	1	19	ARF protein signal transduction	BP	1
4589	GO:0032012	0.217383	0.975798	1	19	regulation of ARF protein signal transduction	BP	1
11109	GO:0080164	0.217507	0.942961	2	67	regulation of nitric oxide metabolic process	BP	1
415	GO:0001976	0.217541	0.975761	1	19	nervous system process involved in regulation of systemic arterial blood pressure	BP	1
6442	GO:0042481	0.217546	0.97576	1	19	regulation of odontogenesis	BP	1
7895	GO:0048148	0.21794	0.975668	1	19	behavioral response to cocaine	BP	1
14605	GO:1905874	0.218346	0.975573	1	19	regulation of postsynaptic density organization	BP	1
2821	GO:0010743	0.219074	0.975403	1	19	regulation of macrophage derived foam cell differentiation	BP	1
399	GO:0001956	0.21953	0.975296	1	19	positive regulation of neurotransmitter secretion	BP	1
6420	GO:0042440	0.2197	0.942022	2	67	pigment metabolic process	BP	1
7999	GO:0048488	0.219867	0.941934	2	68	synaptic vesicle endocytosis	BP	1
12187	GO:0140238	0.219867	0.941934	2	68	presynaptic endocytosis	BP	1
5877	GO:0035809	0.220205	0.975136	1	19	regulation of urine volume	BP	1
7785	GO:0046827	0.220666	0.975027	1	19	positive regulation of protein export from nucleus	BP	1
1851	GO:0006959	0.220701	0.920496	3	122	humoral immune response	BP	1
10364	GO:0071166	0.220739	0.941574	2	67	ribonucleoprotein complex localization	BP	1
2329	GO:0009145	0.220958	0.941496	2	66	purine nucleoside triphosphate biosynthetic process	BP	1
7106	GO:0045056	0.220977	0.974954	1	19	transcytosis	BP	1
2734	GO:0010611	0.221016	0.941439	2	68	regulation of cardiac muscle hypertrophy	BP	1
12516	GO:1901017	0.22148	0.974834	1	19	negative regulation of potassium ion transmembrane transporter activity	BP	1
2597	GO:0010039	0.22244	0.974606	1	19	response to iron ion	BP	1
4189	GO:0030218	0.222567	0.919482	3	125	erythrocyte differentiation	BP	1
15294	GO:2000757	0.222687	0.974546	1	19	negative regulation of peptidyl-lysine acetylation	BP	1
1862	GO:0006979	0.222995	0.878985	7	375	response to oxidative stress	BP	1
5492	GO:0034472	0.223078	0.974453	1	19	snRNA 3'-end processing	BP	1
12203	GO:0140352	0.223115	0.853131	14	856	export from cell	BP	1
7730	GO:0046651	0.223226	0.893799	5	248	lymphocyte proliferation	BP	1
8469	GO:0051131	0.223456	0.974362	1	19	chaperone-mediated protein complex assembly	BP	1
1512	GO:0006473	0.223697	0.904251	4	186	protein acetylation	BP	1
6629	GO:0043101	0.223757	0.97429	1	19	purine-containing compound salvage	BP	1
495	GO:0002097	0.223811	0.974277	1	19	tRNA wobble base modification	BP	1
7794	GO:0046847	0.224457	0.939929	2	69	filopodium assembly	BP	1
2272	GO:0009067	0.224664	0.974071	1	19	aspartate family amino acid biosynthetic process	BP	1
7132	GO:0045116	0.224692	0.974064	1	19	protein neddylation	BP	1
551	GO:0002260	0.225669	0.939399	2	69	lymphocyte homeostasis	BP	1
4500	GO:0031503	0.225756	0.892183	5	249	protein-containing complex localization	BP	1
15060	GO:2000379	0.225948	0.939276	2	69	positive regulation of reactive oxygen species metabolic process	BP	1
8434	GO:0051057	0.226019	0.93923	2	70	positive regulation of small GTPase mediated signal transduction	BP	1
9758	GO:0061436	0.227277	0.973368	1	20	establishment of skin barrier	BP	1
6824	GO:0043567	0.22734	0.973352	1	20	regulation of insulin-like growth factor receptor signaling pathway	BP	1
9020	GO:0060080	0.227861	0.973224	1	20	inhibitory postsynaptic potential	BP	1
6599	GO:0043011	0.227959	0.9732	1	20	myeloid dendritic cell differentiation	BP	1
9257	GO:0060438	0.228187	0.973144	1	20	trachea development	BP	1
979	GO:0003012	0.228223	0.875343	7	383	muscle system process	BP	1
13650	GO:1903828	0.229178	0.915918	3	127	negative regulation of cellular protein localization	BP	1
5049	GO:0032943	0.230224	0.889311	5	251	mononuclear cell proliferation	BP	1
6398	GO:0042403	0.230353	0.972607	1	20	thyroid hormone metabolic process	BP	1
2335	GO:0009151	0.230482	0.972574	1	20	purine deoxyribonucleotide metabolic process	BP	1
1009	GO:0003084	0.230775	0.972501	1	20	positive regulation of systemic arterial blood pressure	BP	1
5442	GO:0034367	0.23086	0.97248	1	20	protein-containing complex remodeling	BP	1
8387	GO:0050965	0.230884	0.972474	1	20	detection of temperature stimulus involved in sensory perception of pain	BP	1
5846	GO:0035743	0.23118	0.9724	1	20	CD4-positive, alpha-beta T cell cytokine production	BP	1
12903	GO:1902117	0.231497	0.936805	2	70	positive regulation of organelle assembly	BP	1
8600	GO:0051354	0.231684	0.972274	1	20	negative regulation of oxidoreductase activity	BP	1
7699	GO:0046599	0.231708	0.972268	1	20	regulation of centriole replication	BP	1
6924	GO:0044089	0.231989	0.862255	9	519	positive regulation of cellular component biogenesis	BP	1
1452	GO:0006390	0.233019	0.971938	1	20	mitochondrial transcription	BP	1
2373	GO:0009190	0.23329	0.971804	1	21	cyclic nucleotide biosynthetic process	BP	1
8885	GO:0052652	0.23329	0.971804	1	21	cyclic purine nucleotide metabolic process	BP	1
8001	GO:0048490	0.233419	0.971836	1	20	anterograde synaptic vesicle transport	BP	1
11912	GO:0099514	0.233419	0.971836	1	20	synaptic vesicle cytoskeletal transport	BP	1
11914	GO:0099517	0.233419	0.971836	1	20	synaptic vesicle transport along microtubule	BP	1
10214	GO:0070665	0.233564	0.913525	3	128	positive regulation of leukocyte proliferation	BP	1
1663	GO:0006662	0.23404	0.971679	1	20	glycerol ether metabolic process	BP	1
3082	GO:0014743	0.235061	0.935191	2	71	regulation of muscle hypertrophy	BP	1
8620	GO:0051444	0.235125	0.971403	1	20	negative regulation of ubiquitin-protein transferase activity	BP	1
4418	GO:0031167	0.236284	0.971106	1	20	rRNA methylation	BP	1
5258	GO:0033617	0.236608	0.971023	1	20	mitochondrial cytochrome c oxidase assembly	BP	1
12359	GO:1900120	0.23762	0.970695	1	21	regulation of receptor binding	BP	1
8531	GO:0051251	0.238284	0.884074	5	254	positive regulation of lymphocyte activation	BP	1
1826	GO:0006919	0.238804	0.933492	2	71	activation of cysteine-type endopeptidase activity involved in apoptotic process	BP	1
2671	GO:0010469	0.239164	0.910421	3	131	regulation of signaling receptor activity	BP	1
13452	GO:1903428	0.239394	0.970233	1	21	positive regulation of reactive oxygen species biosynthetic process	BP	1
1004	GO:0003071	0.239524	0.970199	1	21	renal system process involved in regulation of systemic arterial blood pressure	BP	1
6898	GO:0043984	0.239982	0.97008	1	21	histone H4-K16 acetylation	BP	1
4286	GO:0030641	0.240026	0.932934	2	71	regulation of cellular pH	BP	1
14463	GO:1905515	0.240323	0.932782	2	72	non-motile cilium assembly	BP	1
7474	GO:0046037	0.240986	0.969816	1	21	GMP metabolic process	BP	1
10565	GO:0071549	0.241044	0.969801	1	21	cellular response to dexamethasone stimulus	BP	1
7747	GO:0046688	0.241123	0.96978	1	21	response to copper ion	BP	1
249	GO:0001676	0.241196	0.932381	2	72	long-chain fatty acid metabolic process	BP	1
8810	GO:0051900	0.241601	0.969654	1	21	regulation of mitochondrial depolarization	BP	1
4759	GO:0032410	0.241848	0.932081	2	72	negative regulation of transporter activity	BP	1
1754	GO:0006807	0.242489	0.799145	107	7778	nitrogen compound metabolic process	BP	1
7210	GO:0045576	0.242687	0.931695	2	72	mast cell activation	BP	1
5422	GO:0034315	0.242813	0.969333	1	21	regulation of Arp2/3 complex-mediated actin nucleation	BP	1
8224	GO:0050657	0.243121	0.908227	3	130	nucleic acid transport	BP	1
8225	GO:0050658	0.243121	0.908227	3	130	RNA transport	BP	1
12839	GO:1901984	0.243228	0.969223	1	21	negative regulation of protein acetylation	BP	1
9783	GO:0061515	0.243903	0.931117	2	73	myeloid cell development	BP	1
1898	GO:0007035	0.244213	0.96896	1	21	vacuolar acidification	BP	1
14688	GO:1990182	0.244443	0.968899	1	21	exosomal secretion	BP	1
2709	GO:0010564	0.245839	0.847702	10	591	regulation of cell cycle process	BP	1
8937	GO:0055088	0.246182	0.906495	3	132	lipid homeostasis	BP	1
8955	GO:0060004	0.246349	0.968321	1	22	reflex	BP	1
3303	GO:0015985	0.248066	0.967921	1	21	energy coupled proton transport, down electrochemical gradient	BP	1
3304	GO:0015986	0.248066	0.967921	1	21	ATP synthesis coupled proton transport	BP	1
1655	GO:0006654	0.248073	0.967852	1	22	phosphatidic acid biosynthetic process	BP	1
1637	GO:0006629	0.248077	0.826988	17	1082	lipid metabolic process	BP	1
809	GO:0002693	0.248157	0.967829	1	22	positive regulation of cellular extravasation	BP	1
2423	GO:0009259	0.248327	0.86839	6	321	ribonucleotide metabolic process	BP	1
1785	GO:0006862	0.249611	0.967431	1	22	nucleotide transport	BP	1
1756	GO:0006809	0.249847	0.928323	2	74	nitric oxide biosynthetic process	BP	1
1133	GO:0003299	0.249942	0.96734	1	22	muscle hypertrophy in response to stress	BP	1
3144	GO:0014898	0.249942	0.96734	1	22	cardiac muscle hypertrophy in response to stress	BP	1
2967	GO:0010954	0.250403	0.967213	1	22	positive regulation of protein processing	BP	1
2517	GO:0009713	0.25042	0.967208	1	22	catechol-containing compound biosynthetic process	BP	1
6410	GO:0042423	0.25042	0.967208	1	22	catecholamine biosynthetic process	BP	1
4773	GO:0032434	0.250515	0.904045	3	132	regulation of proteasomal ubiquitin-dependent protein catabolic process	BP	1
6292	GO:0042104	0.250929	0.967068	1	22	positive regulation of activated T cell proliferation	BP	1
8260	GO:0050765	0.251014	0.967044	1	22	negative regulation of phagocytosis	BP	1
2756	GO:0010640	0.251034	0.967039	1	22	regulation of platelet-derived growth factor receptor signaling pathway	BP	1
1900	GO:0007040	0.25141	0.927601	2	73	lysosome organization	BP	1
11111	GO:0080171	0.25141	0.927601	2	73	lytic vacuole organization	BP	1
13451	GO:1903427	0.251438	0.966927	1	22	negative regulation of reactive oxygen species biosynthetic process	BP	1
583	GO:0002312	0.252138	0.92724	2	74	B cell activation involved in immune response	BP	1
11772	GO:0098780	0.252398	0.96666	1	22	response to mitochondrial depolarisation	BP	1
2351	GO:0009168	0.252503	0.966631	1	22	purine ribonucleoside monophosphate biosynthetic process	BP	1
8230	GO:0050670	0.252606	0.886514	4	196	regulation of lymphocyte proliferation	BP	1
8521	GO:0051236	0.253682	0.902231	3	133	establishment of RNA localization	BP	1
10375	GO:0071218	0.25409	0.966188	1	22	cellular response to misfolded protein	BP	1
11692	GO:0097734	0.254137	0.966174	1	22	extracellular exosome biogenesis	BP	1
5945	GO:0035966	0.25466	0.901671	3	133	response to topologically incorrect protein	BP	1
5563	GO:0034762	0.255092	0.845013	9	533	regulation of transmembrane transport	BP	1
8604	GO:0051383	0.255306	0.965846	1	22	kinetochore organization	BP	1
13257	GO:1903039	0.255413	0.884739	4	197	positive regulation of leukocyte cell-cell adhesion	BP	1
12808	GO:1901880	0.255764	0.925479	2	76	negative regulation of protein depolymerization	BP	1
5047	GO:0032940	0.255917	0.829812	13	811	secretion by cell	BP	1
1642	GO:0006637	0.255939	0.925427	2	74	acyl-CoA metabolic process	BP	1
5695	GO:0035383	0.255939	0.925427	2	74	thioester metabolic process	BP	1
8426	GO:0051049	0.25657	0.808652	25	1670	regulation of transport	BP	1
2401	GO:0009219	0.25688	0.9654	1	22	pyrimidine deoxyribonucleotide metabolic process	BP	1
1774	GO:0006837	0.257402	0.965186	1	23	serotonin transport	BP	1
1007	GO:0003081	0.258173	0.964966	1	23	regulation of systemic arterial blood pressure by renin-angiotensin	BP	1
8355	GO:0050909	0.258456	0.964885	1	23	sensory perception of taste	BP	1
1991	GO:0007205	0.258658	0.964827	1	23	protein kinase C-activating G protein-coupled receptor signaling pathway	BP	1
3136	GO:0014887	0.258979	0.964735	1	23	cardiac muscle adaptation	BP	1
839	GO:0002726	0.259433	0.964604	1	23	positive regulation of T cell cytokine production	BP	1
584	GO:0002313	0.259681	0.964533	1	23	mature B cell differentiation involved in immune response	BP	1
12532	GO:1901071	0.259888	0.964473	1	23	glucosamine-containing compound metabolic process	BP	1
2820	GO:0010742	0.259897	0.96447	1	23	macrophage derived foam cell differentiation	BP	1
3037	GO:0014048	0.260571	0.964276	1	23	regulation of glutamate secretion	BP	1
8385	GO:0050961	0.260665	0.964248	1	23	detection of temperature stimulus involved in sensory perception	BP	1
12526	GO:1901032	0.260973	0.964159	1	23	negative regulation of response to reactive oxygen species	BP	1
13332	GO:1903206	0.260973	0.964159	1	23	negative regulation of hydrogen peroxide-induced cell death	BP	1
5050	GO:0032944	0.261019	0.881168	4	199	regulation of mononuclear cell proliferation	BP	1
5325	GO:0034101	0.261502	0.897695	3	136	erythrocyte homeostasis	BP	1
13190	GO:1902932	0.261732	0.963939	1	23	positive regulation of alcohol biosynthetic process	BP	1
12796	GO:1901857	0.262001	0.96386	1	23	positive regulation of cellular respiration	BP	1
7536	GO:0046128	0.262072	0.96384	1	23	purine ribonucleoside metabolic process	BP	1
11728	GO:0098662	0.262501	0.834896	10	607	inorganic cation transmembrane transport	BP	1
12341	GO:1900101	0.263025	0.963561	1	23	regulation of endoplasmic reticulum unfolded protein response	BP	1
15349	GO:2000831	0.263093	0.963541	1	23	regulation of steroid hormone secretion	BP	1
8771	GO:0051788	0.264176	0.963223	1	23	response to misfolded protein	BP	1
6659	GO:0043173	0.264314	0.963183	1	23	nucleotide salvage	BP	1
7868	GO:0048026	0.264387	0.963161	1	23	positive regulation of mRNA splicing, via spliceosome	BP	1
5234	GO:0033561	0.265258	0.962841	1	24	regulation of water loss via skin	BP	1
8850	GO:0051965	0.265992	0.920457	2	79	positive regulation of synapse assembly	BP	1
7596	GO:0046339	0.266228	0.962553	1	24	diacylglycerol metabolic process	BP	1
14065	GO:1904666	0.268798	0.961785	1	24	regulation of ubiquitin protein ligase activity	BP	1
8683	GO:0051590	0.269092	0.961696	1	24	positive regulation of neurotransmitter transport	BP	1
13388	GO:1903319	0.269482	0.961579	1	24	positive regulation of protein maturation	BP	1
5160	GO:0033198	0.2695	0.961573	1	24	response to ATP	BP	1
4731	GO:0032366	0.269838	0.961471	1	24	intracellular sterol transport	BP	1
4732	GO:0032367	0.269838	0.961471	1	24	intracellular cholesterol transport	BP	1
11203	GO:0090077	0.269897	0.961453	1	24	foam cell differentiation	BP	1
1820	GO:0006909	0.270435	0.875087	4	202	phagocytosis	BP	1
3739	GO:0019693	0.270617	0.852653	6	331	ribose phosphate metabolic process	BP	1
10564	GO:0071548	0.270674	0.961218	1	24	response to dexamethasone	BP	1
11131	GO:0086019	0.270722	0.961143	1	25	cell-cell signaling involved in cardiac conduction	BP	1
6103	GO:0036465	0.27163	0.917653	2	79	synaptic vesicle recycling	BP	1
8795	GO:0051882	0.2718	0.960876	1	24	mitochondrial depolarization	BP	1
8630	GO:0051457	0.272014	0.960811	1	24	maintenance of protein location in nucleus	BP	1
2311	GO:0009127	0.272189	0.960757	1	24	purine nucleoside monophosphate biosynthetic process	BP	1
7648	GO:0046471	0.272423	0.960686	1	24	phosphatidylglycerol metabolic process	BP	1
3365	GO:0016180	0.272573	0.96064	1	24	snRNA processing	BP	1
1743	GO:0006783	0.272858	0.960553	1	24	heme biosynthetic process	BP	1
8766	GO:0051781	0.273135	0.916914	2	78	positive regulation of cell division	BP	1
3574	GO:0018904	0.273426	0.960379	1	24	ether metabolic process	BP	1
10512	GO:0071459	0.273442	0.960374	1	24	protein localization to chromosome, centromeric region	BP	1
5406	GO:0034248	0.273482	0.842774	7	403	regulation of cellular amide metabolic process	BP	1
12173	GO:0140112	0.273639	0.960313	1	24	extracellular vesicle biogenesis	BP	1
2181	GO:0008154	0.273663	0.872975	4	204	actin polymerization or depolymerization	BP	1
518	GO:0002183	0.27383	0.960254	1	24	cytoplasmic translational initiation	BP	1
7565	GO:0046209	0.274297	0.916312	2	79	nitric oxide metabolic process	BP	1
5619	GO:0035115	0.274656	0.959938	1	25	embryonic forelimb morphogenesis	BP	1
9965	GO:0070050	0.275168	0.959779	1	25	neuron cellular homeostasis	BP	1
5011	GO:0032890	0.275181	0.915866	2	79	regulation of organic acid transport	BP	1
1685	GO:0006688	0.276213	0.959455	1	25	glycosphingolipid biosynthetic process	BP	1
4735	GO:0032370	0.2764	0.915248	2	79	positive regulation of lipid transport	BP	1
7649	GO:0046473	0.276758	0.959285	1	25	phosphatidic acid metabolic process	BP	1
2027	GO:0007271	0.277363	0.959096	1	25	synaptic transmission, cholinergic	BP	1
5311	GO:0034063	0.2775	0.959054	1	25	stress granule assembly	BP	1
8828	GO:0051937	0.278014	0.914411	2	80	catecholamine transport	BP	1
3267	GO:0015874	0.278338	0.958791	1	25	norepinephrine transport	BP	1
9113	GO:0060255	0.27927	0.768469	70	5045	regulation of macromolecule metabolic process	BP	1
8321	GO:0050863	0.279286	0.856329	5	271	regulation of T cell activation	BP	1
5419	GO:0034311	0.279747	0.958347	1	25	diol metabolic process	BP	1
661	GO:0002438	0.280003	0.958266	1	25	acute inflammatory response to antigenic stimulus	BP	1
7775	GO:0046785	0.280507	0.913136	2	80	microtubule polymerization	BP	1
10560	GO:0071542	0.280737	0.958034	1	25	dopaminergic neuron differentiation	BP	1
13306	GO:1903146	0.280765	0.958025	1	25	regulation of autophagy of mitochondrion	BP	1
7470	GO:0046033	0.2808	0.958014	1	25	AMP metabolic process	BP	1
6982	GO:0044342	0.280896	0.957984	1	25	type B pancreatic cell proliferation	BP	1
6304	GO:0042133	0.280904	0.957981	1	25	neurotransmitter metabolic process	BP	1
1821	GO:0006910	0.280959	0.957963	1	25	phagocytosis, recognition	BP	1
5054	GO:0032956	0.281293	0.844926	6	341	regulation of actin cytoskeleton organization	BP	1
13255	GO:1903037	0.281316	0.854908	5	272	regulation of leukocyte cell-cell adhesion	BP	1
7729	GO:0046649	0.281366	0.820126	10	615	lymphocyte activation	BP	1
561	GO:0002274	0.281487	0.867819	4	206	myeloid leukocyte activation	BP	1
5963	GO:0036003	0.281923	0.957657	1	25	positive regulation of transcription from RNA polymerase II promoter in response to stress	BP	1
10210	GO:0070661	0.282541	0.85405	5	272	leukocyte proliferation	BP	1
2257	GO:0008654	0.282749	0.866982	4	206	phospholipid biosynthetic process	BP	1
8407	GO:0051016	0.283325	0.957209	1	25	barbed-end actin filament capping	BP	1
5696	GO:0035384	0.28337	0.957194	1	25	thioester biosynthetic process	BP	1
10598	GO:0071616	0.28337	0.957194	1	25	acyl-CoA biosynthetic process	BP	1
15420	GO:2001057	0.284195	0.911218	2	81	reactive nitrogen species metabolic process	BP	1
4474	GO:0031397	0.284282	0.911189	2	80	negative regulation of protein ubiquitination	BP	1
3339	GO:0016082	0.284583	0.956742	1	26	synaptic vesicle priming	BP	1
5587	GO:0035020	0.284631	0.956727	1	26	regulation of Rac protein signal transduction	BP	1
8424	GO:0051047	0.284791	0.842376	6	341	positive regulation of secretion	BP	1
3094	GO:0014821	0.285041	0.956594	1	26	phasic smooth muscle contraction	BP	1
8519	GO:0051234	0.286206	0.765249	56	3996	establishment of localization	BP	1
5485	GO:0034453	0.286286	0.956191	1	26	microtubule anchoring	BP	1
290	GO:0001773	0.286462	0.956133	1	26	myeloid dendritic cell activation	BP	1
6839	GO:0043603	0.286625	0.799499	15	964	cellular amide metabolic process	BP	1
5620	GO:0035116	0.286634	0.956077	1	26	embryonic hindlimb morphogenesis	BP	1
1356	GO:0006221	0.286691	0.956122	1	25	pyrimidine nucleotide biosynthetic process	BP	1
4457	GO:0031338	0.288157	0.95558	1	26	regulation of vesicle fusion	BP	1
1775	GO:0006839	0.289495	0.862478	4	206	mitochondrial transport	BP	1
1403	GO:0006301	0.289627	0.955097	1	26	postreplication repair	BP	1
13158	GO:1902850	0.290034	0.880525	3	143	microtubule cytoskeleton organization involved in mitosis	BP	1
7781	GO:0046823	0.290383	0.954847	1	26	negative regulation of nucleocytoplasmic transport	BP	1
2431	GO:0009267	0.290437	0.880261	3	145	cellular response to starvation	BP	1
13265	GO:1903050	0.290697	0.861661	4	208	regulation of proteolysis involved in cellular protein catabolic process	BP	1
4469	GO:0031365	0.29129	0.954547	1	26	N-terminal protein amino acid modification	BP	1
4554	GO:0031664	0.292723	0.95407	1	26	regulation of lipopolysaccharide-mediated signaling pathway	BP	1
7302	GO:0045724	0.295035	0.953232	1	27	positive regulation of cilium assembly	BP	1
7940	GO:0048266	0.295293	0.953146	1	27	behavioral response to pain	BP	1
9616	GO:0061050	0.296164	0.952851	1	27	regulation of cell growth involved in cardiac muscle cell development	BP	1
5611	GO:0035094	0.296358	0.952785	1	27	response to nicotine	BP	1
5056	GO:0032958	0.296475	0.952745	1	27	inositol phosphate biosynthetic process	BP	1
405	GO:0001963	0.296804	0.952633	1	27	synaptic transmission, dopaminergic	BP	1
5526	GO:0034629	0.296891	0.952604	1	27	cellular protein-containing complex localization	BP	1
5012	GO:0032891	0.297277	0.952473	1	27	negative regulation of organic acid transport	BP	1
3315	GO:0016048	0.297567	0.952373	1	27	detection of temperature stimulus	BP	1
2676	GO:0010498	0.297574	0.817819	8	482	proteasomal protein catabolic process	BP	1
2175	GO:0008088	0.29801	0.903881	2	84	axo-dendritic transport	BP	1
1802	GO:0006885	0.298475	0.903647	2	83	regulation of pH	BP	1
8316	GO:0050858	0.298745	0.951971	1	27	negative regulation of antigen receptor-mediated signaling pathway	BP	1
1665	GO:0006664	0.298934	0.903384	2	84	glycolipid metabolic process	BP	1
13479	GO:1903509	0.298934	0.903384	2	84	liposaccharide metabolic process	BP	1
10212	GO:0070663	0.299404	0.85574	4	212	regulation of leukocyte proliferation	BP	1
373	GO:0001919	0.299448	0.95173	1	27	regulation of receptor recycling	BP	1
8343	GO:0050892	0.299538	0.951699	1	27	intestinal absorption	BP	1
5227	GO:0033522	0.299597	0.951679	1	27	histone H2A ubiquitination	BP	1
5930	GO:0035929	0.30006	0.951519	1	27	steroid hormone secretion	BP	1
2134	GO:0007605	0.300266	0.874086	3	150	sensory perception of sound	BP	1
13783	GO:1904063	0.300641	0.902463	2	84	negative regulation of cation transmembrane transport	BP	1
5150	GO:0033157	0.300778	0.854801	4	212	regulation of intracellular protein transport	BP	1
11408	GO:0090382	0.30095	0.951212	1	27	phagosome maturation	BP	1
1996	GO:0007214	0.301092	0.951103	1	28	gamma-aminobutyric acid signaling pathway	BP	1
6311	GO:0042147	0.302197	0.90162	2	84	retrograde transport, endosome to Golgi	BP	1
1541	GO:0006515	0.302313	0.95074	1	27	protein quality control for misfolded or incompletely synthesized proteins	BP	1
5708	GO:0035418	0.302416	0.901469	2	86	protein localization to synapse	BP	1
4767	GO:0032418	0.302535	0.901436	2	84	lysosome localization	BP	1
1850	GO:0006958	0.303349	0.950379	1	27	complement activation, classical pathway	BP	1
6668	GO:0043242	0.303359	0.900956	2	86	negative regulation of protein-containing complex disassembly	BP	1
715	GO:0002526	0.303862	0.900698	2	85	acute inflammatory response	BP	1
2029	GO:0007274	0.304231	0.95001	1	28	neuromuscular synaptic transmission	BP	1
11779	GO:0098810	0.304445	0.949934	1	28	neurotransmitter reuptake	BP	1
2400	GO:0009218	0.304697	0.949907	1	27	pyrimidine ribonucleotide metabolic process	BP	1
14171	GO:1904861	0.305322	0.949626	1	28	excitatory synapse assembly	BP	1
8910	GO:0055022	0.30595	0.949405	1	28	negative regulation of cardiac muscle tissue growth	BP	1
9653	GO:0061117	0.30595	0.949405	1	28	negative regulation of heart growth	BP	1
5521	GO:0034620	0.306671	0.899162	2	85	cellular response to unfolded protein	BP	1
6921	GO:0044085	0.307277	0.753152	39	2749	cellular component biogenesis	BP	1
4222	GO:0030318	0.30735	0.948909	1	28	melanocyte differentiation	BP	1
3428	GO:0016556	0.307467	0.948868	1	28	mRNA modification	BP	1
13716	GO:1903959	0.308235	0.948594	1	28	regulation of anion transmembrane transport	BP	1
2721	GO:0010592	0.30831	0.948568	1	28	positive regulation of lamellipodium assembly	BP	1
9963	GO:0065008	0.308991	0.747682	47	3366	regulation of biological quality	BP	1
2305	GO:0009119	0.30985	0.948017	1	28	ribonucleoside metabolic process	BP	1
13074	GO:1902600	0.310371	0.897121	2	85	proton transmembrane transport	BP	1
14645	GO:1905952	0.310822	0.867362	3	150	regulation of lipid localization	BP	1
1883	GO:0007015	0.311459	0.813931	7	424	actin filament organization	BP	1
12140	GO:0120254	0.312303	0.896016	2	87	olefinic compound metabolic process	BP	1
2140	GO:0007613	0.312407	0.866317	3	153	memory	BP	1
9260	GO:0060441	0.312725	0.946921	1	29	epithelial tube branching involved in lung morphogenesis	BP	1
2345	GO:0009162	0.312798	0.946954	1	28	deoxyribonucleoside monophosphate metabolic process	BP	1
11004	GO:0072528	0.313535	0.946686	1	28	pyrimidine-containing compound biosynthetic process	BP	1
363	GO:0001906	0.313593	0.865582	3	149	cell killing	BP	1
2665	GO:0010460	0.314795	0.946166	1	29	positive regulation of heart rate	BP	1
3779	GO:0019934	0.314912	0.946124	1	29	cGMP-mediated signaling	BP	1
5312	GO:0034067	0.31511	0.946051	1	29	protein localization to Golgi apparatus	BP	1
1740	GO:0006779	0.315629	0.945861	1	29	porphyrin-containing compound biosynthetic process	BP	1
5089	GO:0033014	0.315629	0.945861	1	29	tetrapyrrole biosynthetic process	BP	1
13630	GO:1903792	0.315698	0.945835	1	29	negative regulation of anion transport	BP	1
10179	GO:0070555	0.316523	0.893654	2	87	response to interleukin-1	BP	1
2652	GO:0010390	0.316576	0.945513	1	29	histone monoubiquitination	BP	1
1845	GO:0006953	0.31667	0.945478	1	29	acute-phase response	BP	1
5199	GO:0033365	0.317118	0.779606	13	848	protein localization to organelle	BP	1
13170	GO:1902883	0.317282	0.945252	1	29	negative regulation of response to oxidative stress	BP	1
12807	GO:1901879	0.317574	0.893031	2	89	regulation of protein depolymerization	BP	1
6956	GO:0044272	0.317829	0.892919	2	87	sulfur compound biosynthetic process	BP	1
11382	GO:0090322	0.318015	0.944981	1	29	regulation of superoxide metabolic process	BP	1
8711	GO:0051641	0.318035	0.744028	38	2690	cellular localization	BP	1
200	GO:0001516	0.31809	0.944953	1	29	prostaglandin biosynthetic process	BP	1
7635	GO:0046457	0.31809	0.944953	1	29	prostanoid biosynthetic process	BP	1
5602	GO:0035066	0.318787	0.944694	1	29	positive regulation of histone acetylation	BP	1
32	GO:0000096	0.319626	0.944382	1	29	sulfur amino acid metabolic process	BP	1
6683	GO:0043271	0.320128	0.861296	3	153	negative regulation of ion transport	BP	1
7201	GO:0045454	0.320735	0.943968	1	29	cell redox homeostasis	BP	1
5624	GO:0035136	0.320782	0.943891	1	30	forelimb morphogenesis	BP	1
4395	GO:0031110	0.321258	0.890943	2	89	regulation of microtubule polymerization or depolymerization	BP	1
571	GO:0002285	0.321939	0.860108	3	153	lymphocyte activation involved in immune response	BP	1
8379	GO:0050951	0.322734	0.943157	1	30	sensory perception of temperature stimulus	BP	1
5292	GO:0033865	0.323076	0.889923	2	88	nucleoside bisphosphate metabolic process	BP	1
5295	GO:0033875	0.323076	0.889923	2	88	ribonucleoside bisphosphate metabolic process	BP	1
5303	GO:0034032	0.323076	0.889923	2	88	purine nucleoside bisphosphate metabolic process	BP	1
7211	GO:0045577	0.323696	0.942793	1	30	regulation of B cell differentiation	BP	1
2907	GO:0010874	0.324017	0.942671	1	30	regulation of cholesterol efflux	BP	1
2737	GO:0010614	0.324335	0.94255	1	30	negative regulation of cardiac muscle hypertrophy	BP	1
7340	GO:0045787	0.324852	0.823398	5	288	positive regulation of cell cycle	BP	1
10691	GO:0071827	0.3253	0.942183	1	30	plasma lipoprotein particle organization	BP	1
1529	GO:0006497	0.325336	0.888611	2	89	protein lipidation	BP	1
7410	GO:0045920	0.325405	0.942143	1	30	negative regulation of exocytosis	BP	1
2370	GO:0009187	0.325455	0.942067	1	31	cyclic nucleotide metabolic process	BP	1
6922	GO:0044087	0.326034	0.768941	14	933	regulation of cellular component biogenesis	BP	1
8668	GO:0051569	0.326793	0.941612	1	30	regulation of histone H3-K4 methylation	BP	1
2299	GO:0009112	0.327627	0.941292	1	30	nucleobase metabolic process	BP	1
1773	GO:0006836	0.327879	0.835777	4	225	neurotransmitter transport	BP	1
6352	GO:0042278	0.328299	0.941033	1	30	purine nucleoside metabolic process	BP	1
5567	GO:0034766	0.329109	0.886417	2	90	negative regulation of ion transmembrane transport	BP	1
6468	GO:0042558	0.329694	0.940493	1	30	pteridine-containing compound metabolic process	BP	1
5507	GO:0034508	0.330407	0.940217	1	30	centromere complex assembly	BP	1
3498	GO:0018105	0.33096	0.818813	5	292	peptidyl-serine phosphorylation	BP	1
11969	GO:0099633	0.331293	0.939813	1	31	protein localization to postsynaptic specialization membrane	BP	1
11977	GO:0099645	0.331293	0.939813	1	31	neurotransmitter receptor localization to postsynaptic specialization membrane	BP	1
7854	GO:0048009	0.331469	0.939744	1	31	insulin-like growth factor receptor signaling pathway	BP	1
1010	GO:0003085	0.331924	0.939566	1	31	negative regulation of systemic arterial blood pressure	BP	1
2328	GO:0009144	0.332244	0.884608	2	89	purine nucleoside triphosphate metabolic process	BP	1
13390	GO:1903321	0.333125	0.884077	2	90	negative regulation of protein modification by small protein conjugation or removal	BP	1
548	GO:0002252	0.333298	0.789388	8	501	immune effector process	BP	1
516	GO:0002181	0.334139	0.883499	2	89	cytoplasmic translation	BP	1
7724	GO:0046640	0.334731	0.938462	1	31	regulation of alpha-beta T cell proliferation	BP	1
7741	GO:0046677	0.334803	0.938434	1	31	response to antibiotic	BP	1
8520	GO:0051235	0.335022	0.815751	5	292	maintenance of location	BP	1
8463	GO:0051125	0.335654	0.938096	1	31	regulation of actin nucleation	BP	1
96	GO:0000423	0.336132	0.937906	1	31	mitophagy	BP	1
4116	GO:0030004	0.336229	0.882237	2	91	cellular monovalent inorganic cation homeostasis	BP	1
1463	GO:0006403	0.33646	0.850409	3	156	RNA localization	BP	1
6812	GO:0043543	0.337013	0.8292	4	225	protein acylation	BP	1
11726	GO:0098660	0.337351	0.774572	10	652	inorganic ion transmembrane transport	BP	1
8352	GO:0050906	0.337417	0.881505	2	93	detection of stimulus involved in sensory perception	BP	1
6778	GO:0043473	0.338624	0.880805	2	92	pigmentation	BP	1
6626	GO:0043094	0.338817	0.936834	1	31	cellular metabolic compound salvage	BP	1
1878	GO:0007007	0.338995	0.936762	1	31	inner mitochondrial membrane organization	BP	1
4112	GO:0023061	0.339066	0.784685	8	510	signal release	BP	1
8135	GO:0048741	0.339089	0.936667	1	32	skeletal muscle fiber development	BP	1
8564	GO:0051302	0.339641	0.848248	3	157	regulation of cell division	BP	1
6793	GO:0043502	0.339932	0.880012	2	93	regulation of muscle adaptation	BP	1
5625	GO:0035137	0.340068	0.936273	1	32	hindlimb morphogenesis	BP	1
3036	GO:0014047	0.340866	0.93595	1	32	glutamate secretion	BP	1
3080	GO:0014741	0.340994	0.935898	1	32	negative regulation of muscle hypertrophy	BP	1
41	GO:0000154	0.341302	0.935831	1	31	rRNA modification	BP	1
4738	GO:0032373	0.341475	0.935703	1	32	positive regulation of sterol transport	BP	1
4741	GO:0032376	0.341475	0.935703	1	32	positive regulation of cholesterol transport	BP	1
9947	GO:0062149	0.341961	0.935506	1	32	detection of stimulus involved in sensory perception of pain	BP	1
1887	GO:0007020	0.342041	0.935473	1	32	microtubule nucleation	BP	1
13	GO:0000045	0.342182	0.87867	2	93	autophagosome assembly	BP	1
15147	GO:2000516	0.342326	0.935357	1	32	positive regulation of CD4-positive, alpha-beta T cell activation	BP	1
8259	GO:0050764	0.343325	0.877985	2	93	regulation of phagocytosis	BP	1
814	GO:0002698	0.343443	0.877915	2	93	negative regulation of immune effector process	BP	1
3248	GO:0015844	0.343937	0.877603	2	94	monoamine transport	BP	1
13331	GO:1903205	0.343947	0.934696	1	32	regulation of hydrogen peroxide-induced cell death	BP	1
6315	GO:0042158	0.3442	0.877461	2	93	lipoprotein biosynthetic process	BP	1
1535	GO:0006506	0.344539	0.934453	1	32	GPI anchor biosynthetic process	BP	1
13766	GO:1904037	0.344782	0.934353	1	32	positive regulation of epithelial cell apoptotic process	BP	1
8078	GO:0048660	0.344829	0.844684	3	160	regulation of smooth muscle cell proliferation	BP	1
14863	GO:2000058	0.345732	0.844072	3	159	regulation of ubiquitin-dependent protein catabolic process	BP	1
2152	GO:0007626	0.34584	0.822726	4	231	locomotory behavior	BP	1
8451	GO:0051098	0.346582	0.795302	6	367	regulation of binding	BP	1
2340	GO:0009156	0.346594	0.933606	1	32	ribonucleoside monophosphate biosynthetic process	BP	1
6920	GO:0044070	0.346854	0.875845	2	94	regulation of anion transport	BP	1
8644	GO:0051491	0.347728	0.93308	1	33	positive regulation of filopodium assembly	BP	1
427	GO:0001990	0.348026	0.932956	1	33	regulation of systemic arterial blood pressure by hormone	BP	1
2406	GO:0009225	0.348695	0.932735	1	32	nucleotide-sugar metabolic process	BP	1
4937	GO:0032743	0.349364	0.932398	1	33	positive regulation of interleukin-2 production	BP	1
3800	GO:0021517	0.350367	0.931979	1	33	ventral spinal cord development	BP	1
6477	GO:0042594	0.350729	0.840602	3	162	response to starvation	BP	1
812	GO:0002696	0.351021	0.803501	5	299	positive regulation of leukocyte activation	BP	1
837	GO:0002724	0.351222	0.931619	1	33	regulation of T cell cytokine production	BP	1
11941	GO:0099560	0.351469	0.931461	1	34	synaptic membrane adhesion	BP	1
623	GO:0002367	0.351662	0.872906	2	95	cytokine production involved in immune response	BP	1
1823	GO:0006913	0.351678	0.802996	5	298	nucleocytoplasmic transport	BP	1
8494	GO:0051169	0.351678	0.802996	5	298	nuclear transport	BP	1
5232	GO:0033555	0.352216	0.872552	2	96	multicellular organismal response to stress	BP	1
562	GO:0002275	0.352962	0.87211	2	95	myeloid cell activation involved in immune response	BP	1
1534	GO:0006505	0.353486	0.930663	1	33	GPI anchor metabolic process	BP	1
8858	GO:0051973	0.353638	0.930598	1	33	positive regulation of telomerase activity	BP	1
2668	GO:0010466	0.353689	0.838552	3	161	negative regulation of peptidase activity	BP	1
1890	GO:0007026	0.353929	0.93042	1	34	negative regulation of microtubule depolymerization	BP	1
13493	GO:1903530	0.356247	0.764111	9	589	regulation of secretion by cell	BP	1
6294	GO:0042113	0.356756	0.814628	4	232	B cell activation	BP	1
8408	GO:0051017	0.357127	0.836134	3	163	actin filament bundle assembly	BP	1
4730	GO:0032365	0.357536	0.928877	1	34	intracellular lipid transport	BP	1
10689	GO:0071825	0.358932	0.928274	1	34	protein-lipid complex subunit organization	BP	1
8428	GO:0051051	0.359205	0.77579	7	444	negative regulation of transport	BP	1
6361	GO:0042310	0.359488	0.868033	2	98	vasoconstriction	BP	1
5801	GO:0035640	0.35964	0.927967	1	34	exploration behavior	BP	1
6467	GO:0042554	0.359661	0.927958	1	34	superoxide anion generation	BP	1
9137	GO:0060292	0.359992	0.927761	1	35	long-term synaptic depression	BP	1
11324	GO:0090257	0.360317	0.811949	4	234	regulation of muscle system process	BP	1
6321	GO:0042176	0.360512	0.784179	6	372	regulation of protein catabolic process	BP	1
451	GO:0002027	0.360672	0.867295	2	98	regulation of heart rate	BP	1
2350	GO:0009167	0.360894	0.927422	1	34	purine ribonucleoside monophosphate metabolic process	BP	1
2981	GO:0010970	0.360929	0.833452	3	164	transport along microtubule	BP	1
3616	GO:0019222	0.360955	0.692328	74	5464	regulation of metabolic process	BP	1
8077	GO:0048659	0.36221	0.83254	3	165	smooth muscle cell proliferation	BP	1
1952	GO:0007159	0.362476	0.794566	5	304	leukocyte cell-cell adhesion	BP	1
1470	GO:0006412	0.363016	0.758404	9	584	translation	BP	1
8241	GO:0050685	0.363867	0.92612	1	34	positive regulation of mRNA processing	BP	1
1949	GO:0007156	0.364292	0.864982	2	101	homophilic cell adhesion via plasma membrane adhesion molecules	BP	1
11532	GO:0097106	0.36456	0.925759	1	35	postsynaptic density organization	BP	1
2334	GO:0009150	0.365002	0.792589	5	302	purine ribonucleotide metabolic process	BP	1
15295	GO:2000758	0.367112	0.924627	1	35	positive regulation of peptidyl-lysine acetylation	BP	1
11499	GO:0097028	0.36739	0.924503	1	35	dendritic cell differentiation	BP	1
9809	GO:0061572	0.36747	0.828794	3	166	actin filament bundle organization	BP	1
8549	GO:0051281	0.367908	0.924272	1	35	positive regulation of release of sequestered calcium ion into cytosol	BP	1
1632	GO:0006623	0.368501	0.924006	1	35	protein targeting to vacuole	BP	1
7717	GO:0046633	0.368973	0.923795	1	35	alpha-beta T cell proliferation	BP	1
13128	GO:1902745	0.369463	0.923575	1	35	positive regulation of lamellipodium organization	BP	1
14268	GO:1905037	0.370463	0.861102	2	99	autophagosome organization	BP	1
5293	GO:0033866	0.370857	0.922947	1	35	nucleoside bisphosphate biosynthetic process	BP	1
5301	GO:0034030	0.370857	0.922947	1	35	ribonucleoside bisphosphate biosynthetic process	BP	1
5304	GO:0034033	0.370857	0.922947	1	35	purine nucleoside bisphosphate biosynthetic process	BP	1
15116	GO:2000463	0.372173	0.922298	1	36	positive regulation of excitatory postsynaptic potential	BP	1
12697	GO:1901568	0.372444	0.922229	1	35	fatty acid derivative metabolic process	BP	1
7902	GO:0048169	0.372793	0.922016	1	36	regulation of long-term neuronal synaptic plasticity	BP	1
2271	GO:0009066	0.373793	0.921615	1	35	aspartate family amino acid metabolic process	BP	1
4298	GO:0030808	0.374139	0.921457	1	35	regulation of nucleotide biosynthetic process	BP	1
12458	GO:1900371	0.374139	0.921457	1	35	regulation of purine nucleotide biosynthetic process	BP	1
6624	GO:0043087	0.374436	0.785091	5	310	regulation of GTPase activity	BP	1
195	GO:0001504	0.374444	0.921263	1	36	neurotransmitter uptake	BP	1
2525	GO:0009743	0.376692	0.822135	3	169	response to carbohydrate	BP	1
4079	GO:0022409	0.377774	0.798635	4	239	positive regulation of cell-cell adhesion	BP	1
5421	GO:0034314	0.378027	0.919614	1	36	Arp2/3 complex-mediated actin nucleation	BP	1
8488	GO:0051154	0.378134	0.919565	1	36	negative regulation of striated muscle cell differentiation	BP	1
3752	GO:0019751	0.378212	0.856086	2	101	polyol metabolic process	BP	1
4399	GO:0031114	0.378562	0.919313	1	37	regulation of microtubule depolymerization	BP	1
2021	GO:0007265	0.378654	0.781711	5	313	Ras protein signal transduction	BP	1
6107	GO:0036474	0.378759	0.919275	1	36	cell death in response to hydrogen peroxide	BP	1
14506	GO:1905606	0.379449	0.918901	1	37	regulation of presynapse assembly	BP	1
14647	GO:1905954	0.380225	0.854777	2	101	positive regulation of lipid localization	BP	1
6186	GO:0038127	0.381102	0.85419	2	102	ERBB signaling pathway	BP	1
8190	GO:0048872	0.381313	0.779584	5	311	homeostasis of number of cells	BP	1
4157	GO:0030162	0.381433	0.742653	9	598	regulation of proteolysis	BP	1
13412	GO:1903362	0.38212	0.795273	4	239	regulation of cellular protein catabolic process	BP	1
2195	GO:0008217	0.382353	0.817993	3	171	regulation of blood pressure	BP	1
5066	GO:0032970	0.382788	0.765988	6	386	regulation of actin filament-based process	BP	1
6945	GO:0044255	0.383415	0.72599	12	819	cellular lipid metabolic process	BP	1
11151	GO:0086065	0.383473	0.916964	1	38	cell communication involved in cardiac conduction	BP	1
1791	GO:0006869	0.383602	0.777738	5	312	lipid transport	BP	1
8325	GO:0050867	0.38391	0.777489	5	312	positive regulation of cell activation	BP	1
8425	GO:0051048	0.383925	0.81684	3	171	negative regulation of secretion	BP	1
2736	GO:0010613	0.384135	0.916702	1	37	positive regulation of cardiac muscle hypertrophy	BP	1
7461	GO:0046006	0.384593	0.916486	1	37	regulation of activated T cell proliferation	BP	1
8740	GO:0051693	0.385272	0.916163	1	37	actin filament capping	BP	1
2720	GO:0010591	0.385791	0.915917	1	37	regulation of lamellipodium assembly	BP	1
291	GO:0001774	0.385803	0.915911	1	37	microglial cell activation	BP	1
2310	GO:0009126	0.386079	0.91578	1	37	purine nucleoside monophosphate metabolic process	BP	1
6286	GO:0042092	0.38716	0.915264	1	37	type 2 immune response	BP	1
7634	GO:0046456	0.38759	0.915059	1	37	icosanoid biosynthetic process	BP	1
1715	GO:0006739	0.387808	0.914954	1	37	NADP metabolic process	BP	1
2210	GO:0008306	0.387847	0.849723	2	104	associative learning	BP	1
8342	GO:0050891	0.388064	0.914779	1	38	multicellular organismal water homeostasis	BP	1
5424	GO:0034329	0.388809	0.760984	6	392	cell junction assembly	BP	1
13495	GO:1903532	0.390305	0.7723	5	315	positive regulation of secretion by cell	BP	1
5394	GO:0034220	0.390401	0.719787	12	830	ion transmembrane transport	BP	1
3531	GO:0018209	0.39041	0.772214	5	315	peptidyl-serine modification	BP	1
1132	GO:0003298	0.39042	0.913644	1	38	physiological muscle hypertrophy	BP	1
1135	GO:0003301	0.39042	0.913644	1	38	physiological cardiac muscle hypertrophy	BP	1
9615	GO:0061049	0.39042	0.913644	1	38	cell growth involved in cardiac muscle cell development	BP	1
8936	GO:0055086	0.390819	0.749403	7	454	nucleobase-containing small molecule metabolic process	BP	1
1926	GO:0007094	0.391146	0.913347	1	37	mitotic spindle assembly checkpoint signaling	BP	1
10367	GO:0071173	0.391146	0.913347	1	37	spindle assembly checkpoint signaling	BP	1
7709	GO:0046621	0.391263	0.913236	1	38	negative regulation of organ growth	BP	1
667	GO:0002444	0.391357	0.847403	2	103	myeloid leukocyte mediated immunity	BP	1
8195	GO:0048878	0.391375	0.708535	15	1051	chemical homeostasis	BP	1
8529	GO:0051249	0.391875	0.758443	6	387	regulation of lymphocyte activation	BP	1
10470	GO:0071385	0.39215	0.912806	1	38	cellular response to glucocorticoid stimulus	BP	1
3222	GO:0015804	0.392274	0.912746	1	38	neutral amino acid transport	BP	1
3081	GO:0014742	0.39234	0.912714	1	38	positive regulation of muscle hypertrophy	BP	1
352	GO:0001881	0.392621	0.912577	1	38	receptor recycling	BP	1
293	GO:0001776	0.392848	0.846391	2	104	leukocyte homeostasis	BP	1
2565	GO:0009914	0.392984	0.770111	5	317	hormone transport	BP	1
552	GO:0002262	0.393738	0.809557	3	173	myeloid cell homeostasis	BP	1
8376	GO:0050931	0.393919	0.911944	1	38	pigment cell differentiation	BP	1
6851	GO:0043628	0.394998	0.911415	1	38	ncRNA 3'-end processing	BP	1
1818	GO:0006906	0.395157	0.844841	2	104	vesicle fusion	BP	1
10653	GO:0071704	0.395676	0.657602	117	8780	organic substance metabolic process	BP	1
6331	GO:0042220	0.39631	0.910718	1	39	response to cocaine	BP	1
4559	GO:0031669	0.396681	0.807339	3	175	cellular response to nutrient levels	BP	1
673	GO:0002455	0.398071	0.909899	1	38	humoral immune response mediated by circulating immunoglobulin	BP	1
13237	GO:1903008	0.398295	0.842721	2	104	organelle disassembly	BP	1
2972	GO:0010959	0.398609	0.752791	6	391	regulation of metal ion transport	BP	1
8381	GO:0050954	0.399047	0.805537	3	178	sensory perception of mechanical stimulus	BP	1
11121	GO:0086009	0.39937	0.909201	1	39	membrane repolarization	BP	1
1641	GO:0006636	0.399477	0.909148	1	39	unsaturated fatty acid biosynthetic process	BP	1
12525	GO:1901031	0.3999	0.908937	1	39	regulation of response to reactive oxygen species	BP	1
12642	GO:1901381	0.399959	0.908907	1	39	positive regulation of potassium ion transmembrane transport	BP	1
10469	GO:0071384	0.400192	0.908791	1	39	cellular response to corticosteroid stimulus	BP	1
6607	GO:0043043	0.402263	0.724517	9	605	peptide biosynthetic process	BP	1
6475	GO:0042592	0.402797	0.68267	22	1583	homeostatic process	BP	1
8021	GO:0048536	0.404288	0.90668	1	40	spleen development	BP	1
4660	GO:0032228	0.404573	0.906535	1	40	regulation of synaptic transmission, GABAergic	BP	1
12782	GO:1901800	0.405259	0.837937	2	106	positive regulation of proteasomal protein catabolic process	BP	1
807	GO:0002691	0.405422	0.906104	1	40	regulation of cellular extravasation	BP	1
11641	GO:0097484	0.405809	0.905908	1	40	dendrite extension	BP	1
8594	GO:0051348	0.406797	0.775733	4	248	negative regulation of transferase activity	BP	1
7372	GO:0045841	0.407027	0.905338	1	39	negative regulation of mitotic metaphase/anaphase transition	BP	1
10368	GO:0071174	0.407147	0.905277	1	39	mitotic spindle checkpoint signaling	BP	1
6600	GO:0043029	0.407956	0.904811	1	40	T cell homeostasis	BP	1
1355	GO:0006220	0.408141	0.904768	1	39	pyrimidine nucleotide metabolic process	BP	1
1838	GO:0006939	0.408378	0.83574	2	109	smooth muscle contraction	BP	1
8718	GO:0051649	0.408939	0.669869	27	1959	establishment of localization in cell	BP	1
8697	GO:0051606	0.410088	0.797125	3	180	detection of stimulus	BP	1
11896	GO:0099174	0.41059	0.903404	1	41	regulation of presynapse organization	BP	1
1475	GO:0006418	0.410937	0.903276	1	40	tRNA aminoacylation for protein translation	BP	1
11292	GO:0090207	0.41141	0.903031	1	40	regulation of triglyceride metabolic process	BP	1
13649	GO:1903827	0.411757	0.72308	8	542	regulation of cellular protein localization	BP	1
11870	GO:0099084	0.411977	0.902685	1	41	postsynaptic specialization organization	BP	1
8298	GO:0050821	0.41233	0.795424	3	177	protein stabilization	BP	1
13519	GO:1903573	0.412656	0.902383	1	40	negative regulation of response to endoplasmic reticulum stress	BP	1
5128	GO:0033120	0.412851	0.902282	1	40	positive regulation of RNA splicing	BP	1
11266	GO:0090174	0.413117	0.832458	2	108	organelle membrane fusion	BP	1
12898	GO:1902108	0.413187	0.902107	1	40	regulation of mitochondrial membrane permeability involved in apoptotic process	BP	1
4506	GO:0031532	0.414132	0.831733	2	109	actin cytoskeleton reorganization	BP	1
1208	GO:0005978	0.414562	0.901337	1	41	glycogen biosynthetic process	BP	1
2418	GO:0009250	0.414562	0.901337	1	41	glucan biosynthetic process	BP	1
13188	GO:1902930	0.41465	0.901291	1	41	regulation of alcohol biosynthetic process	BP	1
5107	GO:0033046	0.415084	0.901115	1	40	negative regulation of sister chromatid segregation	BP	1
5109	GO:0033048	0.415084	0.901115	1	40	negative regulation of mitotic sister chromatid segregation	BP	1
15339	GO:2000816	0.415084	0.901115	1	40	negative regulation of mitotic sister chromatid separation	BP	1
7358	GO:0045823	0.415813	0.90068	1	41	positive regulation of heart contraction	BP	1
4374	GO:0031057	0.416515	0.90031	1	41	negative regulation of histone modification	BP	1
7550	GO:0046165	0.41704	0.829689	2	109	alcohol biosynthetic process	BP	1
7927	GO:0048246	0.41781	0.899627	1	41	macrophage chemotaxis	BP	1
1242	GO:0006040	0.41823	0.899404	1	41	amino sugar metabolic process	BP	1
1865	GO:0006984	0.419157	0.898912	1	41	ER-nucleus signaling pathway	BP	1
810	GO:0002694	0.419926	0.724289	7	473	regulation of leukocyte activation	BP	1
991	GO:0003044	0.420201	0.898306	1	42	regulation of systemic arterial blood pressure mediated by a chemical signal	BP	1
2304	GO:0009117	0.420234	0.734368	6	395	nucleotide metabolic process	BP	1
8290	GO:0050807	0.420337	0.764699	4	257	regulation of synapse organization	BP	1
1649	GO:0006644	0.420561	0.747183	5	326	phospholipid metabolic process	BP	1
11031	GO:0072595	0.420647	0.898118	1	41	maintenance of protein localization in organelle	BP	1
2308	GO:0009124	0.42162	0.897597	1	41	nucleoside monophosphate biosynthetic process	BP	1
1848	GO:0006956	0.421665	0.897573	1	41	complement activation	BP	1
1318	GO:0006163	0.422086	0.7459	5	324	purine nucleotide metabolic process	BP	1
12891	GO:1902100	0.422524	0.897112	1	41	negative regulation of metaphase/anaphase transition of cell cycle	BP	1
4950	GO:0032768	0.423159	0.89672	1	42	regulation of monooxygenase activity	BP	1
8881	GO:0052547	0.423395	0.744785	5	326	regulation of peptidase activity	BP	1
5102	GO:0033036	0.423861	0.646373	37	2728	macromolecule localization	BP	1
887	GO:0002823	0.424823	0.895821	1	42	negative regulation of adaptive immune response based on somatic recombination of immune receptors built from immunoglobulin superfamily domains	BP	1
11170	GO:0089718	0.42525	0.89559	1	42	amino acid import across plasma membrane	BP	1
12164	GO:0140053	0.425805	0.823454	2	109	mitochondrial gene expression	BP	1
823	GO:0002707	0.425814	0.895283	1	42	negative regulation of lymphocyte mediated immunity	BP	1
12154	GO:0140014	0.426865	0.75934	4	254	mitotic nuclear division	BP	1
3147	GO:0014902	0.427022	0.822534	2	112	myotube differentiation	BP	1
2020	GO:0007264	0.427358	0.728176	6	406	small GTPase mediated signal transduction	BP	1
3137	GO:0014888	0.428084	0.893996	1	43	striated muscle adaptation	BP	1
4304	GO:0030835	0.428963	0.893514	1	43	negative regulation of actin filament depolymerization	BP	1
12089	GO:0120032	0.42941	0.782027	3	184	regulation of plasma membrane bounded cell projection assembly	BP	1
5194	GO:0033344	0.429884	0.893008	1	43	cholesterol efflux	BP	1
1805	GO:0006888	0.429972	0.82042	2	111	endoplasmic reticulum to Golgi vesicle-mediated transport	BP	1
4518	GO:0031577	0.430062	0.89296	1	42	spindle checkpoint signaling	BP	1
7334	GO:0045777	0.43026	0.892801	1	43	positive regulation of blood pressure	BP	1
14583	GO:1905819	0.430371	0.89279	1	42	negative regulation of chromosome separation	BP	1
5578	GO:0034968	0.430492	0.820014	2	113	histone lysine methylation	BP	1
4540	GO:0031640	0.430567	0.892682	1	42	killing of cells of other organism	BP	1
4378	GO:0031062	0.431202	0.892281	1	43	positive regulation of histone methylation	BP	1
476	GO:0002067	0.431295	0.89223	1	43	glandular epithelial cell differentiation	BP	1
9882	GO:0061844	0.431652	0.892083	1	42	antimicrobial humoral immune response mediated by antimicrobial peptide	BP	1
5518	GO:0034613	0.432356	0.653378	23	1676	cellular protein localization	BP	1
1638	GO:0006631	0.433142	0.736462	5	329	fatty acid metabolic process	BP	1
10517	GO:0071466	0.433253	0.818022	2	112	cellular response to xenobiotic stimulus	BP	1
1866	GO:0006986	0.433448	0.817879	2	112	response to unfolded protein	BP	1
6605	GO:0043039	0.434011	0.890721	1	43	tRNA aminoacylation	BP	1
7205	GO:0045494	0.435536	0.88982	1	44	photoreceptor cell maintenance	BP	1
7691	GO:0046578	0.435575	0.777089	3	188	regulation of Ras protein signal transduction	BP	1
4149	GO:0030104	0.436033	0.889541	1	44	water homeostasis	BP	1
9298	GO:0060491	0.436357	0.776477	3	186	regulation of cell projection assembly	BP	1
1725	GO:0006753	0.436662	0.720061	6	402	nucleoside phosphate metabolic process	BP	1
8892	GO:0055001	0.436713	0.776184	3	187	muscle cell development	BP	1
8696	GO:0051604	0.436938	0.750932	4	258	protein maturation	BP	1
7740	GO:0046676	0.437049	0.88897	1	44	negative regulation of insulin secretion	BP	1
8286	GO:0050803	0.437401	0.75052	4	263	regulation of synapse structure or activity	BP	1
8863	GO:0051985	0.438068	0.888445	1	43	negative regulation of chromosome segregation	BP	1
5108	GO:0033047	0.43827	0.88833	1	43	regulation of mitotic sister chromatid segregation	BP	1
12121	GO:0120163	0.438294	0.888267	1	44	negative regulation of cold-induced thermogenesis	BP	1
8541	GO:0051261	0.439791	0.81318	2	115	protein depolymerization	BP	1
6604	GO:0043038	0.441608	0.886384	1	44	amino acid activation	BP	1
8287	GO:0050804	0.441626	0.705064	7	489	modulation of chemical synaptic transmission	BP	1
387	GO:0001941	0.44256	0.885791	1	45	postsynaptic membrane organization	BP	1
1684	GO:0006687	0.443171	0.885441	1	45	glycosphingolipid metabolic process	BP	1
11898	GO:0099177	0.443738	0.703171	7	490	regulation of trans-synaptic signaling	BP	1
1644	GO:0006639	0.443867	0.810142	2	116	acylglycerol metabolic process	BP	1
10248	GO:0070839	0.444066	0.884926	1	45	metal ion export	BP	1
13385	GO:1903313	0.444533	0.809646	2	116	positive regulation of mRNA metabolic process	BP	1
8283	GO:0050798	0.444829	0.884486	1	45	activated T cell proliferation	BP	1
6688	GO:0043280	0.445032	0.809288	2	115	positive regulation of cysteine-type endopeptidase activity involved in apoptotic process	BP	1
13489	GO:1903524	0.445472	0.884114	1	45	positive regulation of blood circulation	BP	1
6462	GO:0042542	0.445916	0.808627	2	115	response to hydrogen peroxide	BP	1
8311	GO:0050853	0.446305	0.883632	1	45	B cell receptor signaling pathway	BP	1
11377	GO:0090317	0.446488	0.883526	1	45	negative regulation of intracellular protein transport	BP	1
10229	GO:0070727	0.446564	0.639897	23	1688	cellular macromolecule localization	BP	1
8252	GO:0050729	0.44671	0.808019	2	116	positive regulation of inflammatory response	BP	1
6322	GO:0042177	0.446811	0.807958	2	115	negative regulation of protein catabolic process	BP	1
1689	GO:0006692	0.447898	0.882706	1	45	prostanoid metabolic process	BP	1
1690	GO:0006693	0.447898	0.882706	1	45	prostaglandin metabolic process	BP	1
1903	GO:0007043	0.448247	0.806851	2	117	cell-cell junction assembly	BP	1
6314	GO:0042157	0.450084	0.805482	2	116	lipoprotein metabolic process	BP	1
13012	GO:1902414	0.450572	0.805086	2	118	protein localization to cell junction	BP	1
12812	GO:1901890	0.451699	0.80422	2	119	positive regulation of cell junction assembly	BP	1
4886	GO:0032655	0.452603	0.879896	1	46	regulation of interleukin-12 production	BP	1
6916	GO:0044060	0.452983	0.879672	1	46	regulation of endocrine process	BP	1
11043	GO:0072666	0.453674	0.879262	1	46	establishment of protein localization to vacuole	BP	1
7561	GO:0046189	0.453781	0.879199	1	46	phenol-containing compound biosynthetic process	BP	1
7002	GO:0044458	0.454046	0.879041	1	46	motile cilium assembly	BP	1
884	GO:0002820	0.454548	0.878743	1	46	negative regulation of adaptive immune response	BP	1
6343	GO:0042267	0.455255	0.878322	1	46	natural killer cell mediated cytotoxicity	BP	1
8857	GO:0051972	0.455294	0.878299	1	46	regulation of telomerase activity	BP	1
3822	GO:0021545	0.455712	0.878003	1	47	cranial nerve development	BP	1
7399	GO:0045907	0.456879	0.877305	1	47	positive regulation of vasoconstriction	BP	1
2485	GO:0009593	0.458014	0.876623	1	47	detection of chemical stimulus	BP	1
4361	GO:0031032	0.459935	0.757175	3	193	actomyosin structure organization	BP	1
2199	GO:0008277	0.460306	0.79765	2	119	regulation of G protein-coupled receptor signaling pathway	BP	1
2495	GO:0009617	0.461626	0.686988	7	491	response to bacterium	BP	1
13126	GO:1902743	0.461852	0.874302	1	47	regulation of lamellipodium organization	BP	1
8333	GO:0050878	0.462744	0.728855	4	269	regulation of body fluid levels	BP	1
7875	GO:0048066	0.462839	0.8737	1	47	developmental pigmentation	BP	1
4293	GO:0030705	0.463773	0.753966	3	194	cytoskeleton-dependent intracellular transport	BP	1
4141	GO:0030073	0.464399	0.753433	3	195	insulin secretion	BP	1
1509	GO:0006469	0.465079	0.752871	3	194	negative regulation of protein kinase activity	BP	1
2710	GO:0010565	0.466221	0.793056	2	120	regulation of cellular ketone metabolic process	BP	1
5564	GO:0034763	0.466575	0.79278	2	120	negative regulation of transmembrane transport	BP	1
4860	GO:0032615	0.467028	0.871081	1	48	interleukin-12 production	BP	1
6670	GO:0043244	0.467227	0.792244	2	122	regulation of protein-containing complex disassembly	BP	1
6845	GO:0043618	0.467457	0.870816	1	48	regulation of transcription from RNA polymerase II promoter in response to stress	BP	1
13328	GO:1903202	0.467467	0.87081	1	48	negative regulation of oxidative stress-induced cell death	BP	1
1757	GO:0006810	0.467678	0.596323	51	3846	transport	BP	1
6601	GO:0043030	0.467881	0.870553	1	48	regulation of macrophage activation	BP	1
6282	GO:0042073	0.468205	0.870352	1	48	intraciliary transport	BP	1
12204	GO:0140353	0.468562	0.870131	1	48	lipid export from cell	BP	1
7089	GO:0045010	0.46861	0.870101	1	48	actin nucleation	BP	1
12715	GO:1901616	0.468988	0.869866	1	48	organic hydroxy compound catabolic process	BP	1
4885	GO:0032653	0.469098	0.869798	1	48	regulation of interleukin-10 production	BP	1
7847	GO:0047496	0.469114	0.869787	1	48	vesicle transport along microtubule	BP	1
5432	GO:0034341	0.4692	0.790729	2	120	response to interferon-gamma	BP	1
163	GO:0000959	0.470606	0.868857	1	48	mitochondrial RNA metabolic process	BP	1
3439	GO:0016574	0.47093	0.868655	1	48	histone ubiquitination	BP	1
3447	GO:0016601	0.47266	0.867524	1	49	Rac protein signal transduction	BP	1
666	GO:0002443	0.473705	0.700744	5	345	leukocyte mediated immunity	BP	1
6680	GO:0043268	0.47396	0.866705	1	49	positive regulation of potassium ion transport	BP	1
6293	GO:0042110	0.474278	0.686297	6	423	T cell activation	BP	1
12710	GO:1901607	0.474759	0.866246	1	48	alpha-amino acid biosynthetic process	BP	1
13035	GO:1902475	0.474921	0.866097	1	49	L-alpha-amino acid transmembrane transport	BP	1
6465	GO:0042551	0.475082	0.86595	1	50	neuron maturation	BP	1
6625	GO:0043090	0.475204	0.865918	1	49	amino acid import	BP	1
13267	GO:1903052	0.475427	0.785791	2	122	positive regulation of proteolysis involved in cellular protein catabolic process	BP	1
7054	GO:0044818	0.476576	0.865046	1	49	mitotic G2/M transition checkpoint	BP	1
537	GO:0002228	0.476616	0.865021	1	49	natural killer cell mediated immunity	BP	1
11863	GO:0099054	0.477302	0.864496	1	51	presynapse assembly	BP	1
2344	GO:0009161	0.477586	0.864403	1	49	ribonucleoside monophosphate metabolic process	BP	1
1466	GO:0006406	0.478197	0.864013	1	49	mRNA export from nucleus	BP	1
10498	GO:0071427	0.478197	0.864013	1	49	mRNA-containing ribonucleoprotein complex export from nucleus	BP	1
361	GO:0001895	0.478281	0.863914	1	50	retina homeostasis	BP	1
1886	GO:0007019	0.47832	0.863889	1	50	microtubule depolymerization	BP	1
12578	GO:1901216	0.478439	0.783381	2	123	positive regulation of neuron death	BP	1
6939	GO:0044238	0.4787	0.576823	108	8206	primary metabolic process	BP	1
10997	GO:0072521	0.478811	0.696126	5	346	purine-containing compound metabolic process	BP	1
7370	GO:0045839	0.480483	0.862547	1	49	negative regulation of mitotic nuclear division	BP	1
7932	GO:0048255	0.480712	0.862353	1	50	mRNA stabilization	BP	1
6681	GO:0043269	0.481671	0.6521	9	658	regulation of ion transport	BP	1
4859	GO:0032613	0.48309	0.860816	1	50	interleukin-10 production	BP	1
369	GO:0001913	0.485045	0.859543	1	50	T cell mediated cytotoxicity	BP	1
11116	GO:0086001	0.48536	0.859251	1	52	cardiac muscle cell action potential	BP	1
2303	GO:0009116	0.48558	0.859194	1	50	nucleoside metabolic process	BP	1
1871	GO:0006997	0.485741	0.777486	2	125	nucleus organization	BP	1
4303	GO:0030834	0.485799	0.859007	1	51	regulation of actin filament depolymerization	BP	1
4778	GO:0032446	0.485906	0.648098	9	656	protein modification by small protein conjugation	BP	1
11876	GO:0099111	0.485967	0.735013	3	201	microtubule-based transport	BP	1
12230	GO:0140694	0.48608	0.689497	5	350	non-membrane-bounded organelle assembly	BP	1
8618	GO:0051438	0.486475	0.858564	1	51	regulation of ubiquitin-protein transferase activity	BP	1
1893	GO:0007030	0.487329	0.776199	2	125	Golgi organization	BP	1
1803	GO:0006886	0.488183	0.634138	11	806	intracellular protein transport	BP	1
5004	GO:0032879	0.490214	0.584605	34	2578	regulation of localization	BP	1
1396	GO:0006289	0.491445	0.855282	1	51	nucleotide-excision repair	BP	1
15059	GO:2000378	0.491532	0.855224	1	51	negative regulation of reactive oxygen species metabolic process	BP	1
4558	GO:0031668	0.491562	0.73013	3	203	cellular response to extracellular stimulus	BP	1
8642	GO:0051489	0.491937	0.85491	1	52	regulation of filopodium assembly	BP	1
3486	GO:0018022	0.492263	0.772146	2	127	peptidyl-lysine methylation	BP	1
1761	GO:0006814	0.493097	0.728773	3	205	sodium ion transport	BP	1
15230	GO:2000649	0.493385	0.853943	1	52	regulation of sodium ion transmembrane transporter activity	BP	1
1528	GO:0006493	0.493634	0.853776	1	52	protein O-linked glycosylation	BP	1
8513	GO:0051224	0.494482	0.770323	2	127	negative regulation of protein transport	BP	1
11489	GO:0097006	0.496217	0.85204	1	52	regulation of plasma lipoprotein particle levels	BP	1
4091	GO:0022607	0.496708	0.579118	33	2500	cellular component assembly	BP	1
2909	GO:0010876	0.498055	0.678449	5	357	lipid localization	BP	1
9244	GO:0060425	0.498147	0.850691	1	53	lung morphogenesis	BP	1
1836	GO:0006936	0.498487	0.696993	4	283	muscle contraction	BP	1
6858	GO:0043647	0.498928	0.85016	1	53	inositol phosphate metabolic process	BP	1
11344	GO:0090278	0.499734	0.849612	1	53	negative regulation of peptide hormone secretion	BP	1
12174	GO:0140115	0.499792	0.849572	1	53	export across plasma membrane	BP	1
6847	GO:0043620	0.500418	0.849145	1	53	regulation of DNA-templated transcription in response to stress	BP	1
8429	GO:0051052	0.500576	0.676111	5	356	regulation of DNA metabolic process	BP	1
8312	GO:0050854	0.501486	0.848414	1	53	regulation of antigen receptor-mediated signaling pathway	BP	1
10636	GO:0071677	0.50179	0.848205	1	53	positive regulation of mononuclear cell migration	BP	1
12598	GO:1901264	0.502097	0.847995	1	53	carbohydrate derivative transport	BP	1
2686	GO:0010517	0.502303	0.847853	1	53	regulation of phospholipase activity	BP	1
820	GO:0002704	0.502668	0.847602	1	53	negative regulation of leukocyte mediated immunity	BP	1
6962	GO:0044283	0.503022	0.65957	6	432	small molecule biosynthetic process	BP	1
14465	GO:1905517	0.503502	0.847028	1	53	macrophage migration	BP	1
660	GO:0002437	0.503623	0.846945	1	53	inflammatory response to antigenic stimulus	BP	1
8323	GO:0050865	0.503631	0.64779	7	513	regulation of cell activation	BP	1
9591	GO:0061024	0.504623	0.63021	9	666	membrane organization	BP	1
7333	GO:0045776	0.505434	0.84565	1	54	negative regulation of blood pressure	BP	1
2784	GO:0010676	0.506424	0.844962	1	54	positive regulation of cellular carbohydrate metabolic process	BP	1
4891	GO:0032663	0.506694	0.844775	1	54	regulation of interleukin-2 production	BP	1
11003	GO:0072527	0.507441	0.844298	1	53	pyrimidine-containing compound metabolic process	BP	1
2692	GO:0010524	0.507715	0.844063	1	54	positive regulation of calcium ion transport into cytosol	BP	1
1895	GO:0007032	0.507961	0.843891	1	54	endosome organization	BP	1
12810	GO:1901888	0.509266	0.714386	3	211	regulation of cell junction assembly	BP	1
4548	GO:0031648	0.509769	0.842625	1	54	protein destabilization	BP	1
8599	GO:0051353	0.510108	0.842387	1	54	positive regulation of oxidoreductase activity	BP	1
2871	GO:0010817	0.511285	0.651718	6	441	regulation of hormone levels	BP	1
828	GO:0002712	0.512202	0.840911	1	54	regulation of B cell mediated immunity	BP	1
938	GO:0002889	0.512202	0.840911	1	54	regulation of immunoglobulin mediated immune response	BP	1
4131	GO:0030042	0.512322	0.840784	1	55	actin filament depolymerization	BP	1
875	GO:0002792	0.512597	0.840589	1	55	negative regulation of peptide secretion	BP	1
13382	GO:1903307	0.513067	0.840256	1	55	positive regulation of regulated secretory pathway	BP	1
8769	GO:0051784	0.513124	0.840258	1	54	negative regulation of nuclear division	BP	1
8649	GO:0051496	0.513333	0.840068	1	55	positive regulation of stress fiber assembly	BP	1
2105	GO:0007528	0.51349	0.839914	1	56	neuromuscular junction development	BP	1
9568	GO:0060986	0.513605	0.839874	1	55	endocrine hormone secretion	BP	1
4139	GO:0030071	0.514988	0.838934	1	54	regulation of mitotic metaphase/anaphase transition	BP	1
4398	GO:0031113	0.515238	0.838712	1	55	regulation of microtubule polymerization	BP	1
14217	GO:1904950	0.515606	0.752506	2	132	negative regulation of establishment of protein localization	BP	1
6743	GO:0043393	0.515952	0.708363	3	209	regulation of protein binding	BP	1
4172	GO:0030199	0.517021	0.837395	1	56	collagen fibril organization	BP	1
11894	GO:0099172	0.517116	0.837287	1	57	presynapse organization	BP	1
13499	GO:1903539	0.518555	0.836293	1	56	protein localization to postsynaptic membrane	BP	1
7946	GO:0048286	0.519025	0.835954	1	56	lung alveolus development	BP	1
15419	GO:2001056	0.519716	0.748955	2	133	positive regulation of cysteine-type endopeptidase activity	BP	1
13005	GO:1902373	0.520085	0.835188	1	56	negative regulation of mRNA catabolic process	BP	1
10198	GO:0070613	0.520321	0.835017	1	56	regulation of protein processing	BP	1
8648	GO:0051495	0.520328	0.704365	3	211	positive regulation of cytoskeleton organization	BP	1
10028	GO:0070201	0.521112	0.630993	7	521	regulation of establishment of protein localization	BP	1
1925	GO:0007093	0.521373	0.747534	2	132	mitotic cell cycle checkpoint signaling	BP	1
2256	GO:0008652	0.522107	0.833763	1	55	cellular amino acid biosynthetic process	BP	1
6741	GO:0043388	0.522291	0.833587	1	56	positive regulation of DNA binding	BP	1
7545	GO:0046148	0.523269	0.832874	1	56	pigment biosynthetic process	BP	1
1726	GO:0006754	0.523424	0.832803	1	55	ATP biosynthetic process	BP	1
8667	GO:0051568	0.524274	0.832098	1	57	histone H3-K4 methylation	BP	1
9956	GO:0062237	0.524302	0.832077	1	57	protein localization to postsynapse	BP	1
4547	GO:0031647	0.525025	0.672367	4	288	regulation of protein stability	BP	1
1388	GO:0006278	0.525238	0.831432	1	56	RNA-dependent DNA biosynthetic process	BP	1
1875	GO:0007004	0.525238	0.831432	1	56	telomere maintenance via telomerase	BP	1
12515	GO:1901016	0.526036	0.830804	1	57	regulation of potassium ion transmembrane transporter activity	BP	1
985	GO:0003018	0.526298	0.698859	3	215	vascular process in circulatory system	BP	1
4128	GO:0030036	0.526662	0.608764	9	683	actin cytoskeleton organization	BP	1
2178	GO:0008104	0.52674	0.551293	31	2374	protein localization	BP	1
15145	GO:2000514	0.526868	0.83019	1	57	regulation of CD4-positive, alpha-beta T cell activation	BP	1
2160	GO:0008015	0.527592	0.63604	6	450	blood circulation	BP	1
12890	GO:1902099	0.527675	0.829636	1	56	regulation of metaphase/anaphase transition of cell cycle	BP	1
1956	GO:0007163	0.527962	0.697329	3	214	establishment or maintenance of cell polarity	BP	1
6849	GO:0043624	0.528008	0.741693	2	136	cellular protein complex disassembly	BP	1
6948	GO:0044260	0.529284	0.527576	84	6447	cellular macromolecule metabolic process	BP	1
3932	GO:0021766	0.52971	0.828044	1	58	hippocampus development	BP	1
4553	GO:0031663	0.531265	0.826926	1	57	lipopolysaccharide-mediated signaling pathway	BP	1
8482	GO:0051148	0.531705	0.826557	1	58	negative regulation of muscle cell differentiation	BP	1
836	GO:0002720	0.532672	0.825831	1	58	positive regulation of cytokine production involved in immune response	BP	1
6369	GO:0042326	0.53314	0.645195	5	371	negative regulation of phosphorylation	BP	1
3436	GO:0016571	0.533437	0.736888	2	137	histone methylation	BP	1
11195	GO:0090066	0.533501	0.618902	7	532	regulation of anatomical structure size	BP	1
9960	GO:0065004	0.53356	0.736805	2	135	protein-DNA complex assembly	BP	1
5274	GO:0033673	0.534013	0.691704	3	215	negative regulation of kinase activity	BP	1
1924	GO:0007091	0.534077	0.824817	1	57	metaphase/anaphase transition of mitotic cell cycle	BP	1
6771	GO:0043457	0.534995	0.824083	1	58	regulation of cellular respiration	BP	1
542	GO:0002244	0.535644	0.734914	2	138	hematopoietic progenitor cell differentiation	BP	1
8824	GO:0051932	0.535951	0.82332	1	59	synaptic transmission, GABAergic	BP	1
3371	GO:0016192	0.537803	0.560812	18	1383	vesicle-mediated transport	BP	1
11376	GO:0090316	0.537816	0.732988	2	137	positive regulation of intracellular protein transport	BP	1
4865	GO:0032623	0.538198	0.821613	1	59	interleukin-2 production	BP	1
13386	GO:1903317	0.538831	0.82113	1	59	regulation of protein maturation	BP	1
3434	GO:0016567	0.538832	0.604425	8	608	protein ubiquitination	BP	1
4147	GO:0030101	0.53891	0.821069	1	59	natural killer cell activation	BP	1
8433	GO:0051056	0.539313	0.686706	3	220	regulation of small GTPase mediated signal transduction	BP	1
9926	GO:0062013	0.539584	0.731391	2	138	positive regulation of small molecule metabolic process	BP	1
6787	GO:0043489	0.539693	0.820471	1	59	RNA stabilization	BP	1
7823	GO:0046907	0.539775	0.558838	18	1380	intracellular transport	BP	1
2977	GO:0010965	0.540414	0.819959	1	58	regulation of mitotic sister chromatid separation	BP	1
2983	GO:0010972	0.541129	0.819369	1	59	negative regulation of G2/M transition of mitotic cell cycle	BP	1
3438	GO:0016573	0.542052	0.729158	2	139	histone acetylation	BP	1
1544	GO:0006518	0.542563	0.586545	10	758	peptide metabolic process	BP	1
12979	GO:1902305	0.543158	0.817766	1	60	regulation of sodium ion transmembrane transport	BP	1
7821	GO:0046902	0.544277	0.816939	1	59	regulation of mitochondrial membrane permeability	BP	1
7944	GO:0048284	0.544863	0.726616	2	139	organelle fusion	BP	1
3379	GO:0016236	0.54598	0.680411	3	219	macroautophagy	BP	1
6303	GO:0042130	0.546197	0.815406	1	60	negative regulation of T cell proliferation	BP	1
7040	GO:0044784	0.546267	0.815391	1	59	metaphase/anaphase transition of cell cycle	BP	1
7719	GO:0046635	0.546418	0.815234	1	60	positive regulation of alpha-beta T cell activation	BP	1
10172	GO:0070534	0.546797	0.814938	1	60	protein K63-linked ubiquitination	BP	1
7853	GO:0048008	0.547325	0.814487	1	61	platelet-derived growth factor receptor signaling pathway	BP	1
2475	GO:0009451	0.548157	0.723621	2	139	RNA modification	BP	1
5284	GO:0033692	0.548429	0.813621	1	61	cellular polysaccharide biosynthetic process	BP	1
9721	GO:0061337	0.548454	0.813564	1	62	cardiac conduction	BP	1
13284	GO:1903078	0.548474	0.813625	1	60	positive regulation of protein localization to plasma membrane	BP	1
5505	GO:0034504	0.548489	0.649846	4	298	protein localization to nucleus	BP	1
2127	GO:0007596	0.548847	0.722967	2	141	blood coagulation	BP	1
3728	GO:0019637	0.549099	0.580003	10	765	organophosphate metabolic process	BP	1
4406	GO:0031122	0.550072	0.812328	1	61	cytoplasmic microtubule organization	BP	1
1809	GO:0006893	0.550363	0.812099	1	61	Golgi to plasma membrane transport	BP	1
12857	GO:1902017	0.550872	0.811698	1	61	regulation of cilium assembly	BP	1
13414	GO:1903364	0.552266	0.719833	2	141	positive regulation of cellular protein catabolic process	BP	1
8695	GO:0051603	0.552499	0.583108	9	691	proteolysis involved in cellular protein catabolic process	BP	1
4324	GO:0030865	0.552877	0.81007	1	62	cortical cytoskeleton organization	BP	1
6657	GO:0043170	0.552938	0.502903	98	7550	macromolecule metabolic process	BP	1
7814	GO:0046887	0.553126	0.719029	2	142	positive regulation of hormone secretion	BP	1
13133	GO:1902750	0.553282	0.809786	1	61	negative regulation of cell cycle G2/M phase transition	BP	1
8284	GO:0050801	0.553481	0.582116	9	696	ion homeostasis	BP	1
2122	GO:0007585	0.553694	0.80942	1	62	respiratory gaseous exchange by respiratory system	BP	1
4077	GO:0022407	0.555101	0.623675	5	381	regulation of cell-cell adhesion	BP	1
10395	GO:0071248	0.555258	0.71705	2	143	cellular response to metal ion	BP	1
6814	GO:0043547	0.555269	0.671498	3	223	positive regulation of GTPase activity	BP	1
2307	GO:0009123	0.55578	0.807793	1	61	nucleoside monophosphate metabolic process	BP	1
14218	GO:1904951	0.55605	0.642442	4	301	positive regulation of establishment of protein localization	BP	1
10468	GO:0071383	0.556053	0.716314	2	143	cellular response to steroid hormone stimulus	BP	1
827	GO:0002711	0.558204	0.805804	1	62	positive regulation of T cell mediated immunity	BP	1
11042	GO:0072665	0.558239	0.805777	1	62	protein localization to vacuole	BP	1
8568	GO:0051306	0.558476	0.805624	1	61	mitotic sister chromatid separation	BP	1
4752	GO:0032387	0.559591	0.804684	1	62	negative regulation of intracellular transport	BP	1
1839	GO:0006940	0.559629	0.804615	1	63	regulation of smooth muscle contraction	BP	1
8294	GO:0050817	0.560308	0.712347	2	144	coagulation	BP	1
2129	GO:0007599	0.560524	0.712146	2	144	hemostasis	BP	1
9959	GO:0065003	0.562387	0.538579	17	1318	protein-containing complex assembly	BP	1
5081	GO:0033002	0.562423	0.664555	3	225	muscle cell proliferation	BP	1
8291	GO:0050808	0.564054	0.599986	6	471	synapse organization	BP	1
4118	GO:0030010	0.564124	0.70876	2	145	establishment of cell polarity	BP	1
6623	GO:0043086	0.565284	0.587239	7	542	negative regulation of catalytic activity	BP	1
8748	GO:0051707	0.56746	0.546603	13	1012	response to other organism	BP	1
4665	GO:0032233	0.567756	0.797918	1	64	positive regulation of actin filament bundle assembly	BP	1
6466	GO:0042552	0.568526	0.704581	2	147	myelination	BP	1
549	GO:0002253	0.56856	0.658544	3	226	activation of immune response	BP	1
1788	GO:0006865	0.568701	0.704427	2	146	amino acid transport	BP	1
1514	GO:0006475	0.569159	0.703992	2	146	internal protein amino acid acetylation	BP	1
3561	GO:0018393	0.569159	0.703992	2	146	internal peptidyl-lysine acetylation	BP	1
6423	GO:0042445	0.569194	0.703959	2	146	hormone metabolic process	BP	1
4762	GO:0032413	0.569405	0.796548	1	64	negative regulation of ion transmembrane transporter activity	BP	1
8303	GO:0050830	0.569824	0.7962	1	64	defense response to Gram-positive bacterium	BP	1
14582	GO:1905818	0.570072	0.796031	1	63	regulation of chromosome separation	BP	1
6665	GO:0043207	0.570398	0.543604	13	1014	response to external biotic stimulus	BP	1
5005	GO:0032880	0.571106	0.552093	11	862	regulation of protein localization	BP	1
11922	GO:0099536	0.572843	0.562478	9	713	synaptic signaling	BP	1
6885	GO:0043967	0.572903	0.793585	1	65	histone H4 acetylation	BP	1
3610	GO:0019216	0.573417	0.625158	4	308	regulation of lipid metabolic process	BP	1
3218	GO:0015800	0.573571	0.793023	1	65	acidic amino acid transport	BP	1
2240	GO:0008610	0.573868	0.578514	7	546	lipid biosynthetic process	BP	1
8605	GO:0051384	0.575345	0.791525	1	65	response to glucocorticoid	BP	1
5106	GO:0033045	0.575741	0.791227	1	64	regulation of sister chromatid segregation	BP	1
7806	GO:0046879	0.575967	0.622578	4	311	hormone secretion	BP	1
11367	GO:0090307	0.576119	0.790869	1	65	mitotic spindle assembly	BP	1
8949	GO:0055117	0.576215	0.790751	1	66	regulation of cardiac muscle contraction	BP	1
8534	GO:0051254	0.577105	0.520968	18	1417	positive regulation of RNA metabolic process	BP	1
1465	GO:0006405	0.577609	0.789602	1	65	RNA export from nucleus	BP	1
7618	GO:0046394	0.578942	0.648246	3	228	carboxylic acid biosynthetic process	BP	1
3599	GO:0019080	0.579502	0.787949	1	66	viral gene expression	BP	1
2028	GO:0007272	0.579651	0.693889	2	150	ensheathment of neurons	BP	1
2224	GO:0008366	0.579651	0.693889	2	150	axon ensheathment	BP	1
7901	GO:0048168	0.580044	0.787448	1	67	regulation of neuronal synaptic plasticity	BP	1
59	GO:0000281	0.580319	0.787248	1	66	mitotic cytokinesis	BP	1
9378	GO:0060627	0.581213	0.570984	7	552	regulation of vesicle-mediated transport	BP	1
1545	GO:0006520	0.581744	0.645441	3	228	cellular amino acid metabolic process	BP	1
3320	GO:0016053	0.581861	0.645318	3	229	organic acid biosynthetic process	BP	1
13487	GO:1903522	0.582055	0.645097	3	233	regulation of blood circulation	BP	1
7423	GO:0045935	0.582525	0.510876	20	1577	positive regulation of nucleobase-containing compound metabolic process	BP	1
13784	GO:1904064	0.582829	0.690804	2	150	positive regulation of cation transmembrane transport	BP	1
6879	GO:0043933	0.583274	0.512275	19	1492	protein-containing complex subunit organization	BP	1
2388	GO:0009206	0.584082	0.784039	1	65	purine ribonucleoside triphosphate biosynthetic process	BP	1
1837	GO:0006937	0.584729	0.688939	2	151	regulation of muscle contraction	BP	1
2228	GO:0008542	0.585955	0.782301	1	68	visual learning	BP	1
1975	GO:0007186	0.587045	0.541315	10	805	G protein-coupled receptor signaling pathway	BP	1
13494	GO:1903531	0.587624	0.686103	2	151	negative regulation of secretion by cell	BP	1
13925	GO:1904377	0.587786	0.780735	1	67	positive regulation of protein localization to cell periphery	BP	1
10164	GO:0070507	0.589059	0.684679	2	152	regulation of microtubule cytoskeleton organization	BP	1
980	GO:0003013	0.589525	0.573976	6	479	circulatory system process	BP	1
10311	GO:0070972	0.589812	0.778955	1	67	protein localization to endoplasmic reticulum	BP	1
2528	GO:0009749	0.590423	0.683333	2	152	response to glucose	BP	1
4578	GO:0031960	0.591637	0.777306	1	68	response to corticosteroid	BP	1
13002	GO:1902369	0.591711	0.77724	1	68	negative regulation of RNA catabolic process	BP	1
9905	GO:0061912	0.591871	0.777099	1	68	selective autophagy	BP	1
2457	GO:0009410	0.592432	0.634599	3	234	response to xenobiotic stimulus	BP	1
2680	GO:0010507	0.59248	0.776559	1	68	negative regulation of autophagy	BP	1
9080	GO:0060191	0.592606	0.776446	1	68	regulation of lipase activity	BP	1
5627	GO:0035150	0.592771	0.680986	2	154	regulation of tube size	BP	1
5663	GO:0035296	0.592771	0.680986	2	154	regulation of tube diameter	BP	1
11696	GO:0097746	0.592771	0.680986	2	154	blood vessel diameter maintenance	BP	1
54	GO:0000271	0.593113	0.775961	1	69	polysaccharide biosynthetic process	BP	1
7134	GO:0045123	0.593229	0.775858	1	69	cellular extravasation	BP	1
10541	GO:0071496	0.593461	0.633536	3	236	cellular response to external stimulus	BP	1
5529	GO:0034637	0.594524	0.774703	1	69	cellular carbohydrate biosynthetic process	BP	1
6960	GO:0044281	0.595086	0.502416	18	1417	small molecule metabolic process	BP	1
653	GO:0002429	0.595692	0.678093	2	153	immune response-activating cell surface receptor signaling pathway	BP	1
10286	GO:0070925	0.595901	0.532127	10	797	organelle assembly	BP	1
7782	GO:0046824	0.59765	0.7719	1	69	positive regulation of nucleocytoplasmic transport	BP	1
2527	GO:0009746	0.597684	0.676091	2	154	response to hexose	BP	1
7150	GO:0045184	0.59796	0.494918	20	1582	establishment of protein localization	BP	1
3793	GO:0021510	0.598421	0.771169	1	70	spinal cord development	BP	1
855	GO:0002757	0.599321	0.674449	2	154	immune response-activating signal transduction	BP	1
4751	GO:0032386	0.599375	0.59859	4	317	regulation of intracellular transport	BP	1
3465	GO:0017148	0.599402	0.674356	2	155	negative regulation of translation	BP	1
2964	GO:0010950	0.599702	0.674066	2	154	positive regulation of endopeptidase activity	BP	1
8909	GO:0055021	0.600035	0.769709	1	70	regulation of cardiac muscle tissue growth	BP	1
8248	GO:0050709	0.600229	0.769533	1	70	negative regulation of protein secretion	BP	1
2887	GO:0010833	0.600715	0.769127	1	69	telomere maintenance via telomere lengthening	BP	1
2383	GO:0009201	0.600778	0.769106	1	68	ribonucleoside triphosphate biosynthetic process	BP	1
5413	GO:0034284	0.601189	0.672558	2	155	response to monosaccharide	BP	1
12708	GO:1901605	0.60173	0.672036	2	153	alpha-amino acid metabolic process	BP	1
7650	GO:0046474	0.60259	0.671144	2	155	glycerophospholipid biosynthetic process	BP	1
10403	GO:0071277	0.602606	0.767335	1	71	cellular response to calcium ion	BP	1
1540	GO:0006513	0.602933	0.767071	1	70	protein monoubiquitination	BP	1
6653	GO:0043154	0.603314	0.766722	1	70	negative regulation of cysteine-type endopeptidase activity involved in apoptotic process	BP	1
10442	GO:0071347	0.603904	0.766182	1	70	cellular response to interleukin-1	BP	1
1722	GO:0006749	0.604019	0.766112	1	69	glutathione metabolic process	BP	1
198	GO:0001510	0.604115	0.765989	1	70	RNA methylation	BP	1
5583	GO:0034976	0.605594	0.621031	3	237	response to endoplasmic reticulum stress	BP	1
12737	GO:1901657	0.606207	0.764065	1	70	glycosyl compound metabolic process	BP	1
8497	GO:0051172	0.607538	0.476277	25	1989	negative regulation of nitrogen compound metabolic process	BP	1
2156	GO:0007632	0.607591	0.762717	1	72	visual behavior	BP	1
8547	GO:0051279	0.607627	0.762718	1	71	regulation of release of sequestered calcium ion into cytosol	BP	1
4124	GO:0030032	0.607688	0.762661	1	71	lamellipodium assembly	BP	1
4373	GO:0031056	0.607901	0.66574	2	156	regulation of histone modification	BP	1
8502	GO:0051179	0.608237	0.449897	68	5335	localization	BP	1
7001	GO:0044419	0.610343	0.498356	14	1121	biological process involved in interspecies interaction between organisms	BP	1
6440	GO:0042475	0.610524	0.75999	1	72	odontogenesis of dentin-containing tooth	BP	1
6482	GO:0042632	0.610799	0.759733	1	72	cholesterol homeostasis	BP	1
11915	GO:0099518	0.611108	0.759444	1	72	vesicle cytoskeletal trafficking	BP	1
9676	GO:0061178	0.611138	0.759417	1	72	regulation of insulin secretion involved in cellular response to glucose stimulus	BP	1
3562	GO:0018394	0.611257	0.662282	2	158	peptidyl-lysine acetylation	BP	1
1207	GO:0005977	0.611313	0.759253	1	72	glycogen metabolic process	BP	1
1270	GO:0006073	0.611313	0.759253	1	72	cellular glucan metabolic process	BP	1
6912	GO:0044042	0.611313	0.759253	1	72	glucan metabolic process	BP	1
4477	GO:0031400	0.611556	0.550901	6	487	negative regulation of protein modification process	BP	1
6654	GO:0043161	0.61183	0.565486	5	404	proteasome-mediated ubiquitin-dependent protein catabolic process	BP	1
13327	GO:1903201	0.611937	0.758668	1	72	regulation of oxidative stress-induced cell death	BP	1
4140	GO:0030072	0.612783	0.61348	3	243	peptide hormone secretion	BP	1
7403	GO:0045913	0.613197	0.757452	1	73	positive regulation of carbohydrate metabolic process	BP	1
15183	GO:2000573	0.613218	0.757466	1	72	positive regulation of DNA biosynthetic process	BP	1
865	GO:0002768	0.613347	0.660131	2	158	immune response-regulating cell surface receptor signaling pathway	BP	1
8282	GO:0050796	0.61336	0.660107	2	159	regulation of insulin secretion	BP	1
4615	GO:0032088	0.61363	0.757078	1	72	negative regulation of NF-kappaB transcription factor activity	BP	1
4158	GO:0030163	0.614361	0.507119	11	886	protein catabolic process	BP	1
8851	GO:0051966	0.614546	0.756149	1	74	regulation of synaptic transmission, glutamatergic	BP	1
95	GO:0000422	0.614849	0.755929	1	72	autophagy of mitochondrion	BP	1
9851	GO:0061726	0.614849	0.755929	1	72	mitochondrion disassembly	BP	1
5104	GO:0033043	0.615063	0.497198	13	1048	regulation of organelle organization	BP	1
3418	GO:0016482	0.615445	0.657964	2	158	cytosolic transport	BP	1
8941	GO:0055092	0.615735	0.755057	1	73	sterol homeostasis	BP	1
4677	GO:0032259	0.615888	0.581207	4	325	methylation	BP	1
7381	GO:0045862	0.616065	0.581019	4	325	positive regulation of proteolysis	BP	1
1635	GO:0006626	0.61633	0.754527	1	72	protein targeting to mitochondrion	BP	1
6289	GO:0042100	0.616686	0.754155	1	73	B cell proliferation	BP	1
4094	GO:0022613	0.616784	0.560228	5	403	ribonucleoprotein complex biogenesis	BP	1
5051	GO:0032945	0.617249	0.75362	1	73	negative regulation of mononuclear cell proliferation	BP	1
8232	GO:0050672	0.617249	0.75362	1	73	negative regulation of lymphocyte proliferation	BP	1
4376	GO:0031060	0.617625	0.753262	1	73	regulation of histone methylation	BP	1
2489	GO:0009607	0.619167	0.492858	13	1048	response to biotic stimulus	BP	1
7391	GO:0045893	0.619443	0.482265	16	1293	positive regulation of transcription, DNA-templated	BP	1
13478	GO:1903508	0.619443	0.482265	16	1293	positive regulation of nucleic acid-templated transcription	BP	1
12845	GO:1901991	0.619809	0.653417	2	159	negative regulation of mitotic cell cycle phase transition	BP	1
7312	GO:0045739	0.620139	0.750861	1	73	positive regulation of DNA repair	BP	1
14617	GO:1905897	0.620584	0.750433	1	73	regulation of response to endoplasmic reticulum stress	BP	1
381	GO:0001933	0.621157	0.575579	4	328	negative regulation of protein phosphorylation	BP	1
13949	GO:1904427	0.62136	0.749655	1	74	positive regulation of calcium ion transmembrane transport	BP	1
12735	GO:1901655	0.621689	0.749306	1	75	cellular response to ketone	BP	1
7817	GO:0046890	0.621703	0.651426	2	160	regulation of lipid biosynthetic process	BP	1
13105	GO:1902680	0.622001	0.47956	16	1295	positive regulation of RNA biosynthetic process	BP	1
11444	GO:0090559	0.622029	0.749044	1	73	regulation of membrane permeability	BP	1
6687	GO:0043279	0.622146	0.748866	1	75	response to alkaloid	BP	1
7742	GO:0046683	0.62256	0.748466	1	75	response to organophosphorus	BP	1
8512	GO:0051223	0.624308	0.53729	6	493	regulation of protein transport	BP	1
2966	GO:0010952	0.62436	0.648626	2	161	positive regulation of peptidase activity	BP	1
4271	GO:0030534	0.624373	0.648579	2	164	adult behavior	BP	1
11543	GO:0097120	0.624863	0.746237	1	75	receptor localization to synapse	BP	1
9176	GO:0060341	0.624905	0.501511	10	815	regulation of cellular localization	BP	1
1419	GO:0006334	0.625065	0.746073	1	74	nucleosome assembly	BP	1
3929	GO:0021761	0.626928	0.744193	1	76	limbic system development	BP	1
4161	GO:0030168	0.628833	0.742327	1	76	platelet activation	BP	1
474	GO:0002065	0.62908	0.742084	1	76	columnar/cuboidal epithelial cell differentiation	BP	1
7658	GO:0046486	0.629332	0.566772	4	332	glycerolipid metabolic process	BP	1
8288	GO:0050805	0.629362	0.741776	1	77	negative regulation of synaptic transmission	BP	1
9240	GO:0060420	0.630219	0.740963	1	76	regulation of heart growth	BP	1
7815	GO:0046888	0.630457	0.740729	1	76	negative regulation of hormone secretion	BP	1
12165	GO:0140056	0.630508	0.740679	1	76	organelle localization by membrane tethering	BP	1
1846	GO:0006954	0.631119	0.518382	7	578	inflammatory response	BP	1
3620	GO:0019229	0.631845	0.739326	1	77	regulation of vasoconstriction	BP	1
873	GO:0002790	0.631894	0.593058	3	250	peptide secretion	BP	1
10390	GO:0071241	0.63233	0.64013	2	165	cellular response to inorganic substance	BP	1
12480	GO:1900542	0.636166	0.735053	1	76	regulation of purine nucleotide metabolic process	BP	1
3891	GO:0021675	0.63635	0.734806	1	78	nerve development	BP	1
8542	GO:0051262	0.636847	0.734338	1	77	protein tetramerization	BP	1
5555	GO:0034754	0.637121	0.734063	1	77	cellular hormone metabolic process	BP	1
14894	GO:2000117	0.638493	0.732682	1	77	negative regulation of cysteine-type endopeptidase activity	BP	1
1824	GO:0006914	0.639268	0.535919	5	418	autophagy	BP	1
9906	GO:0061919	0.639268	0.535919	5	418	process utilizing autophagic mechanism	BP	1
4838	GO:0032543	0.640129	0.731061	1	76	mitochondrial translation	BP	1
672	GO:0002449	0.640152	0.584065	3	250	lymphocyte mediated immunity	BP	1
1460	GO:0006400	0.640374	0.73078	1	77	tRNA modification	BP	1
1652	GO:0006650	0.640565	0.583601	3	252	glycerophospholipid metabolic process	BP	1
6804	GO:0043524	0.640674	0.631123	2	167	negative regulation of neuron apoptotic process	BP	1
6946	GO:0044257	0.640752	0.490951	9	743	cellular protein catabolic process	BP	1
1308	GO:0006140	0.641107	0.730036	1	77	regulation of nucleotide metabolic process	BP	1
10213	GO:0070664	0.642058	0.729037	1	78	negative regulation of leukocyte proliferation	BP	1
7380	GO:0045861	0.643023	0.580906	3	251	negative regulation of proteolysis	BP	1
1539	GO:0006511	0.644078	0.504291	7	584	ubiquitin-dependent protein catabolic process	BP	1
8754	GO:0051726	0.644269	0.475094	11	907	regulation of cell cycle	BP	1
6676	GO:0043254	0.644587	0.530078	5	420	regulation of protein-containing complex assembly	BP	1
3753	GO:0019752	0.644646	0.486722	9	741	carboxylic acid metabolic process	BP	1
6803	GO:0043523	0.644968	0.578744	3	254	regulation of neuron apoptotic process	BP	1
9669	GO:0061157	0.644993	0.725975	1	80	mRNA destabilization	BP	1
1296	GO:0006112	0.645213	0.725779	1	79	energy reserve metabolic process	BP	1
10652	GO:0071702	0.645427	0.433701	27	2177	organic substance transport	BP	1
5515	GO:0034599	0.645569	0.578087	3	253	cellular response to oxidative stress	BP	1
2024	GO:0007268	0.645838	0.493073	8	676	chemical synaptic transmission	BP	1
11818	GO:0098916	0.645838	0.493073	8	676	anterograde trans-synaptic signaling	BP	1
8427	GO:0051050	0.645933	0.473287	11	911	positive regulation of transport	BP	1
7810	GO:0046883	0.645957	0.577647	3	255	regulation of hormone secretion	BP	1
4594	GO:0032024	0.646223	0.72474	1	79	positive regulation of insulin secretion	BP	1
4099	GO:0022618	0.646229	0.625062	2	167	ribonucleoprotein complex assembly	BP	1
12714	GO:1901615	0.646733	0.527708	5	422	organic hydroxy compound metabolic process	BP	1
8528	GO:0051248	0.647156	0.471959	11	912	negative regulation of protein metabolic process	BP	1
1594	GO:0006575	0.648464	0.622617	2	166	cellular modified amino acid metabolic process	BP	1
7166	GO:0045216	0.648599	0.622426	2	170	cell-cell junction organization	BP	1
3058	GO:0014070	0.648753	0.499153	7	591	response to organic cyclic compound	BP	1
3780	GO:0019935	0.649332	0.721492	1	80	cyclic-nucleotide-mediated signaling	BP	1
21	GO:0000075	0.649938	0.620969	2	168	cell cycle checkpoint signaling	BP	1
4187	GO:0030216	0.650126	0.720636	1	81	keratinocyte differentiation	BP	1
12547	GO:1901135	0.650196	0.474196	10	830	carbohydrate derivative metabolic process	BP	1
2708	GO:0010563	0.65109	0.522881	5	424	negative regulation of phosphorus metabolic process	BP	1
7424	GO:0045936	0.65109	0.522881	5	424	negative regulation of phosphate metabolic process	BP	1
1150	GO:0003333	0.651825	0.718893	1	80	amino acid transmembrane transport	BP	1
8861	GO:0051983	0.651924	0.71882	1	79	regulation of chromosome segregation	BP	1
1459	GO:0006399	0.652171	0.618497	2	168	tRNA metabolic process	BP	1
4076	GO:0022406	0.654089	0.716486	1	81	membrane docking	BP	1
5568	GO:0034767	0.654528	0.615846	2	171	positive regulation of ion transmembrane transport	BP	1
4123	GO:0030031	0.654761	0.504011	6	511	cell projection assembly	BP	1
1772	GO:0006835	0.655	0.715526	1	81	dicarboxylic acid transport	BP	1
4448	GO:0031327	0.655403	0.443813	16	1321	negative regulation of cellular biosynthetic process	BP	1
13764	GO:1904035	0.656202	0.714255	1	81	regulation of epithelial cell apoptotic process	BP	1
8584	GO:0051338	0.656296	0.473955	9	758	regulation of transferase activity	BP	1
8583	GO:0051336	0.656987	0.466758	10	837	regulation of hydrolase activity	BP	1
1841	GO:0006942	0.657062	0.713313	1	82	regulation of striated muscle contraction	BP	1
6766	GO:0043436	0.657129	0.473047	9	749	oxoacid metabolic process	BP	1
1759	GO:0006812	0.657427	0.455951	12	1005	cation transport	BP	1
6518	GO:0042742	0.657483	0.612544	2	171	defense response to bacterium	BP	1
2161	GO:0008016	0.657815	0.612151	2	173	regulation of heart contraction	BP	1
12757	GO:1901698	0.65843	0.465172	10	839	response to nitrogen compound	BP	1
9589	GO:0061014	0.658591	0.711658	1	83	positive regulation of mRNA catabolic process	BP	1
5860	GO:0035773	0.659354	0.710873	1	82	insulin secretion involved in cellular response to glucose stimulus	BP	1
572	GO:0002286	0.659805	0.710391	1	82	T cell activation involved in immune response	BP	1
11923	GO:0099537	0.660264	0.47719	8	685	trans-synaptic signaling	BP	1
8329	GO:0050871	0.660685	0.709448	1	82	positive regulation of B cell activation	BP	1
10977	GO:0072384	0.661157	0.708941	1	82	organelle transport along microtubule	BP	1
4121	GO:0030029	0.661229	0.468508	9	765	actin filament-based process	BP	1
1518	GO:0006479	0.662136	0.607287	2	173	protein methylation	BP	1
2191	GO:0008213	0.662136	0.607287	2	173	protein alkylation	BP	1
7036	GO:0044774	0.662871	0.707097	1	82	mitotic DNA integrity checkpoint signaling	BP	1
8274	GO:0050779	0.663259	0.70662	1	84	RNA destabilization	BP	1
2387	GO:0009205	0.663363	0.706595	1	81	purine ribonucleoside triphosphate metabolic process	BP	1
3781	GO:0019941	0.663537	0.482777	7	595	modification-dependent protein catabolic process	BP	1
834	GO:0002718	0.66382	0.706042	1	83	regulation of cytokine production involved in immune response	BP	1
12465	GO:1900407	0.663849	0.70601	1	83	regulation of cellular response to oxidative stress	BP	1
4086	GO:0022600	0.664433	0.705379	1	83	digestive system process	BP	1
3318	GO:0016051	0.664544	0.604548	2	174	carbohydrate biosynthetic process	BP	1
4100	GO:0022898	0.664879	0.556378	3	262	regulation of transmembrane transporter activity	BP	1
67	GO:0000302	0.665257	0.603749	2	173	response to reactive oxygen species	BP	1
15498	GO:2001251	0.665331	0.704434	1	82	negative regulation of chromosome organization	BP	1
546	GO:0002250	0.666249	0.525812	4	346	adaptive immune response	BP	1
3611	GO:0019217	0.667662	0.701865	1	83	regulation of fatty acid metabolic process	BP	1
1619	GO:0006605	0.668371	0.552398	3	261	protein targeting	BP	1
4445	GO:0031324	0.668484	0.410313	26	2127	negative regulation of cellular metabolic process	BP	1
11718	GO:0098609	0.668507	0.468017	8	690	cell-cell adhesion	BP	1
10206	GO:0070647	0.668722	0.460202	9	763	protein modification by small protein conjugation or removal	BP	1
10690	GO:0071826	0.668763	0.599737	2	174	ribonucleoprotein complex subunit organization	BP	1
224	GO:0001570	0.66967	0.699606	1	85	vasculogenesis	BP	1
10688	GO:0071824	0.67055	0.597688	2	174	protein-DNA complex subunit organization	BP	1
1474	GO:0006417	0.670563	0.520888	4	349	regulation of translation	BP	1
8340	GO:0050886	0.670565	0.698621	1	85	endocrine process	BP	1
8487	GO:0051153	0.6726	0.696372	1	85	regulation of striated muscle cell differentiation	BP	1
8794	GO:0051881	0.673276	0.69565	1	84	regulation of mitochondrial membrane potential	BP	1
5534	GO:0034644	0.673438	0.695441	1	85	cellular response to UV	BP	1
4753	GO:0032388	0.674288	0.593359	2	176	positive regulation of intracellular transport	BP	1
4683	GO:0032269	0.674858	0.446979	10	850	negative regulation of cellular protein metabolic process	BP	1
8587	GO:0051341	0.67518	0.693501	1	85	regulation of oxidoreductase activity	BP	1
6927	GO:0044092	0.675223	0.446572	10	849	negative regulation of molecular function	BP	1
8592	GO:0051346	0.676718	0.542759	3	265	negative regulation of hydrolase activity	BP	1
2381	GO:0009199	0.676891	0.691617	1	84	ribonucleoside triphosphate metabolic process	BP	1
4857	GO:0032611	0.677002	0.691435	1	86	interleukin-1 beta production	BP	1
6295	GO:0042116	0.677528	0.690843	1	86	macrophage activation	BP	1
12576	GO:1901214	0.678932	0.511258	4	353	regulation of neuron death	BP	1
1847	GO:0006955	0.679772	0.420177	15	1255	immune response	BP	1
629	GO:0002376	0.679891	0.399324	25	2057	immune system process	BP	1
6855	GO:0043632	0.680685	0.463458	7	605	modification-dependent macromolecule catabolic process	BP	1
5425	GO:0034330	0.680804	0.454191	8	699	cell junction organization	BP	1
8903	GO:0055013	0.680974	0.686899	1	88	cardiac muscle cell development	BP	1
3242	GO:0015833	0.681069	0.537674	3	269	peptide transport	BP	1
12157	GO:0140029	0.681242	0.686594	1	88	exocytic process	BP	1
6324	GO:0042180	0.681318	0.58515	2	178	cellular ketone metabolic process	BP	1
7906	GO:0048193	0.682417	0.53611	3	267	Golgi vesicle transport	BP	1
825	GO:0002709	0.682632	0.68504	1	87	regulation of T cell mediated immunity	BP	1
13384	GO:1903312	0.683188	0.684407	1	87	negative regulation of mRNA metabolic process	BP	1
12716	GO:1901617	0.683589	0.582461	2	180	organic hydroxy compound biosynthetic process	BP	1
10072	GO:0070301	0.683594	0.683943	1	87	cellular response to hydrogen peroxide	BP	1
3060	GO:0014074	0.685043	0.682229	1	89	response to purine-containing compound	BP	1
4113	GO:0030001	0.685593	0.441265	9	781	metal ion transport	BP	1
1272	GO:0006082	0.685991	0.440828	9	768	organic acid metabolic process	BP	1
4881	GO:0032649	0.68716	0.67982	1	88	regulation of interferon-gamma production	BP	1
452	GO:0002028	0.687817	0.679034	1	89	regulation of sodium ion transport	BP	1
4775	GO:0032436	0.687842	0.679032	1	88	positive regulation of proteasomal ubiquitin-dependent protein catabolic process	BP	1
14739	GO:1990542	0.687916	0.678975	1	87	mitochondrial transmembrane transport	BP	1
1646	GO:0006641	0.688529	0.67821	1	89	triglyceride metabolic process	BP	1
5647	GO:0035265	0.689404	0.575544	2	183	organ growth	BP	1
11669	GO:0097581	0.690614	0.675787	1	89	lamellipodium organization	BP	1
4758	GO:0032409	0.691568	0.525293	3	273	regulation of transporter activity	BP	1
3317	GO:0016050	0.692059	0.524715	3	272	vesicle organization	BP	1
4635	GO:0032147	0.69233	0.673755	1	90	activation of protein kinase activity	BP	1
9831	GO:0061640	0.692977	0.672997	1	90	cytoskeleton-dependent cytokinesis	BP	1
8480	GO:0051146	0.694129	0.522242	3	274	striated muscle cell differentiation	BP	1
676	GO:0002460	0.694821	0.521427	3	272	adaptive immune response based on somatic recombination of immune receptors built from immunoglobulin superfamily domains	BP	1
11865	GO:0099072	0.694835	0.670787	1	91	regulation of postsynaptic membrane neurotransmitter receptor levels	BP	1
4227	GO:0030324	0.696003	0.567614	2	185	lung development	BP	1
5504	GO:0034502	0.696012	0.669423	1	90	protein localization to chromosome	BP	1
7718	GO:0046634	0.697919	0.667133	1	91	regulation of alpha-beta T cell activation	BP	1
2123	GO:0007586	0.698284	0.666699	1	91	digestion	BP	1
11657	GO:0097529	0.699551	0.563319	2	185	myeloid leukocyte migration	BP	1
8566	GO:0051304	0.699734	0.664996	1	90	chromosome separation	BP	1
6950	GO:0044264	0.700345	0.664212	1	92	cellular polysaccharide metabolic process	BP	1
3181	GO:0015711	0.700584	0.514497	3	276	organic anion transport	BP	1
6689	GO:0043281	0.701455	0.560991	2	186	regulation of cysteine-type endopeptidase activity involved in apoptotic process	BP	1
1264	GO:0006066	0.701659	0.513201	3	276	alcohol metabolic process	BP	1
[truncated: 13,530 more rows]

## Sheet: GO_MF_DRG_up
	category	over_represented_pvalue	under_represented_pvalue	numDEInCat	numInCat	term	ontology	padj_value
1724	GO:0015453	3.71842e-05	0.999997	6	47	oxidoreduction-driven active transmembrane transporter activity	MF	0.170601
2269	GO:0020037	0.000129941	0.999984	7	86	heme binding	MF	0.178785
1249	GO:0008137	0.000194045	0.999991	4	22	NADH dehydrogenase (ubiquinone) activity	MF	0.178785
3448	GO:0050136	0.000194045	0.999991	4	22	NADH dehydrogenase (quinone) activity	MF	0.178785
3217	GO:0046906	0.000226319	0.999969	7	94	tetrapyrrole binding	MF	0.178785
1517	GO:0009055	0.000272371	0.999969	6	67	electron transfer activity	MF	0.178785
335	GO:0003954	0.000272776	0.999986	4	24	NADH dehydrogenase activity	MF	0.178785
336	GO:0003955	0.000324007	0.999982	4	25	NAD(P)H dehydrogenase (quinone) activity	MF	0.181983
78	GO:0000981	0.000356986	0.999851	26	975	DNA-binding transcription factor activity, RNA polymerase II-specific	MF	0.181983
75	GO:0000977	0.000516873	0.999776	27	1053	RNA polymerase II transcription regulatory region sequence-specific DNA binding	MF	0.208418
1853	GO:0016491	0.000532234	0.999805	19	617	oxidoreductase activity	MF	0.208418
2512	GO:0031721	0.000547787	0.999998	2	3	hemoglobin alpha binding	MF	0.208418
76	GO:0000978	0.000590549	0.999754	24	897	RNA polymerase II cis-regulatory region sequence-specific DNA binding	MF	0.208418
79	GO:0000987	0.000784963	0.999667	24	915	cis-regulatory region sequence-specific DNA binding	MF	0.241488
232	GO:0003700	0.00078952	0.999653	26	1028	DNA-binding transcription factor activity	MF	0.241488
1907	GO:0016655	0.00106995	0.999916	4	34	oxidoreductase activity, acting on NAD(P)H, quinone or similar compound as acceptor	MF	0.306808
1904	GO:0016651	0.00168028	0.999784	5	65	oxidoreductase activity, acting on NAD(P)H	MF	0.407473
731	GO:0004656	0.00169833	0.999978	2	5	procollagen-proline 4-dioxygenase activity	MF	0.407473
74	GO:0000976	0.00177376	0.99916	27	1144	transcription cis-regulatory region binding	MF	0.407473
2511	GO:0031720	0.00179167	0.999976	2	5	haptoglobin binding	MF	0.407473
96	GO:0001067	0.00186507	0.999114	27	1148	transcription regulatory region nucleic acid binding	MF	0.407473
1347	GO:0008405	0.00241614	0.999958	2	6	arachidonic acid 11,12-epoxygenase activity	MF	0.481968
3972	GO:0071614	0.00241614	0.999958	2	6	linoleic acid epoxygenase activity	MF	0.481968
4573	GO:1990837	0.00289054	0.998581	27	1184	sequence-specific double-stranded DNA binding	MF	0.552575
1346	GO:0008404	0.00333401	0.999929	2	7	arachidonic acid 14,15-epoxygenase activity	MF	0.590939
2373	GO:0030492	0.00349552	0.999923	2	7	hemoglobin binding	MF	0.590939
1713	GO:0015399	0.00349561	0.999223	7	149	primary active transmembrane transporter activity	MF	0.590939
1128	GO:0005344	0.00360643	0.99992	2	7	oxygen carrier activity	MF	0.590939
3051	GO:0043177	0.00383168	0.999259	6	113	organic acid binding	MF	0.606198
2473	GO:0031545	0.00453388	0.999882	2	8	peptidyl-proline 4-dioxygenase activity	MF	0.693349
2212	GO:0019798	0.00468479	0.999876	2	8	procollagen-proline dioxygenase activity	MF	0.693349
1443	GO:0008641	0.0072465	0.999748	2	10	ubiquitin-like modifier activating enzyme activity	MF	1
3090	GO:0043565	0.0075893	0.995983	27	1273	sequence-specific DNA binding	MF	1
227	GO:0003690	0.00789326	0.995809	27	1276	double-stranded DNA binding	MF	1
4366	GO:0140104	0.00810855	0.998838	4	60	molecular carrier activity	MF	1
1565	GO:0015035	0.0100195	0.999	3	34	protein-disulfide reductase activity	MF	1
1341	GO:0008392	0.010148	0.999566	2	12	arachidonic acid epoxygenase activity	MF	1
2471	GO:0031543	0.0105079	0.999542	2	12	peptidyl-proline dioxygenase activity	MF	1
870	GO:0004857	0.0114324	0.998184	4	66	enzyme inhibitor activity	MF	1
2202	GO:0019780	0.0122696	1	1	1	FAT10 activating enzyme activity	MF	1
3570	GO:0051267	0.0124861	1	1	1	CP2 mannose-ethanolamine phosphotransferase activity	MF	1
1492	GO:0008897	0.012684	1	1	1	holo-[acyl-carrier-protein] synthase activity	MF	1
3270	GO:0047127	0.0129818	1	1	1	thiomorpholine-carboxylate dehydrogenase activity	MF	1
1176	GO:0005506	0.0132071	0.99719	5	107	iron ion binding	MF	1
3713	GO:0052907	0.0132443	1	1	1	23S rRNA (adenine(1618)-N(6))-methyltransferase activity	MF	1
4303	GO:0106346	0.0132443	1	1	1	snRNA methyltransferase activity	MF	1
4323	GO:0120048	0.0132443	1	1	1	U6 snRNA (adenine-(43)-N(6))-methyltransferase activity	MF	1
4239	GO:0102769	0.0134884	1	1	1	dihydroceramide glucosyltransferase activity	MF	1
148	GO:0001631	0.0135352	1	1	1	cysteinyl leukotriene receptor activity	MF	1
941	GO:0004974	0.0135352	1	1	1	leukotriene receptor activity	MF	1
523	GO:0004343	0.0135696	1	1	1	glucosamine 6-phosphate N-acetyltransferase activity	MF	1
367	GO:0004001	0.0135842	1	1	1	adenosine kinase activity	MF	1
290	GO:0003874	0.0135994	1	1	1	6-pyruvoyltetrahydropterin synthase activity	MF	1
2905	GO:0036430	0.0136437	1	1	1	CMP kinase activity	MF	1
1340	GO:0008391	0.0136825	0.999301	2	14	arachidonic acid monooxygenase activity	MF	1
3410	GO:0048029	0.0138957	0.997658	4	70	monosaccharide binding	MF	1
2220	GO:0019825	0.0143659	0.999247	2	14	oxygen binding	MF	1
1566	GO:0015036	0.0156206	0.998147	3	40	disulfide oxidoreductase activity	MF	1
447	GO:0004129	0.0170802	0.999011	2	15	cytochrome-c oxidase activity	MF	1
252	GO:0003756	0.0179669	0.998924	2	16	protein disulfide isomerase activity	MF	1
2023	GO:0016864	0.0179669	0.998924	2	16	intramolecular oxidoreductase activity, transposing S-S bonds	MF	1
1725	GO:0015459	0.0193343	0.997504	3	44	potassium channel regulator activity	MF	1
1916	GO:0016675	0.0193451	0.998795	2	16	oxidoreductase activity, acting on a heme group of donors	MF	1
2465	GO:0031489	0.0220457	0.998511	2	18	myosin V binding	MF	1
4367	GO:0140110	0.0224154	0.986871	28	1456	transcription regulator activity	MF	1
2019	GO:0016860	0.02402	0.996625	3	47	intramolecular oxidoreductase activity	MF	1
1791	GO:0016263	0.024806	0.999845	1	2	glycoprotein-N-acetylgalactosamine 3-beta-galactosyltransferase activity	MF	1
847	GO:0004823	0.0253623	0.999838	1	2	leucine-tRNA ligase activity	MF	1
1966	GO:0016780	0.0255852	0.998121	2	19	phosphotransferase activity, for other substituted phosphate groups	MF	1
3630	GO:0051916	0.0255853	0.999835	1	2	granulocyte colony-stimulating factor binding	MF	1
1241	GO:0008120	0.0257164	0.999833	1	2	ceramide glucosyltransferase activity	MF	1
369	GO:0004014	0.0257689	0.999833	1	2	adenosylmethionine decarboxylase activity	MF	1
2218	GO:0019810	0.0257689	0.999833	1	2	putrescine binding	MF	1
2458	GO:0031418	0.0258208	0.998094	2	19	L-ascorbic acid binding	MF	1
4012	GO:0080019	0.0258462	0.999832	1	2	fatty-acyl-CoA reductase (alcohol-forming) activity	MF	1
4246	GO:0102965	0.0258462	0.999832	1	2	alcohol-forming fatty acyl-CoA reductase activity	MF	1
1775	GO:0016206	0.0260063	0.99983	1	2	catechol O-methyltransferase activity	MF	1
4182	GO:0102084	0.0260063	0.99983	1	2	L-dopa O-methyltransferase activity	MF	1
4244	GO:0102938	0.0260063	0.99983	1	2	orcinol O-methyltransferase activity	MF	1
1051	GO:0005171	0.02608	0.999829	1	2	hepatocyte growth factor receptor binding	MF	1
2203	GO:0019781	0.0262504	0.999826	1	2	NEDD8 activating enzyme activity	MF	1
2704	GO:0033862	0.0265079	0.999823	1	2	UMP kinase activity	MF	1
166	GO:0001734	0.0265192	0.999823	1	2	mRNA (N6-adenosine)-methyltransferase activity	MF	1
2407	GO:0030629	0.0266525	0.999821	1	2	U6 snRNA 3'-end binding	MF	1
865	GO:0004852	0.0268693	0.999818	1	2	uroporphyrinogen-III synthase activity	MF	1
2513	GO:0031722	0.0270455	0.999816	1	2	hemoglobin beta binding	MF	1
1919	GO:0016701	0.0277594	0.997861	2	20	oxidoreductase activity, acting on single donors with incorporation of molecular oxygen	MF	1
1920	GO:0016702	0.0277594	0.997861	2	20	oxidoreductase activity, acting on single donors with incorporation of molecular oxygen, incorporation of two atoms of oxygen	MF	1
1342	GO:0008395	0.0300706	0.997572	2	21	steroid hydroxylase activity	MF	1
1911	GO:0016667	0.0314936	0.995072	3	52	oxidoreductase activity, acting on a sulfur group of donors	MF	1
1926	GO:0016712	0.0326879	0.99723	2	22	oxidoreductase activity, acting on paired donors, with incorporation or reduction of molecular oxygen, reduced flavin or flavoprotein as one donor, and incorporation of one atom of oxygen	MF	1
3416	GO:0048156	0.0332703	0.997154	2	22	tau protein binding	MF	1
1087	GO:0005248	0.0348296	0.996928	2	24	voltage-gated sodium channel activity	MF	1
4128	GO:0098772	0.0350482	0.97863	28	1502	molecular function regulator	MF	1
3121	GO:0044325	0.0363771	0.989915	5	141	transmembrane transporter binding	MF	1
859	GO:0004839	0.0381397	0.999509	1	3	ubiquitin activating enzyme activity	MF	1
4123	GO:0098641	0.0382891	0.999505	1	3	cadherin binding involved in cell-cell adhesion	MF	1
3035	GO:0043027	0.0386907	0.996387	2	24	cysteine-type endopeptidase inhibitor activity involved in apoptotic process	MF	1
1507	GO:0008988	0.0395155	0.999473	1	3	rRNA (adenine-N6-)-methyltransferase activity	MF	1
453	GO:0004136	0.0395269	0.999472	1	3	deoxyadenosine kinase activity	MF	1
1516	GO:0009041	0.0395652	0.999471	1	3	uridylate kinase activity	MF	1
3428	GO:0048408	0.039734	0.999467	1	3	epidermal growth factor binding	MF	1
3463	GO:0050220	0.0397517	0.999466	1	3	prostaglandin-E synthase activity	MF	1
2006	GO:0016838	0.0398251	0.999464	1	3	carbon-oxygen lyase activity, acting on phosphates	MF	1
256	GO:0003785	0.0399603	0.996202	2	24	actin monomer binding	MF	1
1078	GO:0005231	0.0437279	0.995614	2	26	excitatory extracellular ligand-gated ion channel activity	MF	1
2014	GO:0016853	0.0471396	0.98598	5	148	isomerase activity	MF	1
4369	GO:0140142	0.04829	0.994874	2	27	nucleocytoplasmic carrier activity	MF	1
1089	GO:0005250	0.0498733	0.999052	1	4	A-type (transient outward) potassium channel activity	MF	1
3847	GO:0070053	0.050492	0.999028	1	4	thrombospondin receptor activity	MF	1
3574	GO:0051377	0.050681	0.999021	1	4	mannose-ethanolamine phosphotransferase activity	MF	1
999	GO:0005095	0.0511486	0.999002	1	4	GTPase inhibitor activity	MF	1
2216	GO:0019808	0.0516924	0.998981	1	4	polyamine binding	MF	1
445	GO:0004127	0.0525648	0.998946	1	4	cytidylate kinase activity	MF	1
4117	GO:0098632	0.053757	0.993924	2	29	cell-cell adhesion mediator activity	MF	1
3015	GO:0042923	0.0546888	0.99376	2	29	neuropeptide binding	MF	1
3032	GO:0043022	0.0605076	0.987658	3	68	ribosome binding	MF	1
903	GO:0004923	0.0619979	0.998431	1	5	leukemia inhibitory factor receptor activity	MF	1
904	GO:0004924	0.0619979	0.998431	1	5	oncostatin-M receptor activity	MF	1
877	GO:0004866	0.0631105	0.98283	4	114	endopeptidase inhibitor activity	MF	1
3212	GO:0046870	0.0644418	0.998303	1	5	cadmium ion binding	MF	1
1765	GO:0016151	0.0652233	0.998261	1	5	nickel cation binding	MF	1
2160	GO:0019136	0.065325	0.998255	1	5	deoxynucleoside kinase activity	MF	1
2029	GO:0016877	0.066012	0.991598	2	32	ligase activity, forming carbon-sulfur bonds	MF	1
2151	GO:0019003	0.0692556	0.985054	3	73	GDP binding	MF	1
4146	GO:0099106	0.0710657	0.979882	4	119	ion channel regulator activity	MF	1
2370	GO:0030414	0.0730776	0.979118	4	120	peptidase inhibitor activity	MF	1
3880	GO:0070330	0.0742141	0.997647	1	6	aromatase activity	MF	1
2651	GO:0032795	0.0742736	0.997644	1	6	heterotrimeric G-protein binding	MF	1
4440	GO:0140678	0.0755592	0.978165	4	121	molecular function inhibitor activity	MF	1
1049	GO:0005168	0.0758508	0.997541	1	6	neurotrophin TRKA receptor binding	MF	1
338	GO:0003958	0.0758658	0.99754	1	6	NADPH-hemoprotein reductase activity	MF	1
446	GO:0004128	0.0762462	0.997515	1	6	cytochrome-b5 reductase activity, acting on NAD(P)H	MF	1
3036	GO:0043028	0.0762561	0.989435	2	35	cysteine-type endopeptidase regulator activity involved in apoptotic process	MF	1
238	GO:0003720	0.0764909	0.997498	1	6	telomerase activity	MF	1
907	GO:0004931	0.0765852	0.997492	1	6	extracellularly ATP-gated cation channel activity	MF	1
1845	GO:0016433	0.0774514	0.997434	1	6	rRNA (adenine) methyltransferase activity	MF	1
2175	GO:0019205	0.0786607	0.988909	2	35	nucleobase-containing compound kinase activity	MF	1
1094	GO:0005261	0.08358	0.96456	7	294	cation channel activity	MF	1
318	GO:0003925	0.0843116	0.987608	2	37	G protein activity	MF	1
1786	GO:0016247	0.0852153	0.974343	4	127	channel regulator activity	MF	1
889	GO:0004897	0.0856051	0.996767	1	7	ciliary neurotrophic factor receptor activity	MF	1
4116	GO:0098631	0.08579	0.987253	2	38	cell adhesion mediator activity	MF	1
4040	GO:0086080	0.0864711	0.9967	1	7	protein binding involved in heterotypic cell-cell adhesion	MF	1
2398	GO:0030619	0.0872643	0.996639	1	7	U1 snRNA binding	MF	1
109	GO:0001162	0.0879548	0.996584	1	7	RNA polymerase II intronic transcription regulatory region sequence-specific DNA binding	MF	1
879	GO:0004869	0.0883487	0.986652	2	38	cysteine-type endopeptidase inhibitor activity	MF	1
1097	GO:0005272	0.0884034	0.986614	2	40	sodium channel activity	MF	1
2578	GO:0031995	0.0885057	0.996541	1	7	insulin-like growth factor II binding	MF	1
2821	GO:0035381	0.0887731	0.996519	1	7	ATP-gated ion channel activity	MF	1
341	GO:0003964	0.088964	0.996504	1	7	RNA-directed DNA polymerase activity	MF	1
2326	GO:0030235	0.0894372	0.996466	1	7	nitric-oxide synthase regulator activity	MF	1
3746	GO:0061135	0.0900105	0.972387	4	129	endopeptidase regulator activity	MF	1
876	GO:0004865	0.0900106	0.99642	1	7	protein serine/threonine phosphatase inhibitor activity	MF	1
1222	GO:0008081	0.0901149	0.978268	3	82	phosphoric diester hydrolase activity	MF	1
3877	GO:0070324	0.0901431	0.996409	1	7	thyroid hormone binding	MF	1
3505	GO:0050542	0.090186	0.996405	1	7	icosanoid binding	MF	1
3507	GO:0050544	0.090186	0.996405	1	7	arachidonic acid binding	MF	1
190	GO:0001965	0.0914697	0.98589	2	39	G-protein alpha-subunit binding	MF	1
1048	GO:0005167	0.099008	0.995564	1	8	neurotrophin TRK receptor binding	MF	1
2342	GO:0030292	0.0997227	0.995499	1	8	protein tyrosine kinase inhibitor activity	MF	1
2248	GO:0019911	0.0999199	0.995481	1	8	structural constituent of myelin sheath	MF	1
3169	GO:0045340	0.10047	0.99543	1	8	mercury ion binding	MF	1
2087	GO:0017069	0.100907	0.983504	2	41	snRNA binding	MF	1
4481	GO:1903136	0.101862	0.995299	1	8	cuprous ion binding	MF	1
3506	GO:0050543	0.102472	0.995242	1	8	icosatetraenoic acid binding	MF	1
2176	GO:0019206	0.102778	0.995213	1	8	nucleoside kinase activity	MF	1
3431	GO:0048531	0.107516	0.994671	1	9	beta-1,3-galactosyltransferase activity	MF	1
691	GO:0004601	0.108875	0.981387	2	42	peroxidase activity	MF	1
1017	GO:0005127	0.110881	0.994324	1	9	ciliary neurotrophic factor receptor binding	MF	1
3273	GO:0047134	0.112461	0.994157	1	9	protein-disulfide reductase (NAD(P)) activity	MF	1
1312	GO:0008296	0.11356	0.99404	1	9	3'-5'-exodeoxyribonuclease activity	MF	1
2439	GO:0031072	0.114881	0.961625	4	141	heat shock protein binding	MF	1
2457	GO:0031406	0.115388	0.961396	4	141	carboxylic acid binding	MF	1
1921	GO:0016705	0.11886	0.959809	4	144	oxidoreductase activity, acting on paired donors, with incorporation or reduction of molecular oxygen	MF	1
2327	GO:0030246	0.122627	0.951888	5	201	carbohydrate binding	MF	1
108	GO:0001161	0.122822	0.992918	1	10	intronic transcription regulatory region sequence-specific DNA binding	MF	1
988	GO:0005049	0.123205	0.992873	1	10	nuclear export signal receptor activity	MF	1
248	GO:0003743	0.123665	0.977165	2	46	translation initiation factor activity	MF	1
1912	GO:0016668	0.12441	0.992729	1	10	oxidoreductase activity, acting on a sulfur group of donors, NAD(P) as acceptor	MF	1
3545	GO:0050897	0.124543	0.992713	1	10	cobalt ion binding	MF	1
2807	GO:0035251	0.12456	0.992711	1	10	UDP-glucosyltransferase activity	MF	1
3954	GO:0070990	0.125469	0.992601	1	10	snRNP binding	MF	1
1918	GO:0016684	0.125908	0.976504	2	46	oxidoreductase activity, acting on peroxide as acceptor	MF	1
1577	GO:0015078	0.126626	0.96463	3	93	proton transmembrane transporter activity	MF	1
459	GO:0004143	0.130457	0.991908	1	11	diacylglycerol kinase activity	MF	1
3626	GO:0051879	0.131094	0.974917	2	48	Hsp90 protein binding	MF	1
2964	GO:0042166	0.132346	0.991666	1	11	acetylcholine binding	MF	1
689	GO:0004596	0.134615	0.991369	1	11	peptide alpha-N-acetyltransferase activity	MF	1
1906	GO:0016653	0.134654	0.991364	1	11	oxidoreductase activity, acting on NAD(P)H, heme protein as acceptor	MF	1
62	GO:0000774	0.135077	0.991308	1	11	adenyl-nucleotide exchange factor activity	MF	1
2088	GO:0017070	0.13557	0.991243	1	11	U6 snRNA binding	MF	1
1266	GO:0008174	0.136103	0.991172	1	11	mRNA methyltransferase activity	MF	1
1196	GO:0005542	0.13649	0.991121	1	11	folic acid binding	MF	1
2027	GO:0016874	0.138382	0.950587	4	151	ligase activity	MF	1
3727	GO:0055105	0.139312	0.990739	1	11	ubiquitin-protein transferase inhibitor activity	MF	1
1177	GO:0005507	0.1407	0.971897	2	50	copper ion binding	MF	1
3031	GO:0043021	0.141508	0.949056	4	153	ribonucleoprotein complex binding	MF	1
2284	GO:0022848	0.142748	0.990186	1	12	acetylcholine-gated cation-selective channel activity	MF	1
2577	GO:0031994	0.143731	0.990046	1	12	insulin-like growth factor I binding	MF	1
923	GO:0004953	0.144022	0.990005	1	12	icosanoid receptor activity	MF	1
3560	GO:0051087	0.14439	0.957237	3	100	chaperone binding	MF	1
1041	GO:0005159	0.146703	0.989618	1	12	insulin-like growth factor receptor binding	MF	1
3741	GO:0060590	0.146768	0.989608	1	12	ATPase regulator activity	MF	1
2278	GO:0022836	0.147771	0.932755	6	279	gated channel activity	MF	1
4248	GO:0102991	0.148298	0.989384	1	12	myristoyl-CoA hydrolase activity	MF	1
2271	GO:0022804	0.150311	0.926507	7	336	active transmembrane transporter activity	MF	1
2325	GO:0030234	0.155272	0.899585	17	995	enzyme regulator activity	MF	1
3745	GO:0061134	0.156579	0.941499	4	159	peptidase regulator activity	MF	1
1276	GO:0008191	0.15688	0.987999	1	13	metalloendopeptidase inhibitor activity	MF	1
211	GO:0002161	0.158739	0.987704	1	13	aminoacyl-tRNA editing activity	MF	1
1077	GO:0005230	0.159425	0.965589	2	56	extracellular ligand-gated ion channel activity	MF	1
2877	GO:0036041	0.16012	0.987482	1	13	long-chain fatty acid binding	MF	1
1922	GO:0016706	0.163794	0.964065	2	56	2-oxoglutarate-dependent dioxygenase activity	MF	1
1671	GO:0015271	0.164248	0.986732	1	14	outward rectifier potassium channel activity	MF	1
439	GO:0004115	0.165502	0.986522	1	14	3',5'-cyclic-AMP phosphodiesterase activity	MF	1
143	GO:0001614	0.166449	0.986362	1	14	purinergic nucleotide receptor activity	MF	1
1863	GO:0016502	0.166449	0.986362	1	14	nucleotide receptor activity	MF	1
1801	GO:0016290	0.170275	0.985705	1	14	palmitoyl-CoA hydrolase activity	MF	1
219	GO:0003677	0.171614	0.875233	30	1931	DNA binding	MF	1
332	GO:0003951	0.176501	0.984528	1	15	NAD+ kinase activity	MF	1
2849	GO:0035613	0.177809	0.984289	1	15	RNA stem-loop binding	MF	1
3992	GO:0071933	0.178577	0.984148	1	15	Arp2/3 complex binding	MF	1
1046	GO:0005165	0.179572	0.983964	1	15	neurotrophin receptor binding	MF	1
1193	GO:0005537	0.180607	0.983772	1	15	mannose binding	MF	1
1083	GO:0005244	0.183641	0.927146	4	175	voltage-gated ion channel activity	MF	1
3919	GO:0070679	0.184482	0.982971	1	16	inositol 1,4,5 trisphosphate binding	MF	1
3539	GO:0050811	0.184985	0.982874	1	16	GABA receptor binding	MF	1
3226	GO:0046933	0.18503	0.982937	1	15	proton-transporting ATP synthase activity, rotational mechanism	MF	1
1726	GO:0015464	0.186103	0.982659	1	16	acetylcholine receptor activity	MF	1
2275	GO:0022832	0.186209	0.925737	4	176	voltage-gated channel activity	MF	1
3760	GO:0061608	0.1899	0.981916	1	16	nuclear import signal receptor activity	MF	1
3194	GO:0046527	0.190882	0.981721	1	16	glucosyltransferase activity	MF	1
2293	GO:0022890	0.191134	0.89154	9	496	inorganic cation transmembrane transporter activity	MF	1
3449	GO:0050145	0.191353	0.981627	1	16	nucleoside monophosphate kinase activity	MF	1
1058	GO:0005179	0.192832	0.953172	2	61	hormone activity	MF	1
3166	GO:0045296	0.194253	0.952566	2	64	cadherin binding	MF	1
579	GO:0004435	0.195023	0.980817	1	17	phosphatidylinositol phospholipase C activity	MF	1
710	GO:0004629	0.195023	0.980817	1	17	phospholipase C activity	MF	1
1965	GO:0016779	0.195816	0.93333	3	116	nucleotidyltransferase activity	MF	1
1066	GO:0005216	0.197527	0.896269	7	370	ion channel activity	MF	1
2228	GO:0019842	0.197991	0.932245	3	116	vitamin binding	MF	1
2039	GO:0016888	0.198842	0.980027	1	17	endodeoxyribonuclease activity, producing 5'-phosphomonoesters	MF	1
1901	GO:0016646	0.201879	0.979386	1	17	oxidoreductase activity, acting on the CH-NH group of donors, NAD or NADP as acceptor	MF	1
658	GO:0004550	0.204294	0.978869	1	17	nucleoside diphosphate kinase activity	MF	1
1221	GO:0008080	0.208836	0.946643	2	65	N-acetyltransferase activity	MF	1
1666	GO:0015252	0.215714	0.976253	1	18	proton channel activity	MF	1
1777	GO:0016209	0.22034	0.941762	2	66	antioxidant activity	MF	1
1444	GO:0008649	0.225889	0.973774	1	19	rRNA methyltransferase activity	MF	1
4364	GO:0140102	0.225889	0.973774	1	19	catalytic activity, acting on a rRNA	MF	1
2073	GO:0017022	0.226078	0.939219	2	69	myosin binding	MF	1
4365	GO:0140103	0.227278	0.973367	1	20	catalytic activity, acting on a glycoprotein	MF	1
888	GO:0004896	0.233262	0.936	2	71	cytokine receptor activity	MF	1
624	GO:0004497	0.233519	0.9359	2	70	monooxygenase activity	MF	1
649	GO:0004529	0.233612	0.971787	1	20	exodeoxyribonuclease activity	MF	1
2046	GO:0016895	0.233612	0.971787	1	20	exodeoxyribonuclease activity, producing 5'-phosphomonoesters	MF	1
2963	GO:0042165	0.237368	0.97076	1	21	neurotransmitter binding	MF	1
1251	GO:0008139	0.24032	0.969991	1	21	nuclear localization sequence binding	MF	1
3939	GO:0070840	0.240342	0.969985	1	21	dynein complex binding	MF	1
3584	GO:0051427	0.242516	0.969412	1	21	hormone receptor binding	MF	1
121	GO:0001228	0.242537	0.865256	7	391	DNA-binding transcription activator activity, RNA polymerase II-specific	MF	1
2429	GO:0030971	0.245146	0.93054	2	73	receptor tyrosine kinase binding	MF	1
2482	GO:0031683	0.249696	0.967408	1	22	G-protein beta/gamma-subunit complex binding	MF	1
1529	GO:0009931	0.25053	0.967178	1	22	calcium-dependent protein serine/threonine kinase activity	MF	1
1669	GO:0015267	0.252302	0.858255	7	399	channel activity	MF	1
2270	GO:0022803	0.252302	0.858255	7	399	passive transmembrane transporter activity	MF	1
3345	GO:0047617	0.252576	0.966611	1	22	acyl-CoA hydrolase activity	MF	1
194	GO:0002039	0.253489	0.926598	2	74	p53 binding	MF	1
3865	GO:0070182	0.254958	0.965944	1	22	DNA polymerase binding	MF	1
1263	GO:0008171	0.254987	0.965935	1	22	O-methyltransferase activity	MF	1
115	GO:0001216	0.257979	0.85415	7	399	DNA-binding transcription activator activity	MF	1
2225	GO:0019838	0.259066	0.899102	3	137	growth factor binding	MF	1
2986	GO:0042562	0.260198	0.92334	2	76	hormone binding	MF	1
3424	GO:0048306	0.260342	0.923286	2	75	calcium-dependent protein binding	MF	1
1554	GO:0010857	0.260373	0.964333	1	23	calcium-dependent protein kinase activity	MF	1
1248	GO:0008135	0.261186	0.922876	2	75	translation factor activity, RNA binding	MF	1
145	GO:0001618	0.263595	0.963394	1	23	virus receptor activity	MF	1
4374	GO:0140272	0.263595	0.963394	1	23	exogenous protein binding	MF	1
4077	GO:0097159	0.264202	0.782792	66	4713	organic cyclic compound binding	MF	1
1323	GO:0008324	0.26456	0.837807	9	541	cation transmembrane transporter activity	MF	1
2004	GO:0016835	0.265119	0.920934	2	76	carbon-oxygen lyase activity	MF	1
4073	GO:0097110	0.265563	0.920684	2	78	scaffold protein binding	MF	1
438	GO:0004114	0.267008	0.962321	1	24	3',5'-cyclic-nucleotide phosphodiesterase activity	MF	1
750	GO:0004683	0.269986	0.961426	1	24	calmodulin-dependent protein kinase activity	MF	1
3052	GO:0043178	0.270762	0.918104	2	78	alcohol binding	MF	1
1800	GO:0016289	0.272627	0.960623	1	24	CoA hydrolase activity	MF	1
1334	GO:0008378	0.274726	0.959916	1	25	galactosyltransferase activity	MF	1
3728	GO:0055106	0.275553	0.959723	1	24	ubiquitin-protein transferase regulator activity	MF	1
1040	GO:0005158	0.277471	0.959063	1	25	insulin receptor binding	MF	1
4453	GO:1901363	0.278107	0.770432	65	4659	heterocyclic compound binding	MF	1
2289	GO:0022857	0.281033	0.806699	14	902	transmembrane transporter activity	MF	1
1281	GO:0008198	0.282525	0.957465	1	25	ferrous iron binding	MF	1
3065	GO:0043274	0.285841	0.956335	1	26	phospholipase binding	MF	1
436	GO:0004112	0.286418	0.956148	1	26	cyclic-nucleotide phosphodiesterase activity	MF	1
4588	Other	0.287164	0.815528	10	617	NA	NA	1
1463	GO:0008757	0.289552	0.880823	3	143	S-adenosylmethionine-dependent methyltransferase activity	MF	1
3620	GO:0051787	0.291523	0.954469	1	26	misfolded protein binding	MF	1
3566	GO:0051213	0.294183	0.905942	2	83	dioxygenase activity	MF	1
3632	GO:0051959	0.295492	0.953021	1	28	dynein light intermediate chain binding	MF	1
1065	GO:0005215	0.298706	0.789379	15	987	transporter activity	MF	1
3042	GO:0043130	0.298859	0.90344	2	83	ubiquitin binding	MF	1
4142	GO:0099094	0.303086	0.90109	2	87	ligand-gated cation channel activity	MF	1
1825	GO:0016410	0.305831	0.899622	2	85	N-acyltransferase activity	MF	1
4405	GO:0140375	0.306083	0.899468	2	86	immune receptor activity	MF	1
1183	GO:0005520	0.306392	0.949249	1	28	insulin-like growth factor binding	MF	1
2727	GO:0034061	0.307707	0.948782	1	28	DNA polymerase activity	MF	1
1664	GO:0015248	0.31482	0.946157	1	29	sterol transporter activity	MF	1
1262	GO:0008170	0.314997	0.894511	2	87	N-methyltransferase activity	MF	1
1900	GO:0016645	0.320672	0.943991	1	29	oxidoreductase activity, acting on the CH-NH group of donors	MF	1
1822	GO:0016407	0.322982	0.889976	2	88	acetyltransferase activity	MF	1
2001	GO:0016831	0.328902	0.9408	1	30	carboxy-lyase activity	MF	1
3215	GO:0046875	0.333168	0.939078	1	31	ephrin receptor binding	MF	1
3558	GO:0051059	0.335819	0.938031	1	31	NF-kappaB binding	MF	1
3176	GO:0045505	0.341392	0.935682	1	33	dynein intermediate chain binding	MF	1
4046	GO:0090079	0.341919	0.878843	2	92	translation regulator activity, nucleic acid binding	MF	1
1038	GO:0005154	0.344693	0.93439	1	32	epidermal growth factor receptor binding	MF	1
1963	GO:0016776	0.346486	0.933651	1	32	phosphotransferase activity, phosphate group as acceptor	MF	1
2092	GO:0017080	0.352794	0.930956	1	33	sodium channel regulator activity	MF	1
1692	GO:0015318	0.357324	0.763199	9	593	inorganic molecular entity transmembrane transporter activity	MF	1
303	GO:0003899	0.357721	0.928853	1	33	DNA-directed 5'-3' RNA polymerase activity	MF	1
875	GO:0004864	0.361309	0.927241	1	34	protein phosphatase inhibitor activity	MF	1
3604	GO:0051721	0.361719	0.927008	1	35	protein phosphatase 2A binding	MF	1
1178	GO:0005509	0.369235	0.759662	8	526	calcium ion binding	MF	1
81	GO:0000993	0.373901	0.921511	1	36	RNA polymerase II complex binding	MF	1
3561	GO:0051117	0.373994	0.858841	2	99	ATPase binding	MF	1
2728	GO:0034062	0.374502	0.921292	1	35	5'-3' RNA polymerase activity	MF	1
4108	GO:0097747	0.374502	0.921292	1	35	RNA polymerase activity	MF	1
2301	GO:0030020	0.378402	0.919387	1	37	extracellular matrix structural constituent conferring tensile strength	MF	1
3945	GO:0070888	0.378901	0.919209	1	36	E-box binding	MF	1
4566	GO:1990782	0.381674	0.853816	2	102	protein tyrosine kinase binding	MF	1
3081	GO:0043531	0.385649	0.915985	1	37	ADP binding	MF	1
642	GO:0004520	0.386582	0.91554	1	37	endodeoxyribonuclease activity	MF	1
2182	GO:0019212	0.394935	0.911446	1	38	phosphatase inhibitor activity	MF	1
2602	GO:0032182	0.398405	0.842647	2	104	ubiquitin-like protein binding	MF	1
2810	GO:0035255	0.399344	0.909214	1	39	ionotropic glutamate receptor binding	MF	1
3567	GO:0051219	0.404288	0.838604	2	106	phosphoprotein binding	MF	1
3029	GO:0043014	0.404879	0.90638	1	40	alpha-tubulin binding	MF	1
1674	GO:0015276	0.404932	0.838118	2	109	ligand-gated ion channel activity	MF	1
3049	GO:0043175	0.405319	0.906157	1	40	RNA polymerase core enzyme binding	MF	1
1096	GO:0005267	0.409824	0.834723	2	110	potassium channel activity	MF	1
1728	GO:0015485	0.411615	0.902924	1	40	cholesterol binding	MF	1
3522	GO:0050661	0.411827	0.902814	1	40	NADP binding	MF	1
2276	GO:0022834	0.414084	0.831738	2	111	ligand-gated channel activity	MF	1
1999	GO:0016829	0.414944	0.793398	3	178	lyase activity	MF	1
2044	GO:0016893	0.416074	0.900543	1	41	endonuclease activity, active with either ribo- or deoxyribonucleic acids and producing 5'-phosphomonoesters	MF	1
2238	GO:0019887	0.417746	0.79121	3	180	protein kinase regulator activity	MF	1
1207	GO:0008017	0.418498	0.766224	4	253	microtubule binding	MF	1
836	GO:0004812	0.418912	0.899042	1	41	aminoacyl-tRNA ligase activity	MF	1
2028	GO:0016875	0.418912	0.899042	1	41	ligase activity, forming carbon-oxygen bonds	MF	1
1175	GO:0005504	0.422427	0.897164	1	41	fatty acid binding	MF	1
255	GO:0003779	0.423162	0.731821	6	403	actin binding	MF	1
987	GO:0005048	0.425321	0.895551	1	42	signal sequence binding	MF	1
2251	GO:0019955	0.427055	0.822511	2	112	cytokine binding	MF	1
2127	GO:0018024	0.427727	0.894192	1	43	histone-lysine N-methyltransferase activity	MF	1
1889	GO:0016620	0.429177	0.893447	1	42	oxidoreductase activity, acting on the aldehyde or oxo group of donors, NAD or NADP as acceptor	MF	1
4489	GO:1904315	0.429325	0.893268	1	44	transmitter-gated ion channel activity involved in regulation of postsynaptic membrane potential	MF	1
2409	GO:0030695	0.430283	0.725631	6	406	GTPase regulator activity	MF	1
3740	GO:0060589	0.430283	0.725631	6	406	nucleoside-triphosphatase regulator activity	MF	1
3429	GO:0048487	0.440159	0.887209	1	44	beta-tubulin binding	MF	1
1878	GO:0016538	0.441791	0.886279	1	44	cyclin-dependent protein serine/threonine kinase regulator activity	MF	1
906	GO:0004930	0.442894	0.728001	5	343	G protein-coupled receptor activity	MF	1
4158	GO:0099529	0.451115	0.880728	1	47	neurotransmitter receptor activity involved in regulation of postsynaptic membrane potential	MF	1
2273	GO:0022824	0.45133	0.880602	1	47	transmitter-gated ion channel activity	MF	1
2277	GO:0022835	0.45133	0.880602	1	47	transmitter-gated channel activity	MF	1
1579	GO:0015081	0.453431	0.802893	2	120	sodium ion transmembrane transporter activity	MF	1
1348	GO:0008408	0.454246	0.878923	1	46	3'-5' exonuclease activity	MF	1
1168	GO:0005488	0.454396	0.606441	148	11260	binding	MF	1
171	GO:0001784	0.456243	0.877732	1	46	phosphotyrosine residue binding	MF	1
1974	GO:0016790	0.456742	0.877433	1	46	thiolester hydrolase activity	MF	1
1260	GO:0008168	0.459697	0.757388	3	191	methyltransferase activity	MF	1
2240	GO:0019894	0.465521	0.87201	1	48	kinesin binding	MF	1
2000	GO:0016830	0.466013	0.871754	1	47	carbon-carbon lyase activity	MF	1
2736	GO:0034212	0.467656	0.870693	1	48	peptide N-acetyltransferase activity	MF	1
3160	GO:0045182	0.468739	0.791089	2	120	translation regulator activity	MF	1
2655	GO:0032934	0.470251	0.869079	1	48	sterol binding	MF	1
2448	GO:0031267	0.47418	0.718827	4	273	small GTPase binding	MF	1
2381	GO:0030544	0.476313	0.865214	1	49	Hsp70 protein binding	MF	1
1198	GO:0005544	0.477885	0.864167	1	50	calcium-dependent phospholipid binding	MF	1
43	GO:0000287	0.478974	0.741068	3	197	magnesium ion binding	MF	1
1978	GO:0016796	0.482454	0.861228	1	50	exonuclease activity, active with either ribo- or deoxyribonucleic acids and producing 5'-phosphomonoesters	MF	1
1943	GO:0016741	0.490239	0.731306	3	200	transferase activity, transferring one-carbon groups	MF	1
2052	GO:0016903	0.492898	0.854313	1	51	oxidoreductase activity, acting on the aldehyde or oxo group of donors	MF	1
1116	GO:0005319	0.493946	0.77075	2	128	lipid transporter activity	MF	1
2665	GO:0033218	0.494264	0.681969	5	353	amide binding	MF	1
317	GO:0003924	0.496251	0.699044	4	279	GTPase activity	MF	1
2954	GO:0042054	0.505989	0.845265	1	54	histone methyltransferase activity	MF	1
2967	GO:0042277	0.506029	0.690092	4	282	peptide binding	MF	1
3330	GO:0047485	0.506065	0.760653	2	129	protein N-terminus binding	MF	1
3940	GO:0070851	0.50681	0.760012	2	130	growth factor receptor binding	MF	1
218	GO:0003676	0.507787	0.564088	38	2891	nucleic acid binding	MF	1
4138	GO:0098960	0.511602	0.841252	1	56	postsynaptic neurotransmitter receptor activity	MF	1
1796	GO:0016278	0.513101	0.840232	1	55	lysine N-methyltransferase activity	MF	1
1797	GO:0016279	0.513101	0.840232	1	55	protein-lysine N-methyltransferase activity	MF	1
655	GO:0004536	0.517677	0.836966	1	55	deoxyribonuclease activity	MF	1
2177	GO:0019207	0.52126	0.703513	3	211	kinase regulator activity	MF	1
103	GO:0001098	0.526443	0.830504	1	57	basal transcription machinery binding	MF	1
104	GO:0001099	0.526443	0.830504	1	57	basal RNA polymerase II transcription machinery binding	MF	1
3849	GO:0070063	0.535997	0.823285	1	59	RNA polymerase binding	MF	1
128	GO:0001540	0.53885	0.821116	1	59	amyloid-beta binding	MF	1
1284	GO:0008201	0.539192	0.73173	2	139	heparin binding	MF	1
2477	GO:0031625	0.539557	0.658501	4	294	ubiquitin protein ligase binding	MF	1
1578	GO:0015079	0.54013	0.730863	2	141	potassium ion transmembrane transporter activity	MF	1
3167	GO:0045309	0.541585	0.819019	1	59	protein phosphorylated amino acid binding	MF	1
2005	GO:0016836	0.544055	0.817112	1	59	hydro-lyase activity	MF	1
878	GO:0004867	0.547389	0.814475	1	60	serine-type endopeptidase inhibitor activity	MF	1
2310	GO:0030145	0.548845	0.813333	1	60	manganese ion binding	MF	1
872	GO:0004860	0.554593	0.808742	1	61	protein kinase inhibitor activity	MF	1
1576	GO:0015075	0.554906	0.580678	9	700	ion transmembrane transporter activity	MF	1
1265	GO:0008173	0.556498	0.807217	1	61	RNA methyltransferase activity	MF	1
2882	GO:0036094	0.557593	0.523613	28	2174	small molecule binding	MF	1
2671	GO:0033293	0.56202	0.80271	1	62	monocarboxylic acid binding	MF	1
1224	GO:0008092	0.564355	0.554075	12	938	cytoskeletal protein binding	MF	1
3406	GO:0048018	0.566078	0.632518	4	303	receptor ligand activity	MF	1
1947	GO:0016746	0.566511	0.660568	3	224	acyltransferase activity	MF	1
1000	GO:0005096	0.571621	0.607118	5	390	GTPase activator activity	MF	1
3553	GO:0051020	0.572786	0.625787	4	309	GTPase binding	MF	1
2180	GO:0019210	0.582538	0.785338	1	66	kinase inhibitor activity	MF	1
2383	GO:0030546	0.583611	0.614838	4	310	signaling receptor activator activity	MF	1
3126	GO:0044389	0.584616	0.61381	4	311	ubiquitin-like protein ligase binding	MF	1
2809	GO:0035254	0.588863	0.779754	1	68	glutamate receptor binding	MF	1
4292	GO:0106306	0.591606	0.777334	1	68	protein serine phosphatase activity	MF	1
4293	GO:0106307	0.591606	0.777334	1	68	protein threonine phosphatase activity	MF	1
1197	GO:0005543	0.605428	0.572237	5	405	phospholipid binding	MF	1
647	GO:0004527	0.613163	0.757518	1	72	exonuclease activity	MF	1
2239	GO:0019888	0.613478	0.757221	1	72	protein phosphatase regulator activity	MF	1
1959	GO:0016772	0.617545	0.509347	10	814	transferase activity, transferring phosphorus-containing groups	MF	1
2988	GO:0042578	0.624832	0.571631	4	330	phosphoric ester hydrolase activity	MF	1
1954	GO:0016758	0.629205	0.64347	2	164	hexosyltransferase activity	MF	1
247	GO:0003735	0.631745	0.640833	2	158	structural constituent of ribosome	MF	1
1188	GO:0005525	0.634576	0.561083	4	332	GTP binding	MF	1
1088	GO:0005249	0.636116	0.73501	1	79	voltage-gated potassium channel activity	MF	1
2395	GO:0030594	0.640185	0.73088	1	80	neurotransmitter receptor activity	MF	1
3220	GO:0046914	0.649143	0.475345	10	830	transition metal ion binding	MF	1
1169	GO:0005496	0.651645	0.719082	1	80	steroid binding	MF	1
1200	GO:0005546	0.65184	0.718847	1	81	phosphatidylinositol-4,5-bisphosphate binding	MF	1
3521	GO:0050660	0.653095	0.717562	1	80	flavin adenine dinucleotide binding	MF	1
1310	GO:0008289	0.654404	0.483679	8	673	lipid binding	MF	1
706	GO:0004620	0.654476	0.716078	1	81	phospholipase activity	MF	1
1308	GO:0008276	0.665184	0.704564	1	83	protein methyltransferase activity	MF	1
3543	GO:0050839	0.669231	0.551385	3	266	cell adhesion molecule binding	MF	1
3559	GO:0051082	0.669476	0.699876	1	83	unfolded protein binding	MF	1
2382	GO:0030545	0.669629	0.521965	4	346	signaling receptor regulator activity	MF	1
777	GO:0004722	0.676971	0.691469	1	86	protein serine/threonine phosphatase activity	MF	1
2149	GO:0019001	0.681536	0.508245	4	353	guanyl nucleotide binding	MF	1
2644	GO:0032561	0.681536	0.508245	4	353	guanyl ribonucleotide binding	MF	1
3997	GO:0072341	0.683158	0.684441	1	87	modified amino acid binding	MF	1
1740	GO:0015631	0.687179	0.501662	4	357	tubulin binding	MF	1
2178	GO:0019208	0.690775	0.6756	1	89	phosphatase regulator activity	MF	1
1194	GO:0005539	0.696952	0.566459	2	186	glycosaminoglycan binding	MF	1
1805	GO:0016298	0.700913	0.663532	1	92	lipase activity	MF	1
3214	GO:0046873	0.708183	0.476703	4	374	metal ion transmembrane transporter activity	MF	1
2921	GO:0038023	0.718306	0.392296	11	984	signaling receptor activity	MF	1
3732	GO:0060089	0.718306	0.392296	11	984	molecular transducer activity	MF	1
995	GO:0005085	0.719213	0.538881	2	194	guanyl-nucleotide exchange factor activity	MF	1
1016	GO:0005126	0.719386	0.53868	2	192	cytokine receptor binding	MF	1
3144	GO:0044877	0.720668	0.371488	16	1377	protein-containing complex binding	MF	1
1426	GO:0008528	0.734738	0.620714	1	102	G protein-coupled peptide receptor activity	MF	1
2996	GO:0042626	0.736143	0.618855	1	102	ATPase-coupled transmembrane transporter activity	MF	1
1948	GO:0016747	0.737206	0.515707	2	198	acyltransferase activity, transferring groups other than amino-acyl groups	MF	1
2288	GO:0022853	0.737846	0.514853	2	200	active ion transmembrane transporter activity	MF	1
260	GO:0003824	0.742117	0.310012	59	4808	catalytic activity	MF	1
3550	GO:0051015	0.745906	0.504156	2	205	actin filament binding	MF	1
3002	GO:0042802	0.746331	0.327028	24	2044	identical protein binding	MF	1
886	GO:0004888	0.746452	0.370391	9	838	transmembrane signaling receptor activity	MF	1
4478	GO:1902936	0.748964	0.601451	1	106	phosphatidylinositol bisphosphate binding	MF	1
155	GO:0001653	0.751403	0.598061	1	107	peptide receptor activity	MF	1
1289	GO:0008236	0.758848	0.587609	1	108	serine-type peptidase activity	MF	1
2316	GO:0030165	0.759985	0.585955	1	110	PDZ domain binding	MF	1
1973	GO:0016788	0.762663	0.366033	7	660	hydrolase activity, acting on ester bonds	MF	1
1979	GO:0016798	0.766926	0.575967	1	111	hydrolase activity, acting on glycosyl bonds	MF	1
2121	GO:0017171	0.771629	0.569076	1	112	serine hydrolase activity	MF	1
2101	GO:0017111	0.77354	0.375984	5	493	nucleoside-triphosphatase activity	MF	1
4361	GO:0140097	0.774413	0.464931	2	215	catalytic activity, acting on DNA	MF	1
1061	GO:0005198	0.775095	0.373965	5	493	structural molecule activity	MF	1
1223	GO:0008083	0.775768	0.562928	1	113	growth factor activity	MF	1
20	GO:0000149	0.777693	0.560031	1	114	SNARE binding	MF	1
641	GO:0004519	0.781196	0.554735	1	115	endonuclease activity	MF	1
3655	GO:0052689	0.782569	0.552651	1	115	carboxylic ester hydrolase activity	MF	1
4363	GO:0140101	0.796984	0.530141	1	120	catalytic activity, acting on a tRNA	MF	1
1279	GO:0008194	0.799726	0.525709	1	123	UDP-glycosyltransferase activity	MF	1
231	GO:0003697	0.802478	0.521293	1	122	single-stranded DNA binding	MF	1
4464	GO:1901681	0.804772	0.420408	2	230	sulfur compound binding	MF	1
2283	GO:0022843	0.808527	0.511296	1	129	voltage-gated cation channel activity	MF	1
1063	GO:0005201	0.811694	0.50603	1	130	extracellular matrix structural constituent	MF	1
1953	GO:0016757	0.81488	0.404894	2	236	glycosyltransferase activity	MF	1
217	GO:0003674	0.815528	0.287164	196	15190	molecular_function	MF	1
4362	GO:0140098	0.826777	0.344765	3	340	catalytic activity, acting on RNA	MF	1
1305	GO:0008270	0.829619	0.28829	6	625	zinc ion binding	MF	1
4433	GO:0140640	0.83277	0.29565	5	534	catalytic activity, acting on a nucleic acid	MF	1
2793	GO:0035091	0.839665	0.365251	2	251	phosphatidylinositol binding	MF	1
1852	GO:0016462	0.842605	0.281574	5	545	pyrophosphatase activity	MF	1
1992	GO:0016818	0.852792	0.26675	5	554	hydrolase activity, acting on acid anhydrides, in phosphorus-containing anhydrides	MF	1
1991	GO:0016817	0.8539	0.265122	5	555	hydrolase activity, acting on acid anhydrides	MF	1
120	GO:0001227	0.869493	0.314136	2	271	DNA-binding transcription repressor activity, RNA polymerase II-specific	MF	1
116	GO:0001217	0.870907	0.31161	2	272	DNA-binding transcription repressor activity	MF	1
776	GO:0004721	0.874684	0.388631	1	158	phosphoprotein phosphatase activity	MF	1
2246	GO:0019904	0.878924	0.209946	7	771	protein domain specific binding	MF	1
3765	GO:0061630	0.885061	0.285749	2	282	ubiquitin protein ligase activity	MF	1
237	GO:0003714	0.8907	0.354168	1	168	transcription corepressor activity	MF	1
4468	GO:1901981	0.892006	0.351248	1	170	phosphatidylinositol phosphate binding	MF	1
2245	GO:0019903	0.895917	0.342433	1	173	protein phosphatase binding	MF	1
3774	GO:0061659	0.897571	0.261952	2	293	ubiquitin-like protein ligase activity	MF	1
1180	GO:0005516	0.899811	0.333499	1	177	calmodulin binding	MF	1
3048	GO:0043169	0.903566	0.131341	35	3228	cation binding	MF	1
640	GO:0004518	0.912586	0.303143	1	184	nuclease activity	MF	1
2241	GO:0019899	0.921413	0.116599	21	2087	enzyme binding	MF	1
1179	GO:0005515	0.921801	0.100831	94	7949	protein binding	MF	1
1942	GO:0016740	0.927655	0.109014	20	2017	transferase activity	MF	1
3213	GO:0046872	0.930895	0.0973159	33	3143	metal ion binding	MF	1
3047	GO:0043168	0.933378	0.10036	21	2124	anion binding	MF	1
1001	GO:0005102	0.935155	0.110648	11	1235	signaling receptor binding	MF	1
2038	GO:0016887	0.937603	0.237824	1	211	ATP hydrolysis activity	MF	1
2244	GO:0019902	0.942723	0.223314	1	218	phosphatase binding	MF	1
1807	GO:0016301	0.942838	0.121445	5	679	kinase activity	MF	1
2982	GO:0042393	0.946496	0.212329	1	222	histone binding	MF	1
1209	GO:0008022	0.948085	0.207619	1	225	protein C-terminus binding	MF	1
22	GO:0000166	0.951066	0.0778411	18	1919	nucleotide binding	MF	1
4451	GO:1901265	0.951066	0.0778411	18	1919	nucleoside phosphate binding	MF	1
860	GO:0004842	0.95964	0.126082	2	379	ubiquitin-protein transferase activity	MF	1
2243	GO:0019901	0.96008	0.0893412	5	719	protein kinase binding	MF	1
1975	GO:0016791	0.961151	0.16688	1	246	phosphatase activity	MF	1
236	GO:0003713	0.961229	0.166624	1	246	transcription coactivator activity	MF	1
2090	GO:0017076	0.963742	0.0614437	15	1702	purine nucleotide binding	MF	1
1960	GO:0016773	0.964151	0.0877505	4	627	phosphotransferase activity, alcohol group as acceptor	MF	1
2851	GO:0035639	0.965148	0.0601626	14	1617	purine ribonucleoside triphosphate binding	MF	1
2208	GO:0019787	0.967832	0.104866	2	399	ubiquitin-like protein transferase activity	MF	1
745	GO:0004674	0.96891	0.101981	2	404	protein serine/threonine kinase activity	MF	1
240	GO:0003723	0.969482	0.0613814	8	1050	RNA binding	MF	1
3245	GO:0046982	0.970649	0.134503	1	266	protein heterodimerization activity	MF	1
3003	GO:0042803	0.973198	0.0684179	4	650	protein homodimerization activity	MF	1
2391	GO:0030554	0.975925	0.0455717	11	1390	adenyl nucleotide binding	MF	1
245	GO:0003729	0.977765	0.108222	1	287	mRNA binding	MF	1
2638	GO:0032555	0.977896	0.0397539	14	1687	purine ribonucleotide binding	MF	1
1187	GO:0005524	0.979295	0.0407778	10	1314	ATP binding	MF	1
3764	GO:0061629	0.979404	0.101861	1	293	RNA polymerase II-specific DNA-binding transcription factor binding	MF	1
3246	GO:0046983	0.979955	0.0461643	6	900	protein dimerization activity	MF	1
2636	GO:0032553	0.980261	0.0358485	14	1704	ribonucleotide binding	MF	1
2242	GO:0019900	0.980704	0.0474942	5	801	kinase binding	MF	1
235	GO:0003712	0.982977	0.0619321	2	454	transcription coregulator activity	MF	1
3046	GO:0043167	0.98388	0.0238346	48	4709	ion binding	MF	1
2642	GO:0032559	0.987082	0.0265928	10	1376	adenyl ribonucleotide binding	MF	1
4087	GO:0097367	0.988783	0.0206492	16	1977	carbohydrate derivative binding	MF	1
743	GO:0004672	0.992637	0.0304151	2	530	protein kinase activity	MF	1
4360	GO:0140096	0.993248	0.0131143	15	1953	catalytic activity, acting on a protein	MF	1
4379	GO:0140297	0.994165	0.036433	1	387	DNA-binding transcription factor binding	MF	1
1247	GO:0008134	0.997071	0.0136717	2	603	transcription factor binding	MF	1
1972	GO:0016787	0.997608	0.00508665	14	1985	hydrolase activity	MF	1
1286	GO:0008233	0.997772	0.0161292	1	459	peptidase activity	MF	1
4434	GO:0140657	0.99862	0.0106781	1	497	ATP-dependent activity	MF	1
223	GO:0003682	0.999538	0.00410138	1	576	chromatin binding	MF	1
2656	GO:0032977	1	0.819238	0	15	membrane insertase activity	MF	1
3547	GO:0050998	1	0.781376	0	19	nitric-oxide synthase binding	MF	1
1670	GO:0015269	1	0.868245	0	11	calcium-activated potassium channel activity	MF	1
1	GO:0000009	1	0.973724	0	2	alpha-1,6-mannosyltransferase activity	MF	1
2	GO:0000010	1	0.973469	0	2	trans-hexaprenyltranstransferase activity	MF	1
3	GO:0000014	1	0.852606	0	12	single-stranded DNA endodeoxyribonuclease activity	MF	1
4	GO:0000016	1	0.987505	0	1	lactase activity	MF	1
5	GO:0000026	1	0.948189	0	4	alpha-1,2-mannosyltransferase activity	MF	1
6	GO:0000030	1	0.74863	0	22	mannosyltransferase activity	MF	1
7	GO:0000033	1	0.960231	0	3	alpha-1,3-mannosyltransferase activity	MF	1
8	GO:0000035	1	0.986362	0	1	acyl binding	MF	1
9	GO:0000036	1	0.986362	0	1	acyl carrier activity	MF	1
10	GO:0000048	1	0.96056	0	3	peptidyltransferase activity	MF	1
11	GO:0000049	1	0.398861	0	69	tRNA binding	MF	1
12	GO:0000062	1	0.724478	0	24	fatty-acyl-CoA binding	MF	1
13	GO:0000064	1	0.937686	0	5	L-ornithine transmembrane transporter activity	MF	1
14	GO:0000095	1	0.986775	0	1	S-adenosyl-L-methionine transmembrane transporter activity	MF	1
15	GO:0000099	1	0.935499	0	5	sulfur amino acid transmembrane transporter activity	MF	1
16	GO:0000104	1	0.947261	0	4	succinate dehydrogenase activity	MF	1
17	GO:0000121	1	0.986591	0	1	glycerol-1-phosphatase activity	MF	1
18	GO:0000140	1	0.987171	0	1	acylglycerone-phosphate reductase activity	MF	1
19	GO:0000146	1	0.725679	0	25	microfilament motor activity	MF	1
21	GO:0000150	1	0.973763	0	2	DNA strand exchange activity	MF	1
23	GO:0000170	1	0.986704	0	1	sphingosine hydroxylase activity	MF	1
24	GO:0000171	1	0.97363	0	2	ribonuclease MRP activity	MF	1
25	GO:0000175	1	0.683332	0	29	3'-5'-exoribonuclease activity	MF	1
26	GO:0000179	1	0.960511	0	3	rRNA (adenine-N6,N6-)-dimethyltransferase activity	MF	1
27	GO:0000182	1	0.912842	0	7	rDNA binding	MF	1
28	GO:0000210	1	0.961471	0	3	NAD+ diphosphatase activity	MF	1
29	GO:0000213	1	0.973202	0	2	tRNA-intron endonuclease activity	MF	1
30	GO:0000215	1	0.986641	0	1	tRNA 2'-phosphotransferase activity	MF	1
31	GO:0000217	1	0.631007	0	35	DNA secondary structure binding	MF	1
32	GO:0000224	1	0.986859	0	1	peptide-N4-(N-acetyl-beta-glucosaminyl)asparagine amidase activity	MF	1
33	GO:0000225	1	0.986741	0	1	N-acetylglucosaminylphosphatidylinositol deacetylase activity	MF	1
34	GO:0000246	1	0.987688	0	1	delta24(24-1) sterol reductase activity	MF	1
35	GO:0000247	1	0.986513	0	1	C-8 sterol isomerase activity	MF	1
36	GO:0000248	1	0.98687	0	1	C-5 sterol desaturase activity	MF	1
37	GO:0000250	1	0.987128	0	1	lanosterol synthase activity	MF	1
38	GO:0000252	1	0.986829	0	1	C-3 sterol dehydrogenase (C-4 sterol decarboxylase) activity	MF	1
39	GO:0000253	1	0.947435	0	4	3-keto sterol reductase activity	MF	1
40	GO:0000254	1	0.960628	0	3	C-4 methylsterol oxidase activity	MF	1
41	GO:0000268	1	0.924253	0	6	peroxisome targeting sequence binding	MF	1
42	GO:0000285	1	0.987106	0	1	1-phosphatidylinositol-3-phosphate 5-kinase activity	MF	1
44	GO:0000293	1	0.938448	0	5	ferric-chelate reductase activity	MF	1
45	GO:0000295	1	0.821252	0	15	adenine nucleotide transmembrane transporter activity	MF	1
46	GO:0000298	1	0.949084	0	4	endopolyphosphatase activity	MF	1
47	GO:0000309	1	0.960455	0	3	nicotinamide-nucleotide adenylyltransferase activity	MF	1
48	GO:0000339	1	0.825449	0	15	RNA cap binding	MF	1
49	GO:0000340	1	0.858827	0	12	RNA 7-methylguanosine cap binding	MF	1
50	GO:0000386	1	0.986632	0	1	second spliceosomal transesterification activity	MF	1
51	GO:0000400	1	0.799427	0	17	four-way junction DNA binding	MF	1
52	GO:0000401	1	0.98649	0	1	open form four-way junction DNA binding	MF	1
53	GO:0000402	1	0.98649	0	1	crossed form four-way junction DNA binding	MF	1
54	GO:0000403	1	0.937951	0	5	Y-form DNA binding	MF	1
55	GO:0000405	1	0.924463	0	6	bubble DNA binding	MF	1
56	GO:0000406	1	0.974384	0	2	double-strand/single-strand DNA junction binding	MF	1
57	GO:0000700	1	0.947984	0	4	mismatch base pair DNA N-glycosylase activity	MF	1
58	GO:0000701	1	0.973468	0	2	purine-specific mismatch base pair DNA N-glycosylase activity	MF	1
59	GO:0000702	1	0.948416	0	4	oxidized base lesion DNA N-glycosylase activity	MF	1
60	GO:0000703	1	0.974251	0	2	oxidized pyrimidine nucleobase lesion DNA N-glycosylase activity	MF	1
61	GO:0000773	1	0.986331	0	1	phosphatidyl-N-methylethanolamine N-methyltransferase activity	MF	1
63	GO:0000810	1	0.960456	0	3	diacylglycerol diphosphate phosphatase activity	MF	1
64	GO:0000822	1	0.951103	0	4	inositol hexakisphosphate binding	MF	1
65	GO:0000823	1	0.986719	0	1	inositol-1,4,5-trisphosphate 6-kinase activity	MF	1
66	GO:0000824	1	0.986719	0	1	inositol tetrakisphosphate 3-kinase activity	MF	1
67	GO:0000825	1	0.973226	0	2	inositol tetrakisphosphate 6-kinase activity	MF	1
68	GO:0000827	1	0.94929	0	4	inositol-1,3,4,5,6-pentakisphosphate kinase activity	MF	1
69	GO:0000828	1	0.901227	0	8	inositol hexakisphosphate kinase activity	MF	1
70	GO:0000829	1	0.974812	0	2	inositol heptakisphosphate kinase activity	MF	1
71	GO:0000831	1	0.987129	0	1	inositol hexakisphosphate 6-kinase activity	MF	1
72	GO:0000832	1	0.936448	0	5	inositol hexakisphosphate 5-kinase activity	MF	1
73	GO:0000900	1	0.845065	0	13	translation repressor activity, mRNA regulatory element binding	MF	1
77	GO:0000979	1	0.758733	0	21	RNA polymerase II core promoter sequence-specific DNA binding	MF	1
80	GO:0000992	1	0.923144	0	6	RNA polymerase III cis-regulatory region sequence-specific DNA binding	MF	1
82	GO:0000994	1	0.986477	0	1	RNA polymerase III core binding	MF	1
83	GO:0000995	1	0.934733	0	5	RNA polymerase III general transcription initiation factor activity	MF	1
84	GO:0001002	1	0.961107	0	3	RNA polymerase III type 1 promoter sequence-specific DNA binding	MF	1
85	GO:0001003	1	0.961107	0	3	RNA polymerase III type 2 promoter sequence-specific DNA binding	MF	1
86	GO:0001006	1	0.923144	0	6	RNA polymerase III type 3 promoter sequence-specific DNA binding	MF	1
87	GO:0001010	1	0.973702	0	2	RNA polymerase II sequence-specific DNA-binding transcription factor recruiting activity	MF	1
88	GO:0001016	1	0.910753	0	7	RNA polymerase III transcription regulatory region sequence-specific DNA binding	MF	1
89	GO:0001018	1	0.96104	0	3	mitochondrial promoter sequence-specific DNA binding	MF	1
90	GO:0001025	1	0.948749	0	4	RNA polymerase III general transcription initiation factor binding	MF	1
91	GO:0001042	1	0.975518	0	2	RNA polymerase I core binding	MF	1
92	GO:0001046	1	0.549245	0	46	core promoter sequence-specific DNA binding	MF	1
93	GO:0001054	1	0.973258	0	2	RNA polymerase I activity	MF	1
94	GO:0001055	1	0.974053	0	2	RNA polymerase II activity	MF	1
95	GO:0001056	1	0.986473	0	1	RNA polymerase III activity	MF	1
97	GO:0001069	1	0.936598	0	5	regulatory region RNA binding	MF	1
98	GO:0001091	1	0.756645	0	21	RNA polymerase II general transcription initiation factor binding	MF	1
99	GO:0001093	1	0.935945	0	5	TFIIB-class transcription factor binding	MF	1
100	GO:0001094	1	0.873392	0	10	TFIID-class transcription factor complex binding	MF	1
101	GO:0001096	1	0.973727	0	2	TFIIF-class transcription factor complex binding	MF	1
102	GO:0001097	1	0.974167	0	2	TFIIH-class transcription factor complex binding	MF	1
105	GO:0001147	1	0.972983	0	2	transcription termination site sequence-specific DNA binding	MF	1
106	GO:0001155	1	0.987126	0	1	TFIIIA-class transcription factor binding	MF	1
107	GO:0001156	1	0.961126	0	3	TFIIIC-class transcription factor complex binding	MF	1
110	GO:0001163	1	0.891272	0	9	RNA polymerase I transcription regulatory region sequence-specific DNA binding	MF	1
111	GO:0001164	1	0.902868	0	8	RNA polymerase I core promoter sequence-specific DNA binding	MF	1
112	GO:0001165	1	0.987385	0	1	RNA polymerase I cis-regulatory region sequence-specific DNA binding	MF	1
113	GO:0001179	1	0.986681	0	1	RNA polymerase I general transcription initiation factor binding	MF	1
114	GO:0001181	1	0.951087	0	4	RNA polymerase I general transcription initiation factor activity	MF	1
117	GO:0001221	1	0.3326	0	84	transcription coregulator binding	MF	1
118	GO:0001222	1	0.626452	0	36	transcription corepressor binding	MF	1
119	GO:0001223	1	0.649022	0	33	transcription coactivator binding	MF	1
122	GO:0001409	1	0.975625	0	2	guanine nucleotide transmembrane transporter activity	MF	1
123	GO:0001512	1	0.986577	0	1	dihydronicotinamide riboside quinone reductase activity	MF	1
124	GO:0001515	1	0.934936	0	5	opioid peptide activity	MF	1
125	GO:0001517	1	0.939774	0	5	N-acetylglucosamine 6-O-sulfotransferase activity	MF	1
126	GO:0001530	1	0.717024	0	25	lipopolysaccharide binding	MF	1
127	GO:0001537	1	0.937535	0	5	N-acetylgalactosamine 4-O-sulfotransferase activity	MF	1
129	GO:0001565	1	0.976132	0	2	phorbol ester receptor activity	MF	1
130	GO:0001566	1	0.976132	0	2	non-kinase phorbol ester receptor activity	MF	1
131	GO:0001567	1	0.986731	0	1	cholesterol 25-hydroxylase activity	MF	1
132	GO:0001571	1	0.986385	0	1	non-tyrosine kinase fibroblast growth factor receptor activity	MF	1
133	GO:0001587	1	0.974999	0	2	Gq/11-coupled serotonin receptor activity	MF	1
134	GO:0001588	1	0.975128	0	2	dopamine neurotransmitter receptor activity, coupled via Gs	MF	1
135	GO:0001591	1	0.987221	0	1	dopamine neurotransmitter receptor activity, coupled via Gi/Go	MF	1
136	GO:0001595	1	0.923005	0	6	angiotensin receptor activity	MF	1
137	GO:0001596	1	0.973474	0	2	angiotensin type I receptor activity	MF	1
138	GO:0001601	1	0.949982	0	4	peptide YY receptor activity	MF	1
139	GO:0001602	1	0.962296	0	3	pancreatic polypeptide receptor activity	MF	1
140	GO:0001605	1	0.949553	0	4	adrenomedullin receptor activity	MF	1
141	GO:0001607	1	0.986689	0	1	neuromedin U receptor activity	MF	1
142	GO:0001609	1	0.925021	0	6	G protein-coupled adenosine receptor activity	MF	1
144	GO:0001616	1	0.987803	0	1	growth hormone secretagogue receptor activity	MF	1
146	GO:0001621	1	0.961576	0	3	G protein-coupled ADP receptor activity	MF	1
147	GO:0001626	1	0.987125	0	1	nociceptin receptor activity	MF	1
149	GO:0001635	1	0.96115	0	3	calcitonin gene-related peptide receptor activity	MF	1
150	GO:0001637	1	0.823887	0	15	G protein-coupled chemoattractant receptor activity	MF	1
151	GO:0001639	1	0.987292	0	1	PLC activating G protein-coupled glutamate receptor activity	MF	1
152	GO:0001640	1	0.927701	0	6	adenylate cyclase inhibiting G protein-coupled glutamate receptor activity	MF	1
153	GO:0001641	1	0.987396	0	1	group II metabotropic glutamate receptor activity	MF	1
154	GO:0001642	1	0.962189	0	3	group III metabotropic glutamate receptor activity	MF	1
156	GO:0001664	1	0.0427497	0	238	G protein-coupled receptor binding	MF	1
157	GO:0001665	1	0.93641	0	5	alpha-N-acetylgalactosaminide alpha-2,6-sialyltransferase activity	MF	1
158	GO:0001671	1	0.734745	0	23	ATPase activator activity	MF	1
159	GO:0001681	1	0.987128	0	1	sialate O-acetylesterase activity	MF	1
160	GO:0001691	1	0.960592	0	3	pseudophosphatase activity	MF	1
161	GO:0001716	1	0.973611	0	2	L-amino-acid oxidase activity	MF	1
162	GO:0001727	1	0.912485	0	7	lipid kinase activity	MF	1
163	GO:0001729	1	0.974703	0	2	ceramide kinase activity	MF	1
164	GO:0001730	1	0.936008	0	5	2'-5'-oligoadenylate synthetase activity	MF	1
165	GO:0001733	1	0.974241	0	2	galactosylceramide sulfotransferase activity	MF	1
167	GO:0001735	1	0.973176	0	2	prenylcysteine oxidase activity	MF	1
168	GO:0001758	1	0.862656	0	11	retinal dehydrogenase activity	MF	1
169	GO:0001760	1	0.987165	0	1	aminocarboxymuconate-semialdehyde decarboxylase activity	MF	1
170	GO:0001761	1	0.986387	0	1	beta-alanine transmembrane transporter activity	MF	1
172	GO:0001785	1	0.98744	0	1	prostaglandin J receptor activity	MF	1
173	GO:0001786	1	0.493385	0	54	phosphatidylserine binding	MF	1
174	GO:0001791	1	0.974711	0	2	IgM binding	MF	1
175	GO:0001846	1	0.867305	0	11	opsonin binding	MF	1
176	GO:0001847	1	0.949822	0	4	opsonin receptor activity	MF	1
177	GO:0001848	1	0.811793	0	16	complement binding	MF	1
178	GO:0001849	1	0.938048	0	5	complement component C1q complex binding	MF	1
179	GO:0001850	1	0.974391	0	2	complement component C3a binding	MF	1
180	GO:0001851	1	0.937146	0	5	complement component C3b binding	MF	1
181	GO:0001855	1	0.986686	0	1	complement component C4b binding	MF	1
182	GO:0001861	1	0.986686	0	1	complement component C4b receptor activity	MF	1
183	GO:0001872	1	0.973777	0	2	(1->3)-beta-D-glucan binding	MF	1
184	GO:0001875	1	0.948219	0	4	lipopolysaccharide immune receptor activity	MF	1
185	GO:0001882	1	0.852421	0	12	nucleoside binding	MF	1
186	GO:0001883	1	0.949599	0	4	purine nucleoside binding	MF	1
187	GO:0001884	1	0.986984	0	1	pyrimidine nucleoside binding	MF	1
188	GO:0001888	1	0.975285	0	2	glucuronyl-galactosyl-proteoglycan 4-alpha-N-acetylglucosaminyltransferase activity	MF	1
189	GO:0001962	1	0.987296	0	1	alpha-1,3-galactosyltransferase activity	MF	1
191	GO:0001968	1	0.683939	0	29	fibronectin binding	MF	1
192	GO:0001972	1	0.876811	0	10	retinoic acid binding	MF	1
193	GO:0002020	1	0.173597	0	133	protease binding	MF	1
195	GO:0002046	1	0.948278	0	4	opsin binding	MF	1
196	GO:0002054	1	0.922654	0	6	nucleobase binding	MF	1
197	GO:0002055	1	0.986403	0	1	adenine binding	MF	1
198	GO:0002058	1	0.9738	0	2	uracil binding	MF	1
199	GO:0002059	1	0.986868	0	1	thymine binding	MF	1
200	GO:0002060	1	0.947485	0	4	purine nucleobase binding	MF	1
201	GO:0002061	1	0.9738	0	2	pyrimidine nucleobase binding	MF	1
202	GO:0002083	1	0.986598	0	1	4-hydroxybenzoate decaprenyltransferase activity	MF	1
203	GO:0002094	1	0.973792	0	2	polyprenyltransferase activity	MF	1
204	GO:0002112	1	0.98646	0	1	interleukin-33 receptor binding	MF	1
205	GO:0002113	1	0.987263	0	1	interleukin-33 binding	MF	1
206	GO:0002114	1	0.974862	0	2	interleukin-33 receptor activity	MF	1
207	GO:0002134	1	0.960706	0	3	UTP binding	MF	1
208	GO:0002135	1	0.986446	0	1	CTP binding	MF	1
209	GO:0002151	1	0.902486	0	8	G-quadruplex RNA binding	MF	1
210	GO:0002153	1	0.973406	0	2	steroid receptor RNA activator RNA binding	MF	1
212	GO:0002162	1	0.895673	0	9	dystroglycan binding	MF	1
213	GO:0002196	1	0.973177	0	2	Ser-tRNA(Ala) hydrolase activity	MF	1
214	GO:0002950	1	0.960426	0	3	ceramide phosphoethanolamine synthase activity	MF	1
215	GO:0002951	1	0.973677	0	2	leukotriene-C(4) hydrolase	MF	1
216	GO:0002953	1	0.986518	0	1	5'-deoxynucleotidase activity	MF	1
220	GO:0003678	1	0.413786	0	67	DNA helicase activity	MF	1
221	GO:0003680	1	0.888466	0	9	minor groove of adenine-thymine-rich DNA binding	MF	1
222	GO:0003681	1	0.960389	0	3	bent DNA binding	MF	1
224	GO:0003684	1	0.45252	0	60	damaged DNA binding	MF	1
225	GO:0003688	1	0.819241	0	15	DNA replication origin binding	MF	1
226	GO:0003689	1	0.887346	0	9	DNA clamp loader activity	MF	1
228	GO:0003691	1	0.888045	0	9	double-stranded telomeric DNA binding	MF	1
229	GO:0003692	1	0.974301	0	2	left-handed Z-DNA binding	MF	1
230	GO:0003696	1	0.987931	0	1	satellite DNA binding	MF	1
233	GO:0003707	1	0.802417	0	17	steroid hormone receptor activity	MF	1
234	GO:0003711	1	0.961074	0	3	transcription elongation regulator activity	MF	1
239	GO:0003721	1	0.987264	0	1	telomerase RNA reverse transcriptase activity	MF	1
241	GO:0003724	1	0.408876	0	68	RNA helicase activity	MF	1
242	GO:0003725	1	0.371451	0	75	double-stranded RNA binding	MF	1
243	GO:0003726	1	0.962741	0	3	double-stranded RNA adenosine deaminase activity	MF	1
244	GO:0003727	1	0.338975	0	82	single-stranded RNA binding	MF	1
246	GO:0003730	1	0.301084	0	91	mRNA 3'-UTR binding	MF	1
249	GO:0003746	1	0.796723	0	17	translation elongation factor activity	MF	1
250	GO:0003747	1	0.91083	0	7	translation release factor activity	MF	1
251	GO:0003755	1	0.641463	0	33	peptidyl-prolyl cis-trans isomerase activity	MF	1
253	GO:0003774	1	0.288718	0	97	cytoskeletal motor activity	MF	1
254	GO:0003777	1	0.471927	0	59	microtubule motor activity	MF	1
257	GO:0003796	1	0.973586	0	2	lysozyme activity	MF	1
258	GO:0003810	1	0.924706	0	6	protein-glutamine gamma-glutamyltransferase activity	MF	1
259	GO:0003823	1	0.520654	0	49	antigen binding	MF	1
261	GO:0003827	1	0.986419	0	1	alpha-1,3-mannosylglycoprotein 2-beta-N-acetylglucosaminyltransferase activity	MF	1
262	GO:0003828	1	0.925876	0	6	alpha-N-acetylneuraminate alpha-2,8-sialyltransferase activity	MF	1
263	GO:0003829	1	0.975981	0	2	beta-1,3-galactosyl-O-glycosyl-glycoprotein beta-1,6-N-acetylglucosaminyltransferase activity	MF	1
264	GO:0003830	1	0.987869	0	1	beta-1,4-mannosylglycoprotein 4-beta-N-acetylglucosaminyltransferase activity	MF	1
265	GO:0003831	1	0.936877	0	5	beta-N-acetylglucosaminylglycopeptide beta-1,4-galactosyltransferase activity	MF	1
266	GO:0003834	1	0.974224	0	2	beta-carotene 15,15'-dioxygenase activity	MF	1
267	GO:0003835	1	0.973986	0	2	beta-galactoside alpha-2,6-sialyltransferase activity	MF	1
268	GO:0003836	1	0.93591	0	5	beta-galactoside (CMP) alpha-2,3-sialyltransferase activity	MF	1
269	GO:0003837	1	0.986469	0	1	beta-ureidopropionase activity	MF	1
270	GO:0003839	1	0.960471	0	3	gamma-glutamylcyclotransferase activity	MF	1
271	GO:0003841	1	0.854739	0	12	1-acylglycerol-3-phosphate O-acyltransferase activity	MF	1
272	GO:0003842	1	0.9875	0	1	1-pyrroline-5-carboxylate dehydrogenase activity	MF	1
273	GO:0003844	1	0.987328	0	1	1,4-alpha-glucan branching enzyme activity	MF	1
274	GO:0003845	1	0.986691	0	1	11-beta-hydroxysteroid dehydrogenase [NAD(P)] activity	MF	1
275	GO:0003846	1	0.946941	0	4	2-acylglycerol O-acyltransferase activity	MF	1
276	GO:0003847	1	0.921656	0	6	1-alkyl-2-acetylglycerophosphocholine esterase activity	MF	1
277	GO:0003851	1	0.987606	0	1	2-hydroxyacylsphingosine 1-beta-galactosyltransferase activity	MF	1
278	GO:0003853	1	0.986419	0	1	2-methylacyl-CoA dehydrogenase activity	MF	1
279	GO:0003854	1	0.948509	0	4	3-beta-hydroxy-delta5-steroid dehydrogenase activity	MF	1
280	GO:0003857	1	0.899274	0	8	3-hydroxyacyl-CoA dehydrogenase activity	MF	1
281	GO:0003858	1	0.973453	0	2	3-hydroxybutyrate dehydrogenase activity	MF	1
282	GO:0003860	1	0.986464	0	1	3-hydroxyisobutyryl-CoA hydrolase activity	MF	1
283	GO:0003863	1	0.973464	0	2	3-methyl-2-oxobutanoate dehydrogenase (2-methylpropanoyl-transferring) activity	MF	1
284	GO:0003865	1	0.973418	0	2	3-oxo-5-alpha-steroid 4-dehydrogenase activity	MF	1
285	GO:0003867	1	0.98673	0	1	4-aminobutyrate transaminase activity	MF	1
286	GO:0003868	1	0.986924	0	1	4-hydroxyphenylpyruvate dioxygenase activity	MF	1
287	GO:0003870	1	0.973731	0	2	5-aminolevulinate synthase activity	MF	1
288	GO:0003872	1	0.960828	0	3	6-phosphofructokinase activity	MF	1
289	GO:0003873	1	0.948577	0	4	6-phosphofructo-2-kinase activity	MF	1
291	GO:0003875	1	0.973452	0	2	ADP-ribosylarginine hydrolase activity	MF	1
292	GO:0003876	1	0.973522	0	2	AMP deaminase activity	MF	1
293	GO:0003877	1	0.987033	0	1	ATP adenylyltransferase activity	MF	1
294	GO:0003878	1	0.986897	0	1	ATP citrate synthase activity	MF	1
295	GO:0003880	1	0.961624	0	3	protein C-terminal carboxyl O-methyltransferase activity	MF	1
296	GO:0003881	1	0.986527	0	1	CDP-diacylglycerol-inositol 3-phosphatidyltransferase activity	MF	1
297	GO:0003882	1	0.986429	0	1	CDP-diacylglycerol-serine O-phosphatidyltransferase activity	MF	1
298	GO:0003883	1	0.973186	0	2	CTP synthase activity	MF	1
299	GO:0003884	1	0.986905	0	1	D-amino-acid oxidase activity	MF	1
300	GO:0003886	1	0.962712	0	3	DNA (cytosine-5-)-methyltransferase activity	MF	1
301	GO:0003887	1	0.759991	0	21	DNA-directed DNA polymerase activity	MF	1
302	GO:0003896	1	0.9739	0	2	DNA primase activity	MF	1
304	GO:0003905	1	0.986825	0	1	alkylbase DNA N-glycosylase activity	MF	1
305	GO:0003906	1	0.840932	0	13	DNA-(apurinic or apyrimidinic site) endonuclease activity	MF	1
306	GO:0003908	1	0.987345	0	1	methylated-DNA-[protein]-cysteine S-methyltransferase activity	MF	1
307	GO:0003909	1	0.962922	0	3	DNA ligase activity	MF	1
308	GO:0003910	1	0.962922	0	3	DNA ligase (ATP) activity	MF	1
309	GO:0003916	1	0.911086	0	7	DNA topoisomerase activity	MF	1
310	GO:0003917	1	0.948531	0	4	DNA topoisomerase type I (single strand cut, ATP-independent) activity	MF	1
311	GO:0003918	1	0.960533	0	3	DNA topoisomerase type II (double strand cut, ATP-hydrolyzing) activity	MF	1
312	GO:0003919	1	0.987101	0	1	FMN adenylyltransferase activity	MF	1
313	GO:0003920	1	0.973334	0	2	GMP reductase activity	MF	1
314	GO:0003921	1	0.988811	0	1	GMP synthase activity	MF	1
315	GO:0003922	1	0.988811	0	1	GMP synthase (glutamine-hydrolyzing) activity	MF	1
316	GO:0003923	1	0.973429	0	2	GPI-anchor transamidase activity	MF	1
319	GO:0003933	1	0.987426	0	1	GTP cyclohydrolase activity	MF	1
320	GO:0003934	1	0.987426	0	1	GTP cyclohydrolase I activity	MF	1
321	GO:0003937	1	0.987224	0	1	IMP cyclohydrolase activity	MF	1
322	GO:0003938	1	0.973566	0	2	IMP dehydrogenase activity	MF	1
323	GO:0003939	1	0.987146	0	1	L-iditol 2-dehydrogenase activity	MF	1
324	GO:0003940	1	0.987306	0	1	L-iduronidase activity	MF	1
325	GO:0003941	1	0.960743	0	3	L-serine ammonia-lyase activity	MF	1
326	GO:0003943	1	0.987574	0	1	N-acetylgalactosamine-4-sulfatase activity	MF	1
327	GO:0003944	1	0.986762	0	1	N-acetylglucosamine-1-phosphodiester alpha-N-acetylglucosaminidase activity	MF	1
328	GO:0003945	1	0.935543	0	5	N-acetyllactosamine synthase activity	MF	1
329	GO:0003947	1	0.986795	0	1	(N-acetylneuraminyl)-galactosylglucosylceramide N-acetylgalactosaminyltransferase activity	MF	1
330	GO:0003948	1	0.986658	0	1	N4-(beta-N-acetylglucosaminyl)-L-asparaginase activity	MF	1
331	GO:0003950	1	0.74719	0	22	NAD+ ADP-ribosyltransferase activity	MF	1
333	GO:0003952	1	0.986442	0	1	NAD+ synthase (glutamine-hydrolyzing) activity	MF	1
334	GO:0003953	1	0.802361	0	17	NAD+ nucleosidase activity	MF	1
337	GO:0003956	1	0.935433	0	5	NAD(P)+-protein-arginine ADP-ribosyltransferase activity	MF	1
339	GO:0003960	1	0.98649	0	1	NADPH:quinone reductase activity	MF	1
340	GO:0003963	1	0.986465	0	1	RNA-3'-phosphate cyclase activity	MF	1
342	GO:0003968	1	0.987264	0	1	RNA-directed 5'-3' RNA polymerase activity	MF	1
343	GO:0003972	1	0.986795	0	1	RNA ligase (ATP) activity	MF	1
344	GO:0003973	1	0.973249	0	2	(S)-2-hydroxy-acid oxidase activity	MF	1
345	GO:0003974	1	0.986533	0	1	UDP-N-acetylglucosamine 4-epimerase activity	MF	1
346	GO:0003975	1	0.98677	0	1	UDP-N-acetylglucosamine-dolichyl-phosphate N-acetylglucosaminephosphotransferase activity	MF	1
347	GO:0003976	1	0.960653	0	3	UDP-N-acetylglucosamine-lysosomal-enzyme N-acetylglucosaminephosphotransferase activity	MF	1
348	GO:0003977	1	0.97312	0	2	UDP-N-acetylglucosamine diphosphorylase activity	MF	1
349	GO:0003978	1	0.986533	0	1	UDP-glucose 4-epimerase activity	MF	1
350	GO:0003979	1	0.986817	0	1	UDP-glucose 6-dehydrogenase activity	MF	1
351	GO:0003980	1	0.973246	0	2	UDP-glucose:glycoprotein glucosyltransferase activity	MF	1
352	GO:0003983	1	0.98671	0	1	UTP:glucose-1-phosphate uridylyltransferase activity	MF	1
353	GO:0003984	1	0.986913	0	1	acetolactate synthase activity	MF	1
354	GO:0003985	1	0.922442	0	6	acetyl-CoA C-acetyltransferase activity	MF	1
355	GO:0003986	1	0.934915	0	5	acetyl-CoA hydrolase activity	MF	1
356	GO:0003987	1	0.949096	0	4	acetate-CoA ligase activity	MF	1
357	GO:0003988	1	0.885642	0	9	acetyl-CoA C-acyltransferase activity	MF	1
358	GO:0003989	1	0.975186	0	2	acetyl-CoA carboxylase activity	MF	1
359	GO:0003990	1	0.973255	0	2	acetylcholinesterase activity	MF	1
360	GO:0003993	1	0.898337	0	8	acid phosphatase activity	MF	1
361	GO:0003994	1	0.961055	0	3	aconitate hydratase activity	MF	1
362	GO:0003995	1	0.873463	0	10	acyl-CoA dehydrogenase activity	MF	1
363	GO:0003997	1	0.911157	0	7	acyl-CoA oxidase activity	MF	1
364	GO:0003998	1	0.973125	0	2	acylphosphatase activity	MF	1
365	GO:0003999	1	0.986403	0	1	adenine phosphoribosyltransferase activity	MF	1
366	GO:0004000	1	0.88957	0	9	adenosine deaminase activity	MF	1
368	GO:0004013	1	0.973595	0	2	adenosylhomocysteinase activity	MF	1
370	GO:0004016	1	0.863321	0	12	adenylate cyclase activity	MF	1
371	GO:0004017	1	0.887358	0	9	adenylate kinase activity	MF	1
372	GO:0004018	1	0.986532	0	1	N6-(1,2-dicarboxyethyl)AMP AMP-lyase (fumarate-forming) activity	MF	1
373	GO:0004019	1	0.973859	0	2	adenylosuccinate synthase activity	MF	1
374	GO:0004020	1	0.974982	0	2	adenylylsulfate kinase activity	MF	1
375	GO:0004021	1	0.973538	0	2	L-alanine:2-oxoglutarate aminotransferase activity	MF	1
376	GO:0004022	1	0.935085	0	5	alcohol dehydrogenase (NAD+) activity	MF	1
377	GO:0004024	1	0.947391	0	4	alcohol dehydrogenase activity, zinc-dependent	MF	1
378	GO:0004027	1	0.986674	0	1	alcohol sulfotransferase activity	MF	1
379	GO:0004028	1	0.935562	0	5	3-chloroallyl aldehyde dehydrogenase activity	MF	1
380	GO:0004029	1	0.829211	0	14	aldehyde dehydrogenase (NAD+) activity	MF	1
381	GO:0004030	1	0.818313	0	15	aldehyde dehydrogenase [NAD(P)+] activity	MF	1
382	GO:0004031	1	0.937151	0	5	aldehyde oxidase activity	MF	1
383	GO:0004032	1	0.851712	0	12	alditol:NADP+ 1-oxidoreductase activity	MF	1
384	GO:0004033	1	0.736373	0	23	aldo-keto reductase (NADP) activity	MF	1
385	GO:0004034	1	0.986776	0	1	aldose 1-epimerase activity	MF	1
386	GO:0004035	1	0.986407	0	1	alkaline phosphatase activity	MF	1
387	GO:0004040	1	0.987142	0	1	amidase activity	MF	1
388	GO:0004043	1	0.9864	0	1	L-aminoadipate-semialdehyde dehydrogenase activity	MF	1
389	GO:0004044	1	0.987675	0	1	amidophosphoribosyltransferase activity	MF	1
390	GO:0004045	1	0.948987	0	4	aminoacyl-tRNA hydrolase activity	MF	1
391	GO:0004046	1	0.935395	0	5	aminoacylase activity	MF	1
392	GO:0004047	1	0.973302	0	2	aminomethyltransferase activity	MF	1
393	GO:0004051	1	0.973459	0	2	arachidonate 5-lipoxygenase activity	MF	1
394	GO:0004052	1	0.974601	0	2	arachidonate 12(S)-lipoxygenase activity	MF	1
395	GO:0004053	1	0.973392	0	2	arginase activity	MF	1
396	GO:0004055	1	0.986393	0	1	argininosuccinate synthase activity	MF	1
397	GO:0004056	1	0.986741	0	1	argininosuccinate lyase activity	MF	1
398	GO:0004057	1	0.98684	0	1	arginyltransferase activity	MF	1
399	GO:0004058	1	0.986528	0	1	aromatic-L-amino-acid decarboxylase activity	MF	1
400	GO:0004060	1	0.97364	0	2	arylamine N-acetyltransferase activity	MF	1
401	GO:0004061	1	0.986666	0	1	arylformamidase activity	MF	1
402	GO:0004062	1	0.986722	0	1	aryl sulfotransferase activity	MF	1
403	GO:0004063	1	0.986496	0	1	aryldialkylphosphatase activity	MF	1
404	GO:0004064	1	0.935008	0	5	arylesterase activity	MF	1
405	GO:0004065	1	0.912009	0	7	arylsulfatase activity	MF	1
406	GO:0004066	1	0.986391	0	1	asparagine synthase (glutamine-hydrolyzing) activity	MF	1
407	GO:0004067	1	0.973697	0	2	asparaginase activity	MF	1
408	GO:0004068	1	0.974187	0	2	aspartate 1-decarboxylase activity	MF	1
409	GO:0004069	1	0.96032	0	3	L-aspartate:2-oxoglutarate aminotransferase activity	MF	1
410	GO:0004070	1	0.986477	0	1	aspartate carbamoyltransferase activity	MF	1
411	GO:0004074	1	0.973183	0	2	biliverdin reductase (NAD(P)+) activity	MF	1
412	GO:0004077	1	0.987502	0	1	biotin-[acetyl-CoA-carboxylase] ligase activity	MF	1
413	GO:0004078	1	0.987502	0	1	biotin-[methylcrotonoyl-CoA-carboxylase] ligase activity	MF	1
414	GO:0004079	1	0.987502	0	1	biotin-[methylmalonyl-CoA-carboxytransferase] ligase activity	MF	1
415	GO:0004080	1	0.987502	0	1	biotin-[propionyl-CoA-carboxylase (ATP-hydrolyzing)] ligase activity	MF	1
416	GO:0004081	1	0.9732	0	2	bis(5'-nucleosyl)-tetraphosphatase (asymmetrical) activity	MF	1
417	GO:0004082	1	0.960384	0	3	bisphosphoglycerate mutase activity	MF	1
418	GO:0004083	1	0.987107	0	1	bisphosphoglycerate 2-phosphatase activity	MF	1
419	GO:0004084	1	0.973491	0	2	branched-chain-amino-acid transaminase activity	MF	1
420	GO:0004085	1	0.973355	0	2	butyryl-CoA dehydrogenase activity	MF	1
421	GO:0004087	1	0.988118	0	1	carbamoyl-phosphate synthase (ammonia) activity	MF	1
422	GO:0004088	1	0.974755	0	2	carbamoyl-phosphate synthase (glutamine-hydrolyzing) activity	MF	1
423	GO:0004089	1	0.830812	0	14	carbonate dehydratase activity	MF	1
424	GO:0004090	1	0.90958	0	7	carbonyl reductase (NADPH) activity	MF	1
425	GO:0004092	1	0.986442	0	1	carnitine O-acetyltransferase activity	MF	1
426	GO:0004095	1	0.948956	0	4	carnitine O-palmitoyltransferase activity	MF	1
427	GO:0004096	1	0.949135	0	4	catalase activity	MF	1
428	GO:0004098	1	0.986881	0	1	cerebroside-sulfatase activity	MF	1
429	GO:0004102	1	0.98643	0	1	choline O-acetyltransferase activity	MF	1
430	GO:0004103	1	0.9735	0	2	choline kinase activity	MF	1
431	GO:0004104	1	0.960297	0	3	cholinesterase activity	MF	1
432	GO:0004105	1	0.975028	0	2	choline-phosphate cytidylyltransferase activity	MF	1
433	GO:0004108	1	0.987369	0	1	citrate (Si)-synthase activity	MF	1
434	GO:0004109	1	0.974782	0	2	coproporphyrinogen oxidase activity	MF	1
435	GO:0004111	1	0.947454	0	4	creatine kinase activity	MF	1
437	GO:0004113	1	0.987	0	1	2',3'-cyclic-nucleotide 3'-phosphodiesterase activity	MF	1
440	GO:0004117	1	0.962215	0	3	calmodulin-dependent cyclic-nucleotide phosphodiesterase activity	MF	1
441	GO:0004118	1	0.949793	0	4	cGMP-stimulated cyclic-nucleotide phosphodiesterase activity	MF	1
442	GO:0004121	1	0.986439	0	1	cystathionine beta-lyase activity	MF	1
443	GO:0004123	1	0.986439	0	1	cystathionine gamma-lyase activity	MF	1
444	GO:0004126	1	0.922629	0	6	cytidine deaminase activity	MF	1
448	GO:0004131	1	0.986434	0	1	cytosine deaminase activity	MF	1
449	GO:0004132	1	0.986634	0	1	dCMP deaminase activity	MF	1
450	GO:0004133	1	0.987922	0	1	glycogen debranching enzyme activity	MF	1
451	GO:0004134	1	0.987922	0	1	4-alpha-glucanotransferase activity	MF	1
452	GO:0004135	1	0.987922	0	1	amylo-alpha-1,6-glucosidase activity	MF	1
454	GO:0004137	1	0.973636	0	2	deoxycytidine kinase activity	MF	1
455	GO:0004138	1	0.973702	0	2	deoxyguanosine kinase activity	MF	1
456	GO:0004139	1	0.986396	0	1	deoxyribose-phosphate aldolase activity	MF	1
457	GO:0004140	1	0.973451	0	2	dephospho-CoA kinase activity	MF	1
458	GO:0004142	1	0.973459	0	2	diacylglycerol cholinephosphotransferase activity	MF	1
460	GO:0004144	1	0.959925	0	3	diacylglycerol O-acyltransferase activity	MF	1
461	GO:0004145	1	0.960095	0	3	diamine N-acetyltransferase activity	MF	1
462	GO:0004146	1	0.98806	0	1	dihydrofolate reductase activity	MF	1
463	GO:0004148	1	0.986544	0	1	dihydrolipoyl dehydrogenase activity	MF	1
464	GO:0004149	1	0.986479	0	1	dihydrolipoyllysine-residue succinyltransferase activity	MF	1
465	GO:0004151	1	0.973176	0	2	dihydroorotase activity	MF	1
466	GO:0004152	1	0.986517	0	1	dihydroorotate dehydrogenase activity	MF	1
467	GO:0004155	1	0.986662	0	1	6,7-dihydropteridine reductase activity	MF	1
468	GO:0004157	1	0.986868	0	1	dihydropyrimidinase activity	MF	1
469	GO:0004161	1	0.973208	0	2	dimethylallyltranstransferase activity	MF	1
470	GO:0004163	1	0.98692	0	1	diphosphomevalonate decarboxylase activity	MF	1
471	GO:0004164	1	0.986794	0	1	diphthine synthase activity	MF	1
472	GO:0004165	1	0.948227	0	4	dodecenoyl-CoA delta-isomerase activity	MF	1
473	GO:0004167	1	0.973588	0	2	dopachrome isomerase activity	MF	1
474	GO:0004168	1	0.987048	0	1	dolichol kinase activity	MF	1
475	GO:0004169	1	0.912742	0	7	dolichyl-phosphate-mannose-protein mannosyltransferase activity	MF	1
476	GO:0004170	1	0.986588	0	1	dUTP diphosphatase activity	MF	1
477	GO:0004174	1	0.961262	0	3	electron-transferring-flavoprotein dehydrogenase activity	MF	1
478	GO:0004175	1	0.0219971	0	289	endopeptidase activity	MF	1
479	GO:0004176	1	0.899411	0	8	ATP-dependent peptidase activity	MF	1
480	GO:0004177	1	0.636518	0	34	aminopeptidase activity	MF	1
481	GO:0004180	1	0.639363	0	34	carboxypeptidase activity	MF	1
482	GO:0004181	1	0.758345	0	21	metallocarboxypeptidase activity	MF	1
483	GO:0004185	1	0.961037	0	3	serine-type carboxypeptidase activity	MF	1
484	GO:0004190	1	0.782527	0	19	aspartic-type endopeptidase activity	MF	1
485	GO:0004197	1	0.35823	0	78	cysteine-type endopeptidase activity	MF	1
486	GO:0004198	1	0.8554	0	12	calcium-dependent cysteine-type endopeptidase activity	MF	1
487	GO:0004222	1	0.345108	0	82	metalloendopeptidase activity	MF	1
488	GO:0004252	1	0.289061	0	94	serine-type endopeptidase activity	MF	1
489	GO:0004298	1	0.839636	0	13	threonine-type endopeptidase activity	MF	1
490	GO:0004300	1	0.87516	0	10	enoyl-CoA hydratase activity	MF	1
491	GO:0004301	1	0.935446	0	5	epoxide hydrolase activity	MF	1
492	GO:0004303	1	0.885616	0	9	estradiol 17-beta-dehydrogenase activity	MF	1
493	GO:0004305	1	0.949185	0	4	ethanolamine kinase activity	MF	1
494	GO:0004306	1	0.98646	0	1	ethanolamine-phosphate cytidylyltransferase activity	MF	1
495	GO:0004307	1	0.973596	0	2	ethanolaminephosphotransferase activity	MF	1
496	GO:0004308	1	0.962007	0	3	exo-alpha-sialidase activity	MF	1
497	GO:0004309	1	0.986987	0	1	exopolyphosphatase activity	MF	1
498	GO:0004310	1	0.986936	0	1	farnesyl-diphosphate farnesyltransferase activity	MF	1
499	GO:0004311	1	0.947822	0	4	farnesyltranstransferase activity	MF	1
500	GO:0004312	1	0.865176	0	11	fatty acid synthase activity	MF	1
501	GO:0004313	1	0.986523	0	1	[acyl-carrier-protein] S-acetyltransferase activity	MF	1
502	GO:0004314	1	0.973658	0	2	[acyl-carrier-protein] S-malonyltransferase activity	MF	1
503	GO:0004315	1	0.973901	0	2	3-oxoacyl-[acyl-carrier-protein] synthase activity	MF	1
504	GO:0004316	1	0.973163	0	2	3-oxoacyl-[acyl-carrier-protein] reductase (NADPH) activity	MF	1
505	GO:0004317	1	0.986523	0	1	3-hydroxypalmitoyl-[acyl-carrier-protein] dehydratase activity	MF	1
506	GO:0004320	1	0.973509	0	2	oleoyl-[acyl-carrier-protein] hydrolase activity	MF	1
507	GO:0004321	1	0.974419	0	2	fatty-acyl-CoA synthase activity	MF	1
508	GO:0004322	1	0.9485	0	4	ferroxidase activity	MF	1
509	GO:0004325	1	0.987347	0	1	ferrochelatase activity	MF	1
510	GO:0004326	1	0.986476	0	1	tetrahydrofolylpolyglutamate synthase activity	MF	1
511	GO:0004329	1	0.974171	0	2	formate-tetrahydrofolate ligase activity	MF	1
512	GO:0004331	1	0.936344	0	5	fructose-2,6-bisphosphate 2-phosphatase activity	MF	1
513	GO:0004332	1	0.935014	0	5	fructose-bisphosphate aldolase activity	MF	1
514	GO:0004333	1	0.986404	0	1	fumarate hydratase activity	MF	1
515	GO:0004334	1	0.986441	0	1	fumarylacetoacetase activity	MF	1
516	GO:0004335	1	0.973419	0	2	galactokinase activity	MF	1
517	GO:0004336	1	0.987615	0	1	galactosylceramidase activity	MF	1
518	GO:0004337	1	0.973208	0	2	geranyltranstransferase activity	MF	1
519	GO:0004339	1	0.987367	0	1	glucan 1,4-alpha-glucosidase activity	MF	1
520	GO:0004340	1	0.936064	0	5	glucokinase activity	MF	1
521	GO:0004341	1	0.986841	0	1	gluconolactonase activity	MF	1
522	GO:0004342	1	0.97337	0	2	glucosamine-6-phosphate deaminase activity	MF	1
524	GO:0004344	1	0.987245	0	1	glucose dehydrogenase activity	MF	1
525	GO:0004345	1	0.973958	0	2	glucose-6-phosphate dehydrogenase activity	MF	1
526	GO:0004346	1	0.986513	0	1	glucose-6-phosphatase activity	MF	1
527	GO:0004347	1	0.986467	0	1	glucose-6-phosphate isomerase activity	MF	1
528	GO:0004348	1	0.974499	0	2	glucosylceramidase activity	MF	1
529	GO:0004349	1	0.986404	0	1	glutamate 5-kinase activity	MF	1
530	GO:0004350	1	0.986404	0	1	glutamate-5-semialdehyde dehydrogenase activity	MF	1
531	GO:0004351	1	0.986774	0	1	glutamate decarboxylase activity	MF	1
532	GO:0004352	1	0.986448	0	1	glutamate dehydrogenase (NAD+) activity	MF	1
533	GO:0004353	1	0.986448	0	1	glutamate dehydrogenase [NAD(P)+] activity	MF	1
534	GO:0004356	1	0.986383	0	1	glutamate-ammonia ligase activity	MF	1
535	GO:0004357	1	0.973204	0	2	glutamate-cysteine ligase activity	MF	1
536	GO:0004359	1	0.959992	0	3	glutaminase activity	MF	1
537	GO:0004360	1	0.974207	0	2	glutamine-fructose-6-phosphate transaminase (isomerizing) activity	MF	1
538	GO:0004361	1	0.98644	0	1	glutaryl-CoA dehydrogenase activity	MF	1
539	GO:0004362	1	0.986456	0	1	glutathione-disulfide reductase (NADPH) activity	MF	1
540	GO:0004363	1	0.986535	0	1	glutathione synthase activity	MF	1
541	GO:0004364	1	0.703723	0	26	glutathione transferase activity	MF	1
542	GO:0004365	1	0.960349	0	3	glyceraldehyde-3-phosphate dehydrogenase (NAD+) (phosphorylating) activity	MF	1
543	GO:0004366	1	0.949726	0	4	glycerol-3-phosphate O-acyltransferase activity	MF	1
544	GO:0004367	1	0.974048	0	2	glycerol-3-phosphate dehydrogenase [NAD+] activity	MF	1
545	GO:0004368	1	0.974048	0	2	glycerol-3-phosphate dehydrogenase (quinone) activity	MF	1
546	GO:0004370	1	0.974922	0	2	glycerol kinase activity	MF	1
547	GO:0004371	1	0.987107	0	1	glycerone kinase activity	MF	1
548	GO:0004372	1	0.973353	0	2	glycine hydroxymethyltransferase activity	MF	1
549	GO:0004373	1	0.986559	0	1	glycogen (starch) synthase activity	MF	1
550	GO:0004375	1	0.98761	0	1	glycine dehydrogenase (decarboxylating) activity	MF	1
551	GO:0004376	1	0.937685	0	5	glycolipid mannosyltransferase activity	MF	1
552	GO:0004377	1	0.987307	0	1	GDP-Man:Man3GlcNAc2-PP-Dol alpha-1,2-mannosyltransferase activity	MF	1
553	GO:0004378	1	0.986497	0	1	GDP-Man:Man1GlcNAc2-PP-Dol alpha-1,3-mannosyltransferase activity	MF	1
554	GO:0004379	1	0.973755	0	2	glycylpeptide N-tetradecanoyltransferase activity	MF	1
555	GO:0004382	1	0.900533	0	8	guanosine-diphosphatase activity	MF	1
556	GO:0004383	1	0.902139	0	8	guanylate cyclase activity	MF	1
557	GO:0004385	1	0.948899	0	4	guanylate kinase activity	MF	1
558	GO:0004386	1	0.14818	0	145	helicase activity	MF	1
559	GO:0004392	1	0.973443	0	2	heme oxygenase (decyclizing) activity	MF	1
560	GO:0004394	1	0.987134	0	1	heparan sulfate 2-O-sulfotransferase activity	MF	1
561	GO:0004395	1	0.986854	0	1	hexaprenyldihydroxybenzoate methyltransferase activity	MF	1
562	GO:0004396	1	0.936064	0	5	hexokinase activity	MF	1
563	GO:0004397	1	0.98684	0	1	histidine ammonia-lyase activity	MF	1
564	GO:0004398	1	0.986403	0	1	histidine decarboxylase activity	MF	1
565	GO:0004402	1	0.607946	0	38	histone acetyltransferase activity	MF	1
566	GO:0004407	1	0.756518	0	21	histone deacetylase activity	MF	1
567	GO:0004408	1	0.987193	0	1	holocytochrome-c synthase activity	MF	1
568	GO:0004411	1	0.986708	0	1	homogentisate 1,2-dioxygenase activity	MF	1
569	GO:0004415	1	0.938335	0	5	hyalurononglucosaminidase activity	MF	1
570	GO:0004416	1	0.96059	0	3	hydroxyacylglutathione hydrolase activity	MF	1
571	GO:0004418	1	0.986447	0	1	hydroxymethylbilane synthase activity	MF	1
572	GO:0004419	1	0.973388	0	2	hydroxymethylglutaryl-CoA lyase activity	MF	1
573	GO:0004420	1	0.986492	0	1	hydroxymethylglutaryl-CoA reductase (NADPH) activity	MF	1
574	GO:0004421	1	0.974712	0	2	hydroxymethylglutaryl-CoA synthase activity	MF	1
575	GO:0004422	1	0.986705	0	1	hypoxanthine phosphoribosyltransferase activity	MF	1
576	GO:0004423	1	0.987326	0	1	iduronate-2-sulfatase activity	MF	1
577	GO:0004427	1	0.947843	0	4	inorganic diphosphatase activity	MF	1
578	GO:0004430	1	0.94911	0	4	1-phosphatidylinositol 4-kinase activity	MF	1
580	GO:0004438	1	0.812871	0	16	phosphatidylinositol-3-phosphatase activity	MF	1
581	GO:0004439	1	0.902232	0	8	phosphatidylinositol-4,5-bisphosphate 5-phosphatase activity	MF	1
582	GO:0004441	1	0.973241	0	2	inositol-1,4-bisphosphate 1-phosphatase activity	MF	1
583	GO:0004445	1	0.890265	0	9	inositol-polyphosphate 5-phosphatase activity	MF	1
584	GO:0004446	1	0.987248	0	1	inositol-hexakisphosphate phosphatase activity	MF	1
585	GO:0004448	1	0.935002	0	5	isocitrate dehydrogenase activity	MF	1
586	GO:0004449	1	0.960768	0	3	isocitrate dehydrogenase (NAD+) activity	MF	1
587	GO:0004450	1	0.973187	0	2	isocitrate dehydrogenase (NADP+) activity	MF	1
588	GO:0004452	1	0.986468	0	1	isopentenyl-diphosphate delta-isomerase activity	MF	1
589	GO:0004454	1	0.986617	0	1	ketohexokinase activity	MF	1
590	GO:0004457	1	0.948277	0	4	lactate dehydrogenase activity	MF	1
591	GO:0004458	1	0.987506	0	1	D-lactate dehydrogenase (cytochrome) activity	MF	1
592	GO:0004459	1	0.960276	0	3	L-lactate dehydrogenase activity	MF	1
593	GO:0004461	1	0.974364	0	2	lactose synthase activity	MF	1
594	GO:0004462	1	0.986759	0	1	lactoylglutathione lyase activity	MF	1
595	GO:0004463	1	0.986444	0	1	leukotriene-A4 hydrolase activity	MF	1
596	GO:0004464	1	0.947179	0	4	leukotriene-C4 synthase activity	MF	1
597	GO:0004465	1	0.949965	0	4	lipoprotein lipase activity	MF	1
598	GO:0004466	1	0.947726	0	4	long-chain-acyl-CoA dehydrogenase activity	MF	1
599	GO:0004467	1	0.8652	0	11	long-chain fatty acid-CoA ligase activity	MF	1
600	GO:0004468	1	0.910428	0	7	lysine N-acetyltransferase activity, acting on acetyl phosphate as donor	MF	1
601	GO:0004470	1	0.962139	0	3	malic enzyme activity	MF	1
602	GO:0004471	1	0.962139	0	3	malate dehydrogenase (decarboxylating) (NAD+) activity	MF	1
603	GO:0004473	1	0.962139	0	3	malate dehydrogenase (decarboxylating) (NADP+) activity	MF	1
604	GO:0004474	1	0.986707	0	1	malate synthase activity	MF	1
605	GO:0004475	1	0.986765	0	1	mannose-1-phosphate guanylyltransferase activity	MF	1
606	GO:0004476	1	0.986543	0	1	mannose-6-phosphate isomerase activity	MF	1
607	GO:0004477	1	0.960149	0	3	methenyltetrahydrofolate cyclohydrolase activity	MF	1
608	GO:0004478	1	0.974071	0	2	methionine adenosyltransferase activity	MF	1
609	GO:0004479	1	0.986747	0	1	methionyl-tRNA formyltransferase activity	MF	1
610	GO:0004482	1	0.986756	0	1	mRNA (guanine-N7-)-methyltransferase activity	MF	1
611	GO:0004483	1	0.973663	0	2	mRNA (nucleoside-2'-O-)-methyltransferase activity	MF	1
612	GO:0004484	1	0.987157	0	1	mRNA guanylyltransferase activity	MF	1
613	GO:0004485	1	0.973488	0	2	methylcrotonoyl-CoA carboxylase activity	MF	1
614	GO:0004486	1	0.948207	0	4	methylenetetrahydrofolate dehydrogenase [NAD(P)+] activity	MF	1
615	GO:0004487	1	0.960149	0	3	methylenetetrahydrofolate dehydrogenase (NAD+) activity	MF	1
616	GO:0004488	1	0.948207	0	4	methylenetetrahydrofolate dehydrogenase (NADP+) activity	MF	1
617	GO:0004489	1	0.987048	0	1	methylenetetrahydrofolate reductase (NAD(P)H) activity	MF	1
618	GO:0004490	1	0.986489	0	1	methylglutaconyl-CoA hydratase activity	MF	1
619	GO:0004491	1	0.987363	0	1	methylmalonate-semialdehyde dehydrogenase (acylating) activity	MF	1
620	GO:0004493	1	0.986344	0	1	methylmalonyl-CoA epimerase activity	MF	1
621	GO:0004494	1	0.987587	0	1	methylmalonyl-CoA mutase activity	MF	1
622	GO:0004495	1	0.986612	0	1	mevaldate reductase activity	MF	1
623	GO:0004496	1	0.986602	0	1	mevalonate kinase activity	MF	1
625	GO:0004499	1	0.935789	0	5	N,N-dimethylaniline monooxygenase activity	MF	1
626	GO:0004500	1	0.973821	0	2	dopamine beta-monooxygenase activity	MF	1
627	GO:0004502	1	0.986822	0	1	kynurenine 3-monooxygenase activity	MF	1
628	GO:0004503	1	0.974244	0	2	tyrosinase activity	MF	1
629	GO:0004504	1	0.986453	0	1	peptidylglycine monooxygenase activity	MF	1
630	GO:0004505	1	0.972959	0	2	phenylalanine 4-monooxygenase activity	MF	1
631	GO:0004506	1	0.987276	0	1	squalene monooxygenase activity	MF	1
632	GO:0004510	1	0.97356	0	2	tryptophan 5-monooxygenase activity	MF	1
633	GO:0004511	1	0.986643	0	1	tyrosine 3-monooxygenase activity	MF	1
634	GO:0004512	1	0.986457	0	1	inositol-3-phosphate synthase activity	MF	1
635	GO:0004513	1	0.986399	0	1	neolactotetraosylceramide alpha-2,3-sialyltransferase activity	MF	1
636	GO:0004514	1	0.960434	0	3	nicotinate-nucleotide diphosphorylase (carboxylating) activity	MF	1
637	GO:0004515	1	0.960455	0	3	nicotinate-nucleotide adenylyltransferase activity	MF	1
638	GO:0004516	1	0.98696	0	1	nicotinate phosphoribosyltransferase activity	MF	1
639	GO:0004517	1	0.975596	0	2	nitric-oxide synthase activity	MF	1
643	GO:0004521	1	0.473388	0	57	endoribonuclease activity	MF	1
644	GO:0004523	1	0.960924	0	3	RNA-DNA hybrid ribonuclease activity	MF	1
645	GO:0004525	1	0.961258	0	3	ribonuclease III activity	MF	1
646	GO:0004526	1	0.86254	0	11	ribonuclease P activity	MF	1
648	GO:0004528	1	0.949842	0	4	phosphodiesterase I activity	MF	1
650	GO:0004530	1	0.936166	0	5	deoxyribonuclease I activity	MF	1
651	GO:0004531	1	0.986439	0	1	deoxyribonuclease II activity	MF	1
652	GO:0004532	1	0.648854	0	33	exoribonuclease activity	MF	1
653	GO:0004534	1	0.949173	0	4	5'-3' exoribonuclease activity	MF	1
654	GO:0004535	1	0.844326	0	13	poly(A)-specific ribonuclease activity	MF	1
656	GO:0004540	1	0.295666	0	93	ribonuclease activity	MF	1
657	GO:0004549	1	0.828694	0	14	tRNA-specific ribonuclease activity	MF	1
659	GO:0004551	1	0.788749	0	18	nucleotide diphosphatase activity	MF	1
660	GO:0004553	1	0.380303	0	74	hydrolase activity, hydrolyzing O-glycosyl compounds	MF	1
661	GO:0004556	1	0.986824	0	1	alpha-amylase activity	MF	1
662	GO:0004557	1	0.974042	0	2	alpha-galactosidase activity	MF	1
663	GO:0004558	1	0.961192	0	3	alpha-1,4-glucosidase activity	MF	1
664	GO:0004559	1	0.830749	0	14	alpha-mannosidase activity	MF	1
665	GO:0004560	1	0.97315	0	2	alpha-L-fucosidase activity	MF	1
666	GO:0004561	1	0.986544	0	1	alpha-N-acetylglucosaminidase activity	MF	1
667	GO:0004563	1	0.924938	0	6	beta-N-acetylhexosaminidase activity	MF	1
668	GO:0004565	1	0.961678	0	3	beta-galactosidase activity	MF	1
669	GO:0004566	1	0.961932	0	3	beta-glucuronidase activity	MF	1
670	GO:0004567	1	0.98642	0	1	beta-mannosidase activity	MF	1
671	GO:0004568	1	0.94831	0	4	chitinase activity	MF	1
672	GO:0004569	1	0.986416	0	1	glycoprotein endo-alpha-1,2-mannosidase activity	MF	1
673	GO:0004571	1	0.911865	0	7	mannosyl-oligosaccharide 1,2-alpha-mannosidase activity	MF	1
674	GO:0004572	1	0.973539	0	2	mannosyl-oligosaccharide 1,3-1,6-alpha-mannosidase activity	MF	1
675	GO:0004573	1	0.986894	0	1	mannosyl-oligosaccharide glucosidase activity	MF	1
676	GO:0004576	1	0.974349	0	2	oligosaccharyl transferase activity	MF	1
677	GO:0004577	1	0.973981	0	2	N-acetylglucosaminyldiphosphodolichol N-acetylglucosaminyltransferase activity	MF	1
678	GO:0004578	1	0.986686	0	1	chitobiosyldiphosphodolichol beta-mannosyltransferase activity	MF	1
679	GO:0004579	1	0.974349	0	2	dolichyl-diphosphooligosaccharide-protein glycotransferase activity	MF	1
680	GO:0004581	1	0.986669	0	1	dolichyl-phosphate beta-glucosyltransferase activity	MF	1
681	GO:0004582	1	0.973139	0	2	dolichyl-phosphate beta-D-mannosyltransferase activity	MF	1
682	GO:0004586	1	0.973084	0	2	ornithine decarboxylase activity	MF	1
683	GO:0004587	1	0.986685	0	1	ornithine-oxo-acid transaminase activity	MF	1
684	GO:0004588	1	0.987501	0	1	orotate phosphoribosyltransferase activity	MF	1
685	GO:0004590	1	0.987501	0	1	orotidine-5'-phosphate decarboxylase activity	MF	1
686	GO:0004591	1	0.962139	0	3	oxoglutarate dehydrogenase (succinyl-transferring) activity	MF	1
687	GO:0004594	1	0.950512	0	4	pantothenate kinase activity	MF	1
688	GO:0004595	1	0.986812	0	1	pantetheine-phosphate adenylyltransferase activity	MF	1
690	GO:0004598	1	0.986453	0	1	peptidylamidoglycolate lyase activity	MF	1
692	GO:0004602	1	0.75156	0	21	glutathione peroxidase activity	MF	1
693	GO:0004605	1	0.960637	0	3	phosphatidate cytidylyltransferase activity	MF	1
694	GO:0004607	1	0.986728	0	1	phosphatidylcholine-sterol O-acyltransferase activity	MF	1
695	GO:0004608	1	0.986331	0	1	phosphatidylethanolamine N-methyltransferase activity	MF	1
696	GO:0004609	1	0.973777	0	2	phosphatidylserine decarboxylase activity	MF	1
697	GO:0004610	1	0.987052	0	1	phosphoacetylglucosamine mutase activity	MF	1
698	GO:0004611	1	0.986959	0	1	phosphoenolpyruvate carboxykinase activity	MF	1
699	GO:0004613	1	0.986959	0	1	phosphoenolpyruvate carboxykinase (GTP) activity	MF	1
700	GO:0004614	1	0.961208	0	3	phosphoglucomutase activity	MF	1
701	GO:0004615	1	0.973044	0	2	phosphomannomutase activity	MF	1
702	GO:0004616	1	0.986505	0	1	phosphogluconate dehydrogenase (decarboxylating) activity	MF	1
703	GO:0004617	1	0.986424	0	1	phosphoglycerate dehydrogenase activity	MF	1
704	GO:0004618	1	0.986907	0	1	phosphoglycerate kinase activity	MF	1
705	GO:0004619	1	0.960384	0	3	phosphoglycerate mutase activity	MF	1
707	GO:0004621	1	0.986378	0	1	glycosylphosphatidylinositol phospholipase D activity	MF	1
708	GO:0004622	1	0.766165	0	20	lysophospholipase activity	MF	1
709	GO:0004623	1	0.729866	0	24	phospholipase A2 activity	MF	1
711	GO:0004630	1	0.910223	0	7	phospholipase D activity	MF	1
712	GO:0004631	1	0.986609	0	1	phosphomevalonate kinase activity	MF	1
713	GO:0004632	1	0.986771	0	1	phosphopantothenate--cysteine ligase activity	MF	1
714	GO:0004633	1	0.986462	0	1	phosphopantothenoylcysteine decarboxylase activity	MF	1
715	GO:0004634	1	0.935039	0	5	phosphopyruvate hydratase activity	MF	1
716	GO:0004637	1	0.97492	0	2	phosphoribosylamine-glycine ligase activity	MF	1
717	GO:0004638	1	0.98653	0	1	phosphoribosylaminoimidazole carboxylase activity	MF	1
718	GO:0004639	1	0.98653	0	1	phosphoribosylaminoimidazolesuccinocarboxamide synthase activity	MF	1
719	GO:0004641	1	0.987459	0	1	phosphoribosylformylglycinamidine cyclo-ligase activity	MF	1
720	GO:0004642	1	0.987058	0	1	phosphoribosylformylglycinamidine synthase activity	MF	1
721	GO:0004643	1	0.987224	0	1	phosphoribosylaminoimidazolecarboxamide formyltransferase activity	MF	1
722	GO:0004644	1	0.987459	0	1	phosphoribosylglycinamide formyltransferase activity	MF	1
723	GO:0004645	1	0.936695	0	5	1,4-alpha-oligoglucan phosphorylase activity	MF	1
724	GO:0004648	1	0.9864	0	1	O-phospho-L-serine:2-oxoglutarate aminotransferase activity	MF	1
725	GO:0004649	1	0.973967	0	2	poly(ADP-ribose) glycohydrolase activity	MF	1
726	GO:0004651	1	0.973778	0	2	polynucleotide 5'-phosphatase activity	MF	1
727	GO:0004652	1	0.856618	0	12	polynucleotide adenylyltransferase activity	MF	1
728	GO:0004653	1	0.804124	0	17	polypeptide N-acetylgalactosaminyltransferase activity	MF	1
729	GO:0004654	1	0.986858	0	1	polyribonucleotide nucleotidyltransferase activity	MF	1
730	GO:0004655	1	0.986687	0	1	porphobilinogen synthase activity	MF	1
732	GO:0004657	1	0.973125	0	2	proline dehydrogenase activity	MF	1
733	GO:0004658	1	0.97306	0	2	propionyl-CoA carboxylase activity	MF	1
734	GO:0004659	1	0.819211	0	15	prenyltransferase activity	MF	1
735	GO:0004660	1	0.973157	0	2	protein farnesyltransferase activity	MF	1
736	GO:0004661	1	0.948642	0	4	protein geranylgeranyltransferase activity	MF	1
737	GO:0004662	1	0.974018	0	2	CAAX-protein geranylgeranyltransferase activity	MF	1
738	GO:0004663	1	0.960857	0	3	Rab geranylgeranyltransferase activity	MF	1
739	GO:0004666	1	0.973788	0	2	prostaglandin-endoperoxide synthase activity	MF	1
740	GO:0004667	1	0.960965	0	3	prostaglandin-D synthase activity	MF	1
741	GO:0004668	1	0.974217	0	2	protein-arginine deiminase activity	MF	1
742	GO:0004671	1	0.987341	0	1	protein C-terminal S-isoprenylcysteine carboxyl O-methyltransferase activity	MF	1
744	GO:0004673	1	0.986524	0	1	protein histidine kinase activity	MF	1
746	GO:0004675	1	0.812374	0	16	transmembrane receptor protein serine/threonine kinase activity	MF	1
747	GO:0004676	1	0.98689	0	1	3-phosphoinositide-dependent protein kinase activity	MF	1
748	GO:0004677	1	0.97532	0	2	DNA-dependent protein kinase activity	MF	1
749	GO:0004679	1	0.902689	0	8	AMP-activated protein kinase activity	MF	1
751	GO:0004686	1	0.986436	0	1	elongation factor-2 kinase activity	MF	1
752	GO:0004687	1	0.950969	0	4	myosin light chain kinase activity	MF	1
753	GO:0004689	1	0.973512	0	2	phosphorylase kinase activity	MF	1
754	GO:0004690	1	0.924793	0	6	cyclic nucleotide-dependent protein kinase activity	MF	1
755	GO:0004691	1	0.949781	0	4	cAMP-dependent protein kinase activity	MF	1
756	GO:0004692	1	0.973698	0	2	cGMP-dependent protein kinase activity	MF	1
757	GO:0004693	1	0.689636	0	28	cyclin-dependent protein serine/threonine kinase activity	MF	1
758	GO:0004694	1	0.948844	0	4	eukaryotic translation initiation factor 2alpha kinase activity	MF	1
759	GO:0004697	1	0.810275	0	16	protein kinase C activity	MF	1
760	GO:0004698	1	0.820984	0	15	calcium-dependent protein kinase C activity	MF	1
761	GO:0004699	1	0.961812	0	3	calcium-independent protein kinase C activity	MF	1
762	GO:0004703	1	0.925656	0	6	G protein-coupled receptor kinase activity	MF	1
763	GO:0004704	1	0.947421	0	4	NF-kappaB-inducing kinase activity	MF	1
764	GO:0004705	1	0.962006	0	3	JUN kinase activity	MF	1
765	GO:0004706	1	0.879966	0	10	JUN kinase kinase kinase activity	MF	1
766	GO:0004707	1	0.831718	0	14	MAP kinase activity	MF	1
767	GO:0004708	1	0.841298	0	13	MAP kinase kinase activity	MF	1
768	GO:0004709	1	0.7245	0	25	MAP kinase kinase kinase activity	MF	1
769	GO:0004711	1	0.923874	0	6	ribosomal protein S6 kinase activity	MF	1
770	GO:0004712	1	0.605382	0	38	protein serine/threonine/tyrosine kinase activity	MF	1
771	GO:0004713	1	0.205254	0	122	protein tyrosine kinase activity	MF	1
772	GO:0004714	1	0.50729	0	53	transmembrane receptor protein tyrosine kinase activity	MF	1
773	GO:0004715	1	0.570676	0	43	non-membrane spanning protein tyrosine kinase activity	MF	1
774	GO:0004719	1	0.960586	0	3	protein-L-isoaspartate (D-aspartate) O-methyltransferase activity	MF	1
775	GO:0004720	1	0.938012	0	5	protein-lysine 6-oxidase activity	MF	1
778	GO:0004723	1	0.923793	0	6	calcium-dependent protein serine/threonine phosphatase activity	MF	1
779	GO:0004725	1	0.308426	0	90	protein tyrosine phosphatase activity	MF	1
780	GO:0004726	1	0.89933	0	8	non-membrane spanning protein tyrosine phosphatase activity	MF	1
781	GO:0004727	1	0.98693	0	1	prenylated protein tyrosine phosphatase activity	MF	1
782	GO:0004729	1	0.986577	0	1	oxygen-dependent protoporphyrinogen oxidase activity	MF	1
783	GO:0004731	1	0.948135	0	4	purine-nucleoside phosphorylase activity	MF	1
784	GO:0004733	1	0.987003	0	1	pyridoxamine-phosphate oxidase activity	MF	1
785	GO:0004735	1	0.947585	0	4	pyrroline-5-carboxylate reductase activity	MF	1
786	GO:0004736	1	0.98769	0	1	pyruvate carboxylase activity	MF	1
787	GO:0004738	1	0.93464	0	5	pyruvate dehydrogenase activity	MF	1
788	GO:0004739	1	0.973047	0	2	pyruvate dehydrogenase (acetyl-transferring) activity	MF	1
789	GO:0004740	1	0.93413	0	5	pyruvate dehydrogenase (acetyl-transferring) kinase activity	MF	1
790	GO:0004741	1	0.975531	0	2	[pyruvate dehydrogenase (lipoamide)] phosphatase activity	MF	1
791	GO:0004742	1	0.986426	0	1	dihydrolipoyllysine-residue acetyltransferase activity	MF	1
792	GO:0004743	1	0.986467	0	1	pyruvate kinase activity	MF	1
793	GO:0004745	1	0.830888	0	14	NAD-retinol dehydrogenase activity	MF	1
794	GO:0004747	1	0.986378	0	1	ribokinase activity	MF	1
795	GO:0004748	1	0.959955	0	3	ribonucleoside-diphosphate reductase activity, thioredoxin disulfide as acceptor	MF	1
796	GO:0004749	1	0.935765	0	5	ribose phosphate diphosphokinase activity	MF	1
797	GO:0004750	1	0.987274	0	1	ribulose-phosphate 3-epimerase activity	MF	1
798	GO:0004751	1	0.986934	0	1	ribose-5-phosphate isomerase activity	MF	1
799	GO:0004753	1	0.986425	0	1	saccharopine dehydrogenase activity	MF	1
800	GO:0004756	1	0.974182	0	2	selenide, water dikinase activity	MF	1
801	GO:0004757	1	0.986636	0	1	sepiapterin reductase activity	MF	1
802	GO:0004758	1	0.947176	0	4	serine C-palmitoyltransferase activity	MF	1
803	GO:0004766	1	0.98651	0	1	spermidine synthase activity	MF	1
804	GO:0004767	1	0.92378	0	6	sphingomyelin phosphodiesterase activity	MF	1
805	GO:0004768	1	0.937933	0	5	stearoyl-CoA 9-desaturase activity	MF	1
806	GO:0004769	1	0.934683	0	5	steroid delta-isomerase activity	MF	1
807	GO:0004771	1	0.97452	0	2	sterol esterase activity	MF	1
808	GO:0004772	1	0.973636	0	2	sterol O-acyltransferase activity	MF	1
809	GO:0004774	1	0.959919	0	3	succinate-CoA ligase activity	MF	1
810	GO:0004775	1	0.972995	0	2	succinate-CoA ligase (ADP-forming) activity	MF	1
811	GO:0004776	1	0.959919	0	3	succinate-CoA ligase (GDP-forming) activity	MF	1
812	GO:0004777	1	0.974864	0	2	succinate-semialdehyde dehydrogenase (NAD+) activity	MF	1
813	GO:0004778	1	0.97321	0	2	succinyl-CoA hydrolase activity	MF	1
814	GO:0004779	1	0.974982	0	2	sulfate adenylyltransferase activity	MF	1
815	GO:0004781	1	0.974982	0	2	sulfate adenylyltransferase (ATP) activity	MF	1
816	GO:0004782	1	0.974187	0	2	sulfinoalanine decarboxylase activity	MF	1
817	GO:0004784	1	0.949459	0	4	superoxide dismutase activity	MF	1
818	GO:0004788	1	0.986988	0	1	thiamine diphosphokinase activity	MF	1
819	GO:0004790	1	0.986579	0	1	thioether S-methyltransferase activity	MF	1
820	GO:0004791	1	0.936723	0	5	thioredoxin-disulfide reductase activity	MF	1
821	GO:0004792	1	0.948194	0	4	thiosulfate sulfurtransferase activity	MF	1
822	GO:0004793	1	0.96061	0	3	threonine aldolase activity	MF	1
823	GO:0004794	1	0.973372	0	2	L-threonine ammonia-lyase activity	MF	1
824	GO:0004796	1	0.974458	0	2	thromboxane-A synthase activity	MF	1
825	GO:0004797	1	0.973145	0	2	thymidine kinase activity	MF	1
826	GO:0004798	1	0.973722	0	2	thymidylate kinase activity	MF	1
827	GO:0004799	1	0.986432	0	1	thymidylate synthase activity	MF	1
828	GO:0004800	1	0.98819	0	1	thyroxine 5'-deiodinase activity	MF	1
829	GO:0004801	1	0.986543	0	1	transaldolase activity	MF	1
830	GO:0004802	1	0.986846	0	1	transketolase activity	MF	1
831	GO:0004803	1	0.987119	0	1	transposase activity	MF	1
832	GO:0004806	1	0.845456	0	13	triglyceride lipase activity	MF	1
833	GO:0004807	1	0.9864	0	1	triose-phosphate isomerase activity	MF	1
834	GO:0004809	1	0.96101	0	3	tRNA (guanine-N2-)-methyltransferase activity	MF	1
835	GO:0004810	1	0.986619	0	1	tRNA adenylyltransferase activity	MF	1
837	GO:0004813	1	0.961001	0	3	alanine-tRNA ligase activity	MF	1
838	GO:0004814	1	0.959801	0	3	arginine-tRNA ligase activity	MF	1
839	GO:0004815	1	0.974287	0	2	aspartate-tRNA ligase activity	MF	1
840	GO:0004816	1	0.974121	0	2	asparagine-tRNA ligase activity	MF	1
841	GO:0004817	1	0.973261	0	2	cysteine-tRNA ligase activity	MF	1
842	GO:0004818	1	0.975	0	2	glutamate-tRNA ligase activity	MF	1
843	GO:0004819	1	0.974236	0	2	glutamine-tRNA ligase activity	MF	1
844	GO:0004820	1	0.986507	0	1	glycine-tRNA ligase activity	MF	1
845	GO:0004821	1	0.973675	0	2	histidine-tRNA ligase activity	MF	1
846	GO:0004822	1	0.97397	0	2	isoleucine-tRNA ligase activity	MF	1
848	GO:0004824	1	0.987033	0	1	lysine-tRNA ligase activity	MF	1
849	GO:0004825	1	0.976685	0	2	methionine-tRNA ligase activity	MF	1
850	GO:0004826	1	0.947527	0	4	phenylalanine-tRNA ligase activity	MF	1
851	GO:0004827	1	0.974317	0	2	proline-tRNA ligase activity	MF	1
852	GO:0004828	1	0.974011	0	2	serine-tRNA ligase activity	MF	1
853	GO:0004829	1	0.960783	0	3	threonine-tRNA ligase activity	MF	1
854	GO:0004830	1	0.974041	0	2	tryptophan-tRNA ligase activity	MF	1
855	GO:0004831	1	0.973427	0	2	tyrosine-tRNA ligase activity	MF	1
856	GO:0004832	1	0.973123	0	2	valine-tRNA ligase activity	MF	1
857	GO:0004833	1	0.986638	0	1	tryptophan 2,3-dioxygenase activity	MF	1
858	GO:0004835	1	0.986683	0	1	tubulin-tyrosine ligase activity	MF	1
861	GO:0004843	1	0.318525	0	87	thiol-dependent deubiquitinase	MF	1
862	GO:0004844	1	0.961402	0	3	uracil DNA N-glycosylase activity	MF	1
863	GO:0004849	1	0.959942	0	3	uridine kinase activity	MF	1
864	GO:0004850	1	0.97355	0	2	uridine phosphorylase activity	MF	1
866	GO:0004853	1	0.986372	0	1	uroporphyrinogen decarboxylase activity	MF	1
867	GO:0004854	1	0.987847	0	1	xanthine dehydrogenase activity	MF	1
868	GO:0004855	1	0.987847	0	1	xanthine oxidase activity	MF	1
869	GO:0004856	1	0.987424	0	1	xylulokinase activity	MF	1
871	GO:0004859	1	0.922032	0	6	phospholipase inhibitor activity	MF	1
873	GO:0004861	1	0.851785	0	12	cyclin-dependent protein serine/threonine kinase inhibitor activity	MF	1
874	GO:0004862	1	0.897901	0	8	cAMP-dependent protein kinase inhibitor activity	MF	1
880	GO:0004875	1	0.936658	0	5	complement receptor activity	MF	1
881	GO:0004876	1	0.987767	0	1	complement component C3a receptor activity	MF	1
882	GO:0004877	1	0.986686	0	1	complement component C3b receptor activity	MF	1
883	GO:0004878	1	0.987507	0	1	complement component C5a receptor activity	MF	1
884	GO:0004879	1	0.55284	0	45	nuclear receptor activity	MF	1
885	GO:0004883	1	0.987061	0	1	glucocorticoid receptor activity	MF	1
887	GO:0004890	1	0.813109	0	16	GABA-A receptor activity	MF	1
890	GO:0004900	1	0.986671	0	1	erythropoietin receptor activity	MF	1
891	GO:0004902	1	0.986942	0	1	granulocyte colony-stimulating factor receptor activity	MF	1
892	GO:0004903	1	0.986663	0	1	growth hormone receptor activity	MF	1
893	GO:0004904	1	0.974094	0	2	interferon receptor activity	MF	1
894	GO:0004905	1	0.974094	0	2	type I interferon receptor activity	MF	1
895	GO:0004908	1	0.914017	0	7	interleukin-1 receptor activity	MF	1
896	GO:0004909	1	0.975349	0	2	interleukin-1, type I, activating receptor activity	MF	1
897	GO:0004910	1	0.973976	0	2	interleukin-1, type II, blocking receptor activity	MF	1
898	GO:0004912	1	0.986465	0	1	interleukin-3 receptor activity	MF	1
899	GO:0004915	1	0.975692	0	2	interleukin-6 receptor activity	MF	1
900	GO:0004918	1	0.987253	0	1	interleukin-8 receptor activity	MF	1
901	GO:0004920	1	0.97445	0	2	interleukin-10 receptor activity	MF	1
902	GO:0004921	1	0.962726	0	3	interleukin-11 receptor activity	MF	1
905	GO:0004925	1	0.986685	0	1	prolactin receptor activity	MF	1
908	GO:0004935	1	0.89141	0	9	adrenergic receptor activity	MF	1
909	GO:0004936	1	0.927126	0	6	alpha-adrenergic receptor activity	MF	1
910	GO:0004937	1	0.962482	0	3	alpha1-adrenergic receptor activity	MF	1
911	GO:0004938	1	0.963272	0	3	alpha2-adrenergic receptor activity	MF	1
912	GO:0004939	1	0.961491	0	3	beta-adrenergic receptor activity	MF	1
913	GO:0004940	1	0.9872	0	1	beta1-adrenergic receptor activity	MF	1
914	GO:0004941	1	0.987063	0	1	beta2-adrenergic receptor activity	MF	1
915	GO:0004945	1	0.947685	0	4	angiotensin type II receptor activity	MF	1
916	GO:0004946	1	0.973872	0	2	bombesin receptor activity	MF	1
917	GO:0004947	1	0.987621	0	1	bradykinin receptor activity	MF	1
918	GO:0004948	1	0.987672	0	1	calcitonin receptor activity	MF	1
919	GO:0004949	1	0.975946	0	2	cannabinoid receptor activity	MF	1
920	GO:0004950	1	0.823887	0	15	chemokine receptor activity	MF	1
921	GO:0004951	1	0.974505	0	2	cholecystokinin receptor activity	MF	1
922	GO:0004952	1	0.962666	0	3	dopamine neurotransmitter receptor activity	MF	1
924	GO:0004954	1	0.867731	0	11	prostanoid receptor activity	MF	1
925	GO:0004955	1	0.879221	0	10	prostaglandin receptor activity	MF	1
926	GO:0004956	1	0.98744	0	1	prostaglandin D receptor activity	MF	1
927	GO:0004957	1	0.938315	0	5	prostaglandin E receptor activity	MF	1
928	GO:0004958	1	0.98681	0	1	prostaglandin F receptor activity	MF	1
929	GO:0004960	1	0.98694	0	1	thromboxane receptor activity	MF	1
930	GO:0004961	1	0.98694	0	1	thromboxane A2 receptor activity	MF	1
931	GO:0004962	1	0.975332	0	2	endothelin receptor activity	MF	1
932	GO:0004964	1	0.987223	0	1	luteinizing hormone receptor activity	MF	1
933	GO:0004965	1	0.961558	0	3	G protein-coupled GABA receptor activity	MF	1
934	GO:0004966	1	0.961217	0	3	galanin receptor activity	MF	1
935	GO:0004967	1	0.974428	0	2	glucagon receptor activity	MF	1
936	GO:0004968	1	0.987356	0	1	gonadotropin-releasing hormone receptor activity	MF	1
937	GO:0004969	1	0.962215	0	3	histamine receptor activity	MF	1
938	GO:0004970	1	0.798315	0	18	ionotropic glutamate receptor activity	MF	1
939	GO:0004971	1	0.952119	0	4	AMPA glutamate receptor activity	MF	1
940	GO:0004972	1	0.915869	0	7	NMDA glutamate receptor activity	MF	1
942	GO:0004977	1	0.949859	0	4	melanocortin receptor activity	MF	1
943	GO:0004979	1	0.98677	0	1	beta-endorphin receptor activity	MF	1
944	GO:0004980	1	0.962597	0	3	melanocyte-stimulating hormone receptor activity	MF	1
945	GO:0004983	1	0.903166	0	8	neuropeptide Y receptor activity	MF	1
946	GO:0004984	1	0.0602118	0	220	olfactory receptor activity	MF	1
947	GO:0004985	1	0.912734	0	7	G protein-coupled opioid receptor activity	MF	1
948	GO:0004990	1	0.98774	0	1	oxytocin receptor activity	MF	1
949	GO:0004991	1	0.986802	0	1	parathyroid hormone receptor activity	MF	1
950	GO:0004992	1	0.987576	0	1	platelet activating factor receptor activity	MF	1
951	GO:0004993	1	0.757185	0	22	G protein-coupled serotonin receptor activity	MF	1
952	GO:0004994	1	0.9488	0	4	somatostatin receptor activity	MF	1
953	GO:0004995	1	0.963126	0	3	tachykinin receptor activity	MF	1
954	GO:0004996	1	0.986726	0	1	thyroid-stimulating hormone receptor activity	MF	1
955	GO:0004997	1	0.987248	0	1	thyrotropin-releasing hormone receptor activity	MF	1
956	GO:0004998	1	0.973418	0	2	transferrin receptor activity	MF	1
957	GO:0004999	1	0.97342	0	2	vasoactive intestinal polypeptide receptor activity	MF	1
958	GO:0005000	1	0.950519	0	4	vasopressin receptor activity	MF	1
959	GO:0005001	1	0.950583	0	4	transmembrane receptor protein tyrosine phosphatase activity	MF	1
960	GO:0005003	1	0.835431	0	14	ephrin receptor activity	MF	1
961	GO:0005004	1	0.926896	0	6	GPI-linked ephrin receptor activity	MF	1
962	GO:0005005	1	0.857764	0	12	transmembrane-ephrin receptor activity	MF	1
963	GO:0005006	1	0.960191	0	3	epidermal growth factor-activated receptor activity	MF	1
964	GO:0005007	1	0.948045	0	4	fibroblast growth factor-activated receptor activity	MF	1
965	GO:0005008	1	0.987548	0	1	hepatocyte growth factor-activated receptor activity	MF	1
966	GO:0005009	1	0.961944	0	3	insulin-activated receptor activity	MF	1
967	GO:0005010	1	0.987004	0	1	insulin-like growth factor-activated receptor activity	MF	1
968	GO:0005011	1	0.987761	0	1	macrophage colony-stimulating factor receptor activity	MF	1
969	GO:0005017	1	0.975056	0	2	platelet-derived growth factor-activated receptor activity	MF	1
970	GO:0005018	1	0.986821	0	1	platelet-derived growth factor alpha-receptor activity	MF	1
971	GO:0005019	1	0.988079	0	1	platelet-derived growth factor beta-receptor activity	MF	1
972	GO:0005020	1	0.986994	0	1	stem cell factor receptor activity	MF	1
973	GO:0005021	1	0.92754	0	6	vascular endothelial growth factor-activated receptor activity	MF	1
974	GO:0005024	1	0.866749	0	11	transforming growth factor beta-activated receptor activity	MF	1
975	GO:0005025	1	0.936614	0	5	transforming growth factor beta receptor activity, type I	MF	1
976	GO:0005026	1	0.974751	0	2	transforming growth factor beta receptor activity, type II	MF	1
977	GO:0005030	1	0.938171	0	5	neurotrophin receptor activity	MF	1
978	GO:0005031	1	0.898182	0	8	tumor necrosis factor-activated receptor activity	MF	1
979	GO:0005034	1	0.937008	0	5	osmosensor activity	MF	1
980	GO:0005035	1	0.863861	0	11	death receptor activity	MF	1
981	GO:0005041	1	0.888518	0	9	low-density lipoprotein particle receptor activity	MF	1
982	GO:0005042	1	0.939162	0	5	netrin receptor activity	MF	1
983	GO:0005043	1	0.987606	0	1	netrin receptor activity involved in chemorepulsion	MF	1
984	GO:0005044	1	0.626391	0	36	scavenger receptor activity	MF	1
985	GO:0005046	1	0.960722	0	3	KDEL sequence binding	MF	1
986	GO:0005047	1	0.922585	0	6	signal recognition particle binding	MF	1
989	GO:0005052	1	0.974983	0	2	peroxisome matrix targeting signal-1 binding	MF	1
990	GO:0005053	1	0.987233	0	1	peroxisome matrix targeting signal-2 binding	MF	1
991	GO:0005055	1	0.973219	0	2	laminin receptor activity	MF	1
992	GO:0005068	1	0.866694	0	11	transmembrane receptor protein tyrosine kinase adaptor activity	MF	1
993	GO:0005078	1	0.845702	0	13	MAP-kinase scaffold activity	MF	1
994	GO:0005080	1	0.4499	0	61	protein kinase C binding	MF	1
996	GO:0005092	1	0.808142	0	16	GDP-dissociation inhibitor activity	MF	1
997	GO:0005093	1	0.973173	0	2	Rab GDP-dissociation inhibitor activity	MF	1
998	GO:0005094	1	0.960542	0	3	Rho GDP-dissociation inhibitor activity	MF	1
1002	GO:0005104	1	0.74858	0	22	fibroblast growth factor receptor binding	MF	1
1003	GO:0005105	1	0.961011	0	3	type 1 fibroblast growth factor receptor binding	MF	1
1004	GO:0005109	1	0.661258	0	32	frizzled binding	MF	1
1005	GO:0005111	1	0.960683	0	3	type 2 fibroblast growth factor receptor binding	MF	1
1006	GO:0005112	1	0.728819	0	24	Notch binding	MF	1
1007	GO:0005113	1	0.913873	0	7	patched binding	MF	1
1008	GO:0005114	1	0.899606	0	8	type II transforming growth factor beta receptor binding	MF	1
1009	GO:0005115	1	0.98669	0	1	receptor tyrosine kinase-like orphan receptor binding	MF	1
1010	GO:0005118	1	0.98673	0	1	sevenless binding	MF	1
1011	GO:0005119	1	0.962269	0	3	smoothened binding	MF	1
1012	GO:0005121	1	0.986989	0	1	Toll binding	MF	1
1013	GO:0005123	1	0.793906	0	18	death receptor binding	MF	1
1014	GO:0005124	1	0.986913	0	1	scavenger receptor binding	MF	1
1015	GO:0005125	1	0.180039	0	129	cytokine activity	MF	1
1018	GO:0005128	1	0.974413	0	2	erythropoietin receptor binding	MF	1
1019	GO:0005130	1	0.973741	0	2	granulocyte colony-stimulating factor receptor binding	MF	1
1020	GO:0005131	1	0.949709	0	4	growth hormone receptor binding	MF	1
1021	GO:0005133	1	0.987003	0	1	interferon-gamma receptor binding	MF	1
1022	GO:0005134	1	0.947455	0	4	interleukin-2 receptor binding	MF	1
1023	GO:0005135	1	0.987227	0	1	interleukin-3 receptor binding	MF	1
1024	GO:0005136	1	0.960948	0	3	interleukin-4 receptor binding	MF	1
1025	GO:0005137	1	0.973733	0	2	interleukin-5 receptor binding	MF	1
1026	GO:0005138	1	0.913254	0	7	interleukin-6 receptor binding	MF	1
1027	GO:0005139	1	0.987028	0	1	interleukin-7 receptor binding	MF	1
1028	GO:0005142	1	0.986782	0	1	interleukin-11 receptor binding	MF	1
1029	GO:0005143	1	0.949576	0	4	interleukin-12 receptor binding	MF	1
1030	GO:0005146	1	0.961417	0	3	leukemia inhibitory factor receptor binding	MF	1
1031	GO:0005147	1	0.986805	0	1	oncostatin-M receptor binding	MF	1
1032	GO:0005148	1	0.97351	0	2	prolactin receptor binding	MF	1
1033	GO:0005149	1	0.853406	0	12	interleukin-1 receptor binding	MF	1
1034	GO:0005150	1	0.973809	0	2	interleukin-1, type I receptor binding	MF	1
1035	GO:0005151	1	0.986734	0	1	interleukin-1, type II receptor binding	MF	1
1036	GO:0005152	1	0.986734	0	1	interleukin-1 receptor antagonist activity	MF	1
1037	GO:0005153	1	0.986346	0	1	interleukin-8 receptor binding	MF	1
1039	GO:0005157	1	0.96098	0	3	macrophage colony-stimulating factor receptor binding	MF	1
1042	GO:0005160	1	0.746707	0	22	transforming growth factor beta receptor binding	MF	1
1043	GO:0005161	1	0.834906	0	14	platelet-derived growth factor receptor binding	MF	1
1044	GO:0005163	1	0.948535	0	4	nerve growth factor receptor binding	MF	1
1045	GO:0005164	1	0.720771	0	25	tumor necrosis factor receptor binding	MF	1
1047	GO:0005166	1	0.935624	0	5	neurotrophin p75 receptor binding	MF	1
1050	GO:0005169	1	0.974952	0	2	neurotrophin TRKB receptor binding	MF	1
1052	GO:0005172	1	0.812357	0	16	vascular endothelial growth factor receptor binding	MF	1
1053	GO:0005173	1	0.949661	0	4	stem cell factor receptor binding	MF	1
1054	GO:0005174	1	0.987395	0	1	CD40 receptor binding	MF	1
1055	GO:0005175	1	0.986391	0	1	CD27 receptor binding	MF	1
1056	GO:0005176	1	0.962129	0	3	ErbB-2 class receptor binding	MF	1
1057	GO:0005178	1	0.180781	0	130	integrin binding	MF	1
1059	GO:0005184	1	0.795648	0	17	neuropeptide hormone activity	MF	1
1060	GO:0005185	1	0.986395	0	1	neurohypophyseal hormone activity	MF	1
1062	GO:0005200	1	0.488205	0	55	structural constituent of cytoskeleton	MF	1
1064	GO:0005212	1	0.828988	0	14	structural constituent of eye lens	MF	1
1067	GO:0005217	1	0.735393	0	24	intracellular ligand-gated ion channel activity	MF	1
1068	GO:0005219	1	0.961581	0	3	ryanodine-sensitive calcium-release channel activity	MF	1
1069	GO:0005220	1	0.96286	0	3	inositol 1,4,5-trisphosphate-sensitive calcium-release channel activity	MF	1
1070	GO:0005221	1	0.893124	0	9	intracellular cyclic nucleotide activated cation channel activity	MF	1
1071	GO:0005222	1	0.91619	0	7	intracellular cAMP-activated cation channel activity	MF	1
1072	GO:0005223	1	0.937025	0	5	intracellular cGMP-activated cation channel activity	MF	1
1073	GO:0005225	1	0.901095	0	8	volume-sensitive anion channel activity	MF	1
1074	GO:0005227	1	0.761215	0	21	calcium activated cation channel activity	MF	1
1075	GO:0005228	1	0.974895	0	2	intracellular sodium activated potassium channel activity	MF	1
1076	GO:0005229	1	0.876625	0	10	intracellular calcium activated chloride channel activity	MF	1
1079	GO:0005234	1	0.926083	0	6	extracellularly glutamate-gated ion channel activity	MF	1
1080	GO:0005237	1	0.865942	0	11	inhibitory extracellular ligand-gated ion channel activity	MF	1
1081	GO:0005242	1	0.78431	0	19	inward rectifier potassium channel activity	MF	1
1082	GO:0005243	1	0.833877	0	14	gap junction channel activity	MF	1
1084	GO:0005245	1	0.569539	0	44	voltage-gated calcium channel activity	MF	1
1085	GO:0005246	1	0.636914	0	34	calcium channel regulator activity	MF	1
1086	GO:0005247	1	0.890426	0	9	voltage-gated chloride channel activity	MF	1
1090	GO:0005251	1	0.699328	0	28	delayed rectifier potassium channel activity	MF	1
1091	GO:0005252	1	0.98707	0	1	open rectifier potassium channel activity	MF	1
1092	GO:0005253	1	0.422729	0	66	anion channel activity	MF	1
1093	GO:0005254	1	0.482147	0	56	chloride channel activity	MF	1
1095	GO:0005262	1	0.245538	0	109	calcium channel activity	MF	1
1098	GO:0005275	1	0.962569	0	3	amine transmembrane transporter activity	MF	1
1099	GO:0005277	1	0.98717	0	1	acetylcholine transmembrane transporter activity	MF	1
1100	GO:0005280	1	0.974058	0	2	amino acid:proton symporter activity	MF	1
1101	GO:0005283	1	0.833095	0	14	amino acid:sodium symporter activity	MF	1
1102	GO:0005287	1	0.974235	0	2	high-affinity basic amino acid transmembrane transporter activity	MF	1
1103	GO:0005289	1	0.974235	0	2	high-affinity arginine transmembrane transporter activity	MF	1
1104	GO:0005290	1	0.947687	0	4	L-histidine transmembrane transporter activity	MF	1
1105	GO:0005292	1	0.974235	0	2	high-affinity lysine transmembrane transporter activity	MF	1
1106	GO:0005295	1	0.976582	0	2	neutral amino acid:sodium symporter activity	MF	1
1107	GO:0005298	1	0.961999	0	3	proline:sodium symporter activity	MF	1
1108	GO:0005307	1	0.988012	0	1	choline:sodium symporter activity	MF	1
1109	GO:0005308	1	0.961603	0	3	creatine transmembrane transporter activity	MF	1
1110	GO:0005309	1	0.986843	0	1	creatine:sodium symporter activity	MF	1
1111	GO:0005310	1	0.72752	0	24	dicarboxylic acid transmembrane transporter activity	MF	1
1112	GO:0005313	1	0.83095	0	14	L-glutamate transmembrane transporter activity	MF	1
1113	GO:0005314	1	0.947846	0	4	high-affinity glutamate transmembrane transporter activity	MF	1
1114	GO:0005315	1	0.936252	0	5	inorganic phosphate transmembrane transporter activity	MF	1
1115	GO:0005316	1	0.986911	0	1	high-affinity inorganic phosphate:sodium symporter activity	MF	1
1117	GO:0005324	1	0.823183	0	15	long-chain fatty acid transporter activity	MF	1
1118	GO:0005326	1	0.856427	0	12	neurotransmitter transmembrane transporter activity	MF	1
1119	GO:0005328	1	0.988267	0	1	neurotransmitter:sodium symporter activity	MF	1
1120	GO:0005330	1	0.975949	0	2	dopamine:sodium symporter activity	MF	1
1121	GO:0005332	1	0.948237	0	4	gamma-aminobutyric acid:sodium symporter activity	MF	1
1122	GO:0005334	1	0.988267	0	1	norepinephrine:sodium symporter activity	MF	1
1123	GO:0005335	1	0.961968	0	3	serotonin:sodium symporter activity	MF	1
1124	GO:0005337	1	0.936332	0	5	nucleoside transmembrane transporter activity	MF	1
1125	GO:0005338	1	0.842345	0	13	nucleotide-sugar transmembrane transporter activity	MF	1
1126	GO:0005342	1	0.169853	0	134	organic acid transmembrane transporter activity	MF	1
1127	GO:0005343	1	0.720325	0	25	organic acid:sodium symporter activity	MF	1
1129	GO:0005346	1	0.821252	0	15	purine ribonucleotide transmembrane transporter activity	MF	1
1130	GO:0005347	1	0.887943	0	9	ATP transmembrane transporter activity	MF	1
1131	GO:0005351	1	0.949252	0	4	carbohydrate:proton symporter activity	MF	1
1132	GO:0005353	1	0.96045	0	3	fructose transmembrane transporter activity	MF	1
1133	GO:0005354	1	0.986596	0	1	galactose transmembrane transporter activity	MF	1
1134	GO:0005355	1	0.789712	0	18	glucose transmembrane transporter activity	MF	1
1135	GO:0005356	1	0.986475	0	1	glucose:proton symporter activity	MF	1
1136	GO:0005360	1	0.986475	0	1	insulin-responsive glucose:proton symporter activity	MF	1
1137	GO:0005365	1	0.987038	0	1	myo-inositol transmembrane transporter activity	MF	1
1138	GO:0005366	1	0.987038	0	1	myo-inositol:proton symporter activity	MF	1
1139	GO:0005368	1	0.960328	0	3	taurine transmembrane transporter activity	MF	1
1140	GO:0005369	1	0.986387	0	1	taurine:sodium symporter activity	MF	1
1141	GO:0005371	1	0.986472	0	1	tricarboxylate secondary active transmembrane transporter activity	MF	1
1142	GO:0005372	1	0.889951	0	9	water transmembrane transporter activity	MF	1
1143	GO:0005375	1	0.937893	0	5	copper ion transmembrane transporter activity	MF	1
1144	GO:0005381	1	0.887905	0	9	iron ion transmembrane transporter activity	MF	1
1145	GO:0005384	1	0.898237	0	8	manganese ion transmembrane transporter activity	MF	1
1146	GO:0005385	1	0.770755	0	20	zinc ion transmembrane transporter activity	MF	1
1147	GO:0005388	1	0.879628	0	10	P-type calcium transporter activity	MF	1
1148	GO:0005391	1	0.888484	0	9	P-type sodium:potassium-exchanging transporter activity	MF	1
1149	GO:0005402	1	0.866901	0	11	carbohydrate:cation symporter activity	MF	1
1150	GO:0005412	1	0.938342	0	5	glucose:sodium symporter activity	MF	1
1151	GO:0005416	1	0.811464	0	16	amino acid:cation symporter activity	MF	1
1152	GO:0005427	1	0.975091	0	2	proton-dependent oligopeptide secondary active transmembrane transporter activity	MF	1
1153	GO:0005432	1	0.901627	0	8	calcium:sodium antiporter activity	MF	1
1154	GO:0005436	1	0.948782	0	4	sodium:phosphate symporter activity	MF	1
1155	GO:0005451	1	0.877424	0	10	monovalent cation:proton antiporter activity	MF	1
1156	GO:0005452	1	0.900143	0	8	inorganic anion exchanger activity	MF	1
1157	GO:0005456	1	0.986471	0	1	CMP-N-acetylneuraminate transmembrane transporter activity	MF	1
1158	GO:0005457	1	0.987266	0	1	GDP-fucose transmembrane transporter activity	MF	1
1159	GO:0005459	1	0.947127	0	4	UDP-galactose transmembrane transporter activity	MF	1
1160	GO:0005460	1	0.986457	0	1	UDP-glucose transmembrane transporter activity	MF	1
1161	GO:0005461	1	0.961986	0	3	UDP-glucuronic acid transmembrane transporter activity	MF	1
1162	GO:0005462	1	0.94991	0	4	UDP-N-acetylglucosamine transmembrane transporter activity	MF	1
1163	GO:0005463	1	0.961986	0	3	UDP-N-acetylgalactosamine transmembrane transporter activity	MF	1
1164	GO:0005464	1	0.987449	0	1	UDP-xylose transmembrane transporter activity	MF	1
1165	GO:0005471	1	0.960986	0	3	ATP:ADP antiporter activity	MF	1
1166	GO:0005483	1	0.961069	0	3	soluble NSF attachment protein activity	MF	1
1167	GO:0005484	1	0.634818	0	34	SNAP receptor activity	MF	1
1170	GO:0005497	1	0.975909	0	2	androgen binding	MF	1
1171	GO:0005499	1	0.922004	0	6	vitamin D binding	MF	1
1172	GO:0005501	1	0.737102	0	23	retinoid binding	MF	1
1173	GO:0005502	1	0.94818	0	4	11-cis retinal binding	MF	1
1174	GO:0005503	1	0.973793	0	2	all-trans retinal binding	MF	1
1181	GO:0005518	1	0.429068	0	65	collagen binding	MF	1
1182	GO:0005519	1	0.949016	0	4	cytoskeletal regulatory protein binding	MF	1
1184	GO:0005521	1	0.808193	0	16	lamin binding	MF	1
1185	GO:0005522	1	0.857986	0	12	profilin binding	MF	1
1186	GO:0005523	1	0.852444	0	12	tropomyosin binding	MF	1
1189	GO:0005527	1	0.910094	0	7	macrolide binding	MF	1
1190	GO:0005528	1	0.922533	0	6	FK506 binding	MF	1
1191	GO:0005534	1	0.960765	0	3	galactose binding	MF	1
1192	GO:0005536	1	0.85204	0	12	glucose binding	MF	1
1195	GO:0005540	1	0.779371	0	19	hyaluronic acid binding	MF	1
1199	GO:0005545	1	0.846217	0	13	1-phosphatidylinositol binding	MF	1
1201	GO:0005547	1	0.600947	0	39	phosphatidylinositol-3,4,5-trisphosphate binding	MF	1
1202	GO:0005548	1	0.500215	0	53	phospholipid transporter activity	MF	1
1203	GO:0005549	1	0.33096	0	88	odorant binding	MF	1
1204	GO:0005550	1	0.731416	0	26	pheromone binding	MF	1
1205	GO:0008009	1	0.69572	0	27	chemokine activity	MF	1
1206	GO:0008013	1	0.332207	0	85	beta-catenin binding	MF	1
1208	GO:0008020	1	0.910315	0	7	G protein-coupled photoreceptor activity	MF	1
1210	GO:0008028	1	0.559866	0	44	monocarboxylic acid transmembrane transporter activity	MF	1
1211	GO:0008029	1	0.97482	0	2	pentraxin receptor activity	MF	1
1212	GO:0008035	1	0.911689	0	7	high-density lipoprotein particle binding	MF	1
1213	GO:0008046	1	0.891794	0	9	axon guidance receptor activity	MF	1
1214	GO:0008047	1	0.383465	0	72	enzyme activator activity	MF	1
1215	GO:0008048	1	0.973543	0	2	calcium sensitive guanylate cyclase activator activity	MF	1
1216	GO:0008061	1	0.899991	0	8	chitin binding	MF	1
1217	GO:0008066	1	0.748754	0	23	glutamate receptor activity	MF	1
1218	GO:0008068	1	0.987285	0	1	extracellularly glutamate-gated chloride channel activity	MF	1
1219	GO:0008073	1	0.960038	0	3	ornithine decarboxylase inhibitor activity	MF	1
1220	GO:0008079	1	0.91083	0	7	translation termination factor activity	MF	1
1225	GO:0008093	1	0.86845	0	11	cytoskeletal anchor activity	MF	1
1226	GO:0008094	1	0.245058	0	107	ATP-dependent activity, acting on DNA	MF	1
1227	GO:0008097	1	0.839	0	13	5S rRNA binding	MF	1
1228	GO:0008106	1	0.766184	0	20	alcohol dehydrogenase (NADP+) activity	MF	1
1229	GO:0008107	1	0.973773	0	2	galactoside 2-alpha-L-fucosyltransferase activity	MF	1
1230	GO:0008108	1	0.986531	0	1	UDP-glucose:hexose-1-phosphate uridylyltransferase activity	MF	1
1231	GO:0008109	1	0.987258	0	1	N-acetyllactosaminide beta-1,6-N-acetylglucosaminyltransferase activity	MF	1
1232	GO:0008111	1	0.98684	0	1	alpha-methylacyl-CoA racemase activity	MF	1
1233	GO:0008112	1	0.986465	0	1	nicotinamide N-methyltransferase activity	MF	1
1234	GO:0008113	1	0.973264	0	2	peptide-methionine (S)-S-oxide reductase activity	MF	1
1235	GO:0008114	1	0.986505	0	1	phosphogluconate 2-dehydrogenase activity	MF	1
1236	GO:0008115	1	0.98651	0	1	sarcosine oxidase activity	MF	1
1237	GO:0008116	1	0.986885	0	1	prostaglandin-I synthase activity	MF	1
1238	GO:0008117	1	0.986475	0	1	sphinganine-1-phosphate aldolase activity	MF	1
1239	GO:0008118	1	0.973638	0	2	N-acetyllactosaminide alpha-2,3-sialyltransferase activity	MF	1
1240	GO:0008119	1	0.986465	0	1	thiopurine S-methyltransferase activity	MF	1
1242	GO:0008121	1	0.921798	0	6	ubiquinol-cytochrome-c reductase activity	MF	1
1243	GO:0008124	1	0.972959	0	2	4-alpha-hydroxytetrahydrobiopterin dehydratase activity	MF	1
1244	GO:0008126	1	0.962702	0	3	acetylesterase activity	MF	1
1245	GO:0008127	1	0.986837	0	1	quercetin 2,3-dioxygenase activity	MF	1
1246	GO:0008131	1	0.937906	0	5	primary amine oxidase activity	MF	1
1250	GO:0008138	1	0.659374	0	32	protein tyrosine/serine/threonine phosphatase activity	MF	1
1252	GO:0008140	1	0.876621	0	10	cAMP response element binding protein binding	MF	1
1253	GO:0008142	1	0.935558	0	5	oxysterol binding	MF	1
1254	GO:0008143	1	0.727426	0	24	poly(A) binding	MF	1
1255	GO:0008146	1	0.591052	0	41	sulfotransferase activity	MF	1
1256	GO:0008147	1	0.973032	0	2	structural constituent of bone	MF	1
1257	GO:0008157	1	0.659377	0	32	protein phosphatase 1 binding	MF	1
1258	GO:0008158	1	0.960606	0	3	hedgehog receptor activity	MF	1
1259	GO:0008160	1	0.973709	0	2	protein tyrosine phosphatase activator activity	MF	1
1261	GO:0008169	1	0.935274	0	5	C-methyltransferase activity	MF	1
1264	GO:0008172	1	0.912278	0	7	S-methyltransferase activity	MF	1
1267	GO:0008175	1	0.655287	0	32	tRNA methyltransferase activity	MF	1
1268	GO:0008176	1	0.973273	0	2	tRNA (guanine-N7-)-methyltransferase activity	MF	1
1269	GO:0008177	1	0.960228	0	3	succinate dehydrogenase (ubiquinone) activity	MF	1
1270	GO:0008179	1	0.815688	0	16	adenylate cyclase binding	MF	1
1271	GO:0008184	1	0.960804	0	3	glycogen phosphorylase activity	MF	1
1272	GO:0008186	1	0.40333	0	69	ATP-dependent activity, acting on RNA	MF	1
1273	GO:0008187	1	0.70125	0	27	poly-pyrimidine tract binding	MF	1
1274	GO:0008188	1	0.669355	0	31	neuropeptide receptor activity	MF	1
1275	GO:0008190	1	0.900725	0	8	eukaryotic initiation factor 4E binding	MF	1
1277	GO:0008192	1	0.973913	0	2	RNA guanylyltransferase activity	MF	1
1278	GO:0008193	1	0.986584	0	1	tRNA guanylyltransferase activity	MF	1
1280	GO:0008195	1	0.844968	0	13	phosphatidate phosphatase activity	MF	1
1282	GO:0008199	1	0.897504	0	8	ferric iron binding	MF	1
1283	GO:0008200	1	0.681597	0	29	ion channel inhibitor activity	MF	1
1285	GO:0008227	1	0.674858	0	31	G protein-coupled amine receptor activity	MF	1
1287	GO:0008234	1	0.133993	0	152	cysteine-type peptidase activity	MF	1
1288	GO:0008235	1	0.516164	0	50	metalloexopeptidase activity	MF	1
1290	GO:0008237	1	0.139547	0	150	metallopeptidase activity	MF	1
1291	GO:0008238	1	0.35042	0	79	exopeptidase activity	MF	1
1292	GO:0008239	1	0.900693	0	8	dipeptidyl-peptidase activity	MF	1
1293	GO:0008240	1	0.961617	0	3	tripeptidyl-peptidase activity	MF	1
1294	GO:0008241	1	0.97506	0	2	peptidyl-dipeptidase activity	MF	1
1295	GO:0008242	1	0.286061	0	95	omega peptidase activity	MF	1
1296	GO:0008251	1	0.925267	0	6	tRNA-specific adenosine deaminase activity	MF	1
1297	GO:0008252	1	0.843361	0	13	nucleotidase activity	MF	1
1298	GO:0008253	1	0.864873	0	11	5'-nucleotidase activity	MF	1
1299	GO:0008254	1	0.98839	0	1	3'-nucleotidase activity	MF	1
1300	GO:0008260	1	0.986448	0	1	3-oxoacid CoA-transferase activity	MF	1
1301	GO:0008263	1	0.973824	0	2	pyrimidine-specific mismatch base pair DNA N-glycosylase activity	MF	1
1302	GO:0008265	1	0.987341	0	1	Mo-molybdopterin cofactor sulfurase activity	MF	1
1303	GO:0008266	1	0.739826	0	23	poly(U) RNA binding	MF	1
1304	GO:0008269	1	0.986529	0	1	JAK pathway signal transduction adaptor activity	MF	1
1306	GO:0008271	1	0.889499	0	9	secondary active sulfate transmembrane transporter activity	MF	1
1307	GO:0008273	1	0.948557	0	4	calcium, potassium:sodium antiporter activity	MF	1
1309	GO:0008281	1	0.988449	0	1	sulfonylurea receptor activity	MF	1
1311	GO:0008294	1	0.942642	0	5	calcium- and calmodulin-responsive adenylate cyclase activity	MF	1
1313	GO:0008297	1	0.8862	0	9	single-stranded DNA exodeoxyribonuclease activity	MF	1
1314	GO:0008301	1	0.843291	0	13	DNA binding, bending	MF	1
1315	GO:0008307	1	0.782791	0	19	structural constituent of muscle	MF	1
1316	GO:0008308	1	0.843545	0	13	voltage-gated anion channel activity	MF	1
1317	GO:0008309	1	0.960441	0	3	double-stranded DNA exodeoxyribonuclease activity	MF	1
1318	GO:0008310	1	0.947839	0	4	single-stranded DNA 3'-5' exodeoxyribonuclease activity	MF	1
1319	GO:0008311	1	0.973652	0	2	double-stranded DNA 3'-5' exodeoxyribonuclease activity	MF	1
1320	GO:0008312	1	0.89828	0	8	7S RNA binding	MF	1
1321	GO:0008318	1	0.935754	0	5	protein prenyltransferase activity	MF	1
1322	GO:0008320	1	0.819652	0	15	protein transmembrane transporter activity	MF	1
1324	GO:0008327	1	0.759698	0	21	methyl-CpG binding	MF	1
1325	GO:0008330	1	0.86564	0	11	protein tyrosine/threonine phosphatase activity	MF	1
1326	GO:0008331	1	0.882821	0	10	high voltage-gated calcium channel activity	MF	1
1327	GO:0008332	1	0.962355	0	3	low voltage-gated calcium channel activity	MF	1
1328	GO:0008349	1	0.937357	0	5	MAP kinase kinase kinase kinase activity	MF	1
1329	GO:0008353	1	0.854309	0	12	RNA polymerase II CTD heptapeptide repeat kinase activity	MF	1
1330	GO:0008373	1	0.769146	0	20	sialyltransferase activity	MF	1
1331	GO:0008374	1	0.543394	0	46	O-acyltransferase activity	MF	1
1332	GO:0008375	1	0.569018	0	43	acetylglucosaminyltransferase activity	MF	1
1333	GO:0008376	1	0.669012	0	31	acetylgalactosaminyltransferase activity	MF	1
1335	GO:0008379	1	0.909697	0	7	thioredoxin peroxidase activity	MF	1
1336	GO:0008381	1	0.802011	0	17	mechanosensitive ion channel activity	MF	1
1337	GO:0008384	1	0.960923	0	3	IkappaB kinase activity	MF	1
1338	GO:0008386	1	0.986525	0	1	cholesterol monooxygenase (side-chain-cleaving) activity	MF	1
1339	GO:0008387	1	0.987398	0	1	steroid 7-alpha-hydroxylase activity	MF	1
1343	GO:0008396	1	0.974632	0	2	oxysterol 7-alpha-hydroxylase activity	MF	1
1344	GO:0008398	1	0.986465	0	1	sterol 14-demethylase activity	MF	1
1345	GO:0008401	1	0.973981	0	2	retinoic acid 4-hydroxylase activity	MF	1
1349	GO:0008409	1	0.788494	0	18	5'-3' exonuclease activity	MF	1
1350	GO:0008410	1	0.923006	0	6	CoA-transferase activity	MF	1
1351	GO:0008412	1	0.986598	0	1	4-hydroxybenzoate octaprenyltransferase activity	MF	1
1352	GO:0008413	1	0.973657	0	2	8-oxo-7,8-dihydroguanosine triphosphate pyrophosphatase activity	MF	1
1353	GO:0008417	1	0.878484	0	10	fucosyltransferase activity	MF	1
1354	GO:0008418	1	0.973126	0	2	protein-N-terminal asparagine amidohydrolase activity	MF	1
1355	GO:0008419	1	0.98643	0	1	RNA lariat debranching enzyme activity	MF	1
1356	GO:0008420	1	0.912615	0	7	RNA polymerase II CTD heptapeptide repeat phosphatase activity	MF	1
1357	GO:0008422	1	0.938105	0	5	beta-glucosidase activity	MF	1
1358	GO:0008424	1	0.9873	0	1	glycoprotein 6-alpha-L-fucosyltransferase activity	MF	1
1359	GO:0008425	1	0.973703	0	2	2-polyprenyl-6-methoxy-1,4-benzoquinone methyltransferase activity	MF	1
1360	GO:0008426	1	0.986543	0	1	protein kinase C inhibitor activity	MF	1
1361	GO:0008427	1	0.961454	0	3	calcium-dependent protein kinase inhibitor activity	MF	1
1362	GO:0008428	1	0.960889	0	3	ribonuclease inhibitor activity	MF	1
1363	GO:0008429	1	0.865868	0	11	phosphatidylethanolamine binding	MF	1
1364	GO:0008430	1	0.898277	0	8	selenium binding	MF	1
1365	GO:0008431	1	0.987366	0	1	vitamin E binding	MF	1
1366	GO:0008432	1	0.81952	0	15	JUN kinase binding	MF	1
1367	GO:0008440	1	0.949617	0	4	inositol-1,4,5-trisphosphate 3-kinase activity	MF	1
1368	GO:0008441	1	0.975144	0	2	3'(2'),5'-bisphosphate nucleotidase activity	MF	1
1369	GO:0008442	1	0.986932	0	1	3-hydroxyisobutyrate dehydrogenase activity	MF	1
1370	GO:0008443	1	0.91141	0	7	phosphofructokinase activity	MF	1
1371	GO:0008444	1	0.987215	0	1	CDP-diacylglycerol-glycerol-3-phosphate 3-phosphatidyltransferase activity	MF	1
1372	GO:0008445	1	0.986905	0	1	D-aspartate oxidase activity	MF	1
1373	GO:0008446	1	0.986657	0	1	GDP-mannose 4,6-dehydratase activity	MF	1
1374	GO:0008448	1	0.986546	0	1	N-acetylglucosamine-6-phosphate deacetylase activity	MF	1
1375	GO:0008449	1	0.948703	0	4	N-acetylglucosamine-6-sulfatase activity	MF	1
1376	GO:0008452	1	0.986795	0	1	RNA ligase activity	MF	1
1377	GO:0008454	1	0.960768	0	3	alpha-1,3-mannosylglycoprotein 4-beta-N-acetylglucosaminyltransferase activity	MF	1
1378	GO:0008455	1	0.987246	0	1	alpha-1,6-mannosylglycoprotein 2-beta-N-acetylglucosaminyltransferase activity	MF	1
1379	GO:0008456	1	0.986969	0	1	alpha-N-acetylgalactosaminidase activity	MF	1
1380	GO:0008457	1	0.949481	0	4	beta-galactosyl-N-acetylglucosaminylgalactosylglucosyl-ceramide beta-1,3-acetylglucosaminyltransferase activity	MF	1
1381	GO:0008458	1	0.973907	0	2	carnitine O-octanoyltransferase activity	MF	1
1382	GO:0008459	1	0.975476	0	2	chondroitin 6-sulfotransferase activity	MF	1
1383	GO:0008460	1	0.986854	0	1	dTDP-glucose 4,6-dehydratase activity	MF	1
1384	GO:0008465	1	0.98645	0	1	glycerate dehydrogenase activity	MF	1
1385	GO:0008466	1	0.986872	0	1	glycogenin glucosyltransferase activity	MF	1
1386	GO:0008467	1	0.913795	0	7	[heparan sulfate]-glucosamine 3-sulfotransferase 1 activity	MF	1
1387	GO:0008469	1	0.911741	0	7	histone-arginine N-methyltransferase activity	MF	1
1388	GO:0008470	1	0.986485	0	1	isovaleryl-CoA dehydrogenase activity	MF	1
1389	GO:0008474	1	0.841564	0	13	palmitoyl-(protein) hydrolase activity	MF	1
1390	GO:0008475	1	0.960632	0	3	procollagen-lysine 5-dioxygenase activity	MF	1
1391	GO:0008476	1	0.973305	0	2	protein-tyrosine sulfotransferase activity	MF	1
1392	GO:0008478	1	0.9873	0	1	pyridoxal kinase activity	MF	1
1393	GO:0008479	1	0.972985	0	2	queuine tRNA-ribosyltransferase activity	MF	1
1394	GO:0008480	1	0.986468	0	1	sarcosine dehydrogenase activity	MF	1
1395	GO:0008481	1	0.974177	0	2	sphinganine kinase activity	MF	1
1396	GO:0008482	1	0.987202	0	1	sulfite oxidase activity	MF	1
1397	GO:0008483	1	0.754976	0	21	transaminase activity	MF	1
1398	GO:0008484	1	0.855268	0	12	sulfuric ester hydrolase activity	MF	1
1399	GO:0008486	1	0.949084	0	4	diphosphoinositol-polyphosphate diphosphatase activity	MF	1
1400	GO:0008488	1	0.986623	0	1	gamma-glutamyl carboxylase activity	MF	1
1401	GO:0008489	1	0.962581	0	3	UDP-galactose:glucosylceramide beta-1,4-galactosyltransferase activity	MF	1
1402	GO:0008494	1	0.889691	0	9	translation activator activity	MF	1
1403	GO:0008495	1	0.986926	0	1	protoheme IX farnesyltransferase activity	MF	1
1404	GO:0008499	1	0.915196	0	7	UDP-galactose:beta-N-acetylglucosamine beta-1,3-galactosyltransferase activity	MF	1
1405	GO:0008502	1	0.974325	0	2	melatonin receptor activity	MF	1
1406	GO:0008503	1	0.877219	0	10	benzodiazepine receptor activity	MF	1
1407	GO:0008504	1	0.902728	0	8	monoamine transmembrane transporter activity	MF	1
1408	GO:0008506	1	0.962269	0	3	sucrose:proton symporter activity	MF	1
1409	GO:0008507	1	0.987356	0	1	sodium:iodide symporter activity	MF	1
1410	GO:0008508	1	0.924676	0	6	bile acid:sodium symporter activity	MF	1
1411	GO:0008509	1	0.0395575	0	245	anion transmembrane transporter activity	MF	1
1412	GO:0008510	1	0.937642	0	5	sodium:bicarbonate symporter activity	MF	1
1413	GO:0008511	1	0.964034	0	3	sodium:potassium:chloride symporter activity	MF	1
1414	GO:0008514	1	0.13824	0	150	organic anion transmembrane transporter activity	MF	1
1415	GO:0008515	1	0.962269	0	3	sucrose transmembrane transporter activity	MF	1
1416	GO:0008516	1	0.986596	0	1	hexose uniporter activity	MF	1
1417	GO:0008517	1	0.960719	0	3	folic acid transmembrane transporter activity	MF	1
1418	GO:0008518	1	0.986504	0	1	folate:anion antiporter activity	MF	1
1419	GO:0008519	1	0.902766	0	8	ammonium transmembrane transporter activity	MF	1
1420	GO:0008520	1	0.973286	0	2	L-ascorbate:sodium symporter activity	MF	1
1421	GO:0008521	1	0.987224	0	1	acetyl-CoA transmembrane transporter activity	MF	1
1422	GO:0008523	1	0.987406	0	1	sodium-dependent multivitamin transmembrane transporter activity	MF	1
1423	GO:0008525	1	0.773199	0	20	phosphatidylcholine transporter activity	MF	1
1424	GO:0008526	1	0.876185	0	10	phosphatidylinositol transfer activity	MF	1
1425	GO:0008527	1	0.951117	0	4	taste receptor activity	MF	1
1427	GO:0008531	1	0.986446	0	1	riboflavin kinase activity	MF	1
1428	GO:0008532	1	0.961894	0	3	N-acetyllactosaminide beta-1,3-N-acetylglucosaminyltransferase activity	MF	1
1429	GO:0008534	1	0.973486	0	2	oxidized purine nucleobase lesion DNA N-glycosylase activity	MF	1
1430	GO:0008545	1	0.973473	0	2	JUN kinase kinase activity	MF	1
1431	GO:0008553	1	0.921978	0	6	P-type proton-exporting transporter activity	MF	1
1432	GO:0008554	1	0.888484	0	9	P-type sodium transporter activity	MF	1
1433	GO:0008556	1	0.888484	0	9	P-type potassium transmembrane transporter activity	MF	1
1434	GO:0008559	1	0.845307	0	13	ABC-type xenobiotic transporter activity	MF	1
1435	GO:0008568	1	0.91312	0	7	microtubule-severing ATPase activity	MF	1
1436	GO:0008569	1	0.802695	0	18	minus-end-directed microtubule motor activity	MF	1
1437	GO:0008574	1	0.813306	0	16	plus-end-directed microtubule motor activity	MF	1
1438	GO:0008579	1	0.98672	0	1	JUN kinase phosphatase activity	MF	1
1439	GO:0008597	1	0.948959	0	4	calcium-dependent protein serine/threonine phosphatase regulator activity	MF	1
1440	GO:0008603	1	0.897901	0	8	cAMP-dependent protein kinase regulator activity	MF	1
1441	GO:0008607	1	0.960802	0	3	phosphorylase kinase regulator activity	MF	1
1442	GO:0008609	1	0.986399	0	1	alkylglycerone-phosphate synthase activity	MF	1
1445	GO:0008650	1	0.973369	0	2	rRNA (uridine-2'-O-)-methyltransferase activity	MF	1
1446	GO:0008656	1	0.864898	0	11	cysteine-type endopeptidase activator activity involved in apoptotic process	MF	1
1447	GO:0008659	1	0.986523	0	1	(3R)-hydroxymyristoyl-[acyl-carrier-protein] dehydratase activity	MF	1
1448	GO:0008663	1	0.986382	0	1	2',3'-cyclic-nucleotide 2'-phosphodiesterase activity	MF	1
1449	GO:0008670	1	0.972982	0	2	2,4-dienoyl-CoA reductase (NADPH) activity	MF	1
1450	GO:0008682	1	0.986673	0	1	2-octoprenyl-3-methyl-6-methoxy-1,4-benzoquinone hydroxylase activity	MF	1
1451	GO:0008689	1	0.986854	0	1	3-demethylubiquinone-9 3-O-methyltransferase activity	MF	1
1452	GO:0008693	1	0.986523	0	1	3-hydroxydecanoyl-[acyl-carrier-protein] dehydratase activity	MF	1
1453	GO:0008700	1	0.98646	0	1	4-hydroxy-2-oxoglutarate aldolase activity	MF	1
1454	GO:0008705	1	0.986986	0	1	methionine synthase activity	MF	1
1455	GO:0008709	1	0.98657	0	1	cholate 7-alpha-dehydrogenase activity	MF	1
1456	GO:0008720	1	0.987506	0	1	D-lactate dehydrogenase activity	MF	1
1457	GO:0008721	1	0.987027	0	1	D-serine ammonia-lyase activity	MF	1
1458	GO:0008725	1	0.986825	0	1	DNA-3-methyladenine glycosylase activity	MF	1
1459	GO:0008732	1	0.96061	0	3	L-allo-threonine aldolase activity	MF	1
1460	GO:0008746	1	0.987432	0	1	NAD(P)+ transhydrogenase activity	MF	1
1461	GO:0008747	1	0.986801	0	1	N-acetylneuraminate lyase activity	MF	1
1462	GO:0008753	1	0.986459	0	1	NADPH dehydrogenase (quinone) activity	MF	1
1464	GO:0008761	1	0.986529	0	1	UDP-N-acetylglucosamine 2-epimerase activity	MF	1
1465	GO:0008768	1	0.973239	0	2	UDP-sugar diphosphatase activity	MF	1
1466	GO:0008775	1	0.973344	0	2	acetate CoA-transferase activity	MF	1
1467	GO:0008781	1	0.986502	0	1	N-acylneuraminate cytidylyltransferase activity	MF	1
1468	GO:0008783	1	0.986755	0	1	agmatinase activity	MF	1
1469	GO:0008795	1	0.986442	0	1	NAD+ synthase activity	MF	1
1470	GO:0008796	1	0.9732	0	2	bis(5'-nucleosyl)-tetraphosphatase activity	MF	1
1471	GO:0008798	1	0.987109	0	1	beta-aspartyl-peptidase activity	MF	1
1472	GO:0008800	1	0.986573	0	1	beta-lactamase activity	MF	1
1473	GO:0008802	1	0.9864	0	1	betaine-aldehyde dehydrogenase activity	MF	1
1474	GO:0008808	1	0.986695	0	1	cardiolipin synthase activity	MF	1
1475	GO:0008812	1	0.987508	0	1	choline dehydrogenase activity	MF	1
1476	GO:0008817	1	0.9867	0	1	cob(I)yrinic acid a,c-diamide adenosyltransferase activity	MF	1
1477	GO:0008821	1	0.935823	0	5	crossover junction endodeoxyribonuclease activity	MF	1
1478	GO:0008823	1	0.962764	0	3	cupric reductase activity	MF	1
1479	GO:0008828	1	0.986407	0	1	dATP pyrophosphohydrolase activity	MF	1
1480	GO:0008832	1	0.986874	0	1	dGTPase activity	MF	1
1481	GO:0008843	1	0.986875	0	1	endochitinase activity	MF	1
1482	GO:0008852	1	0.986493	0	1	exodeoxyribonuclease I activity	MF	1
1483	GO:0008853	1	0.96086	0	3	exodeoxyribonuclease III activity	MF	1
1484	GO:0008859	1	0.98651	0	1	exoribonuclease II activity	MF	1
1485	GO:0008865	1	0.936064	0	5	fructokinase activity	MF	1
1486	GO:0008887	1	0.986489	0	1	glycerate kinase activity	MF	1
1487	GO:0008889	1	0.948129	0	4	glycerophosphodiester phosphodiesterase activity	MF	1
1488	GO:0008890	1	0.987031	0	1	glycine C-acetyltransferase activity	MF	1
1489	GO:0008892	1	0.987184	0	1	guanine deaminase activity	MF	1
1490	GO:0008893	1	0.986427	0	1	guanosine-3',5'-bis(diphosphate) 3'-diphosphatase activity	MF	1
1491	GO:0008894	1	0.986938	0	1	guanosine-5'-triphosphate,3'-diphosphate diphosphatase activity	MF	1
1493	GO:0008898	1	0.987191	0	1	S-adenosylmethionine-homocysteine S-methyltransferase activity	MF	1
1494	GO:0008900	1	0.987241	0	1	P-type potassium:proton transporter activity	MF	1
1495	GO:0008903	1	0.98654	0	1	hydroxypyruvate isomerase activity	MF	1
1496	GO:0008905	1	0.986765	0	1	mannose-phosphate guanylyltransferase activity	MF	1
1497	GO:0008929	1	0.9864	0	1	methylglyoxal synthase activity	MF	1
1498	GO:0008934	1	0.96124	0	3	inositol monophosphate 1-phosphatase activity	MF	1
1499	GO:0008940	1	0.97408	0	2	nitrate reductase activity	MF	1
1500	GO:0008941	1	0.986469	0	1	nitric oxide dioxygenase activity	MF	1
1501	GO:0008948	1	0.949393	0	4	oxaloacetate decarboxylase activity	MF	1
1502	GO:0008955	1	0.98637	0	1	peptidoglycan glycosyltransferase activity	MF	1
1503	GO:0008963	1	0.98677	0	1	phospho-N-acetylmuramoyl-pentapeptide-transferase activity	MF	1
1504	GO:0008967	1	0.973723	0	2	phosphoglycolate phosphatase activity	MF	1
1505	GO:0008970	1	0.888653	0	9	phospholipase A1 activity	MF	1
1506	GO:0008973	1	0.986463	0	1	phosphopentomutase activity	MF	1
1508	GO:0009000	1	0.986473	0	1	selenocysteine lyase activity	MF	1
1509	GO:0009007	1	0.987066	0	1	site-specific DNA-methyltransferase (adenine-specific) activity	MF	1
1510	GO:0009008	1	0.950258	0	4	DNA-methyltransferase activity	MF	1
1511	GO:0009013	1	0.974864	0	2	succinate-semialdehyde dehydrogenase [NAD(P)+] activity	MF	1
1512	GO:0009019	1	0.948496	0	4	tRNA (guanine-N1-)-methyltransferase activity	MF	1
1513	GO:0009020	1	0.986808	0	1	tRNA (guanosine-2'-O-)-methyltransferase activity	MF	1
1514	GO:0009022	1	0.986619	0	1	tRNA nucleotidyltransferase activity	MF	1
1515	GO:0009032	1	0.97361	0	2	thymidine phosphorylase activity	MF	1
1518	GO:0009374	1	0.962278	0	3	biotin binding	MF	1
1519	GO:0009378	1	0.924598	0	6	four-way junction helicase activity	MF	1
1520	GO:0009383	1	0.960539	0	3	rRNA (cytosine-C5-)-methyltransferase activity	MF	1
1521	GO:0009384	1	0.973293	0	2	N-acylmannosamine kinase activity	MF	1
1522	GO:0009669	1	0.962269	0	3	sucrose:cation symporter activity	MF	1
1523	GO:0009674	1	0.964034	0	3	potassium:sodium symporter activity	MF	1
1524	GO:0009678	1	0.774146	0	19	pyrophosphate hydrolysis-driven proton transmembrane transporter activity	MF	1
1525	GO:0009679	1	0.986475	0	1	hexose:proton symporter activity	MF	1
1526	GO:0009881	1	0.886246	0	9	photoreceptor activity	MF	1
1527	GO:0009918	1	0.986458	0	1	sterol delta7 reductase activity	MF	1
1528	GO:0009922	1	0.92468	0	6	fatty acid elongase activity	MF	1
1530	GO:0009975	1	0.757974	0	22	cyclase activity	MF	1
1531	GO:0009982	1	0.840983	0	13	pseudouridine synthase activity	MF	1
1532	GO:0010181	1	0.830802	0	14	FMN binding	MF	1
1533	GO:0010309	1	0.986636	0	1	acireductone dioxygenase [iron(II)-requiring] activity	MF	1
1534	GO:0010314	1	0.763518	0	21	phosphatidylinositol-5-phosphate binding	MF	1
1535	GO:0010340	1	0.911378	0	7	carboxyl-O-methyltransferase activity	MF	1
1536	GO:0010348	1	0.986684	0	1	lithium:proton antiporter activity	MF	1
1537	GO:0010385	1	0.912218	0	7	double-stranded methylated DNA binding	MF	1
1538	GO:0010420	1	0.986854	0	1	3,4-dihydroxy-5-polyprenylbenzoic acid O-methyltransferase activity	MF	1
1539	GO:0010428	1	0.986538	0	1	methyl-CpNpG binding	MF	1
1540	GO:0010436	1	0.974224	0	2	carotenoid dioxygenase activity	MF	1
1541	GO:0010465	1	0.975842	0	2	nerve growth factor receptor activity	MF	1
1542	GO:0010484	1	0.947851	0	4	H3 histone acetyltransferase activity	MF	1
1543	GO:0010485	1	0.853534	0	12	H4 histone acetyltransferase activity	MF	1
1544	GO:0010521	1	0.93626	0	5	telomerase inhibitor activity	MF	1
1545	GO:0010698	1	0.948519	0	4	acetyltransferase activator activity	MF	1
1546	GO:0010736	1	0.987706	0	1	serum response element binding	MF	1
1547	GO:0010844	1	0.986534	0	1	recombination hotspot binding	MF	1
1548	GO:0010851	1	0.863717	0	11	cyclase regulator activity	MF	1
1549	GO:0010852	1	0.948759	0	4	cyclase inhibitor activity	MF	1
1550	GO:0010853	1	0.973543	0	2	cyclase activator activity	MF	1
1551	GO:0010854	1	0.961535	0	3	adenylate cyclase regulator activity	MF	1
1552	GO:0010855	1	0.961535	0	3	adenylate cyclase inhibitor activity	MF	1
1553	GO:0010856	1	0.935136	0	5	adenylate cyclase activator activity	MF	1
1555	GO:0010858	1	0.948462	0	4	calcium-dependent protein kinase regulator activity	MF	1
1556	GO:0010859	1	0.987124	0	1	calcium-dependent cysteine-type endopeptidase inhibitor activity	MF	1
1557	GO:0010945	1	0.9744	0	2	CoA pyrophosphatase activity	MF	1
1558	GO:0010997	1	0.898801	0	8	anaphase-promoting complex binding	MF	1
1559	GO:0015016	1	0.951501	0	4	[heparan sulfate]-glucosamine N-sulfotransferase activity	MF	1
1560	GO:0015018	1	0.961521	0	3	galactosylgalactosylxylosylprotein 3-beta-glucuronosyltransferase activity	MF	1
1561	GO:0015019	1	0.98644	0	1	heparan-alpha-glucosaminide N-acetyltransferase activity	MF	1
1562	GO:0015020	1	0.800364	0	17	glucuronosyltransferase activity	MF	1
1563	GO:0015024	1	0.986395	0	1	glucuronate-2-sulfatase activity	MF	1
1564	GO:0015026	1	0.740186	0	23	coreceptor activity	MF	1
1567	GO:0015038	1	0.947421	0	4	glutathione disulfide oxidoreductase activity	MF	1
1568	GO:0015039	1	0.973362	0	2	NADPH-adrenodoxin reductase activity	MF	1
1569	GO:0015052	1	0.986725	0	1	beta3-adrenergic receptor activity	MF	1
1570	GO:0015054	1	0.986984	0	1	gastrin receptor activity	MF	1
1571	GO:0015055	1	0.98697	0	1	secretin receptor activity	MF	1
1572	GO:0015056	1	0.974126	0	2	corticotrophin-releasing factor receptor activity	MF	1
1573	GO:0015057	1	0.9498	0	4	thrombin-activated receptor activity	MF	1
1574	GO:0015067	1	0.986491	0	1	amidinotransferase activity	MF	1
1575	GO:0015068	1	0.986491	0	1	glycine amidinotransferase activity	MF	1
1580	GO:0015085	1	0.197005	0	126	calcium ion transmembrane transporter activity	MF	1
1581	GO:0015086	1	0.947901	0	4	cadmium ion transmembrane transporter activity	MF	1
1582	GO:0015087	1	0.949001	0	4	cobalt ion transmembrane transporter activity	MF	1
1583	GO:0015093	1	0.923783	0	6	ferrous iron transmembrane transporter activity	MF	1
1584	GO:0015094	1	0.986453	0	1	lead ion transmembrane transporter activity	MF	1
1585	GO:0015095	1	0.831132	0	14	magnesium ion transmembrane transporter activity	MF	1
1586	GO:0015098	1	0.986898	0	1	molybdate ion transmembrane transporter activity	MF	1
1587	GO:0015099	1	0.972949	0	2	nickel cation transmembrane transporter activity	MF	1
1588	GO:0015100	1	0.986453	0	1	vanadium ion transmembrane transporter activity	MF	1
1589	GO:0015101	1	0.71056	0	26	organic cation transmembrane transporter activity	MF	1
1590	GO:0015103	1	0.241267	0	109	inorganic anion transmembrane transporter activity	MF	1
1591	GO:0015106	1	0.812037	0	16	bicarbonate transmembrane transporter activity	MF	1
1592	GO:0015108	1	0.831202	0	14	chloride transmembrane transporter activity	MF	1
1593	GO:0015111	1	0.97409	0	2	iodide transmembrane transporter activity	MF	1
1594	GO:0015114	1	0.925099	0	6	phosphate ion transmembrane transporter activity	MF	1
1595	GO:0015116	1	0.842534	0	13	sulfate transmembrane transporter activity	MF	1
1596	GO:0015117	1	0.94723	0	4	thiosulfate transmembrane transporter activity	MF	1
1597	GO:0015119	1	0.962009	0	3	hexose phosphate transmembrane transporter activity	MF	1
1598	GO:0015125	1	0.811214	0	16	bile acid transmembrane transporter activity	MF	1
1599	GO:0015129	1	0.936953	0	5	lactate transmembrane transporter activity	MF	1
1600	GO:0015131	1	0.94723	0	4	oxaloacetate transmembrane transporter activity	MF	1
1601	GO:0015132	1	0.975476	0	2	prostaglandin transmembrane transporter activity	MF	1
1602	GO:0015136	1	0.987417	0	1	sialic acid transmembrane transporter activity	MF	1
1603	GO:0015137	1	0.947921	0	4	citrate transmembrane transporter activity	MF	1
1604	GO:0015139	1	0.96074	0	3	alpha-ketoglutarate transmembrane transporter activity	MF	1
1605	GO:0015140	1	0.94723	0	4	malate transmembrane transporter activity	MF	1
1606	GO:0015141	1	0.92274	0	6	succinate transmembrane transporter activity	MF	1
1607	GO:0015142	1	0.947921	0	4	tricarboxylic acid transmembrane transporter activity	MF	1
1608	GO:0015143	1	0.949513	0	4	urate transmembrane transporter activity	MF	1
1609	GO:0015144	1	0.691199	0	28	carbohydrate transmembrane transporter activity	MF	1
1610	GO:0015145	1	0.768591	0	20	monosaccharide transmembrane transporter activity	MF	1
1611	GO:0015149	1	0.789712	0	18	hexose transmembrane transporter activity	MF	1
1612	GO:0015151	1	0.98771	0	1	alpha-glucoside transmembrane transporter activity	MF	1
1613	GO:0015152	1	0.986732	0	1	glucose-6-phosphate transmembrane transporter activity	MF	1
1614	GO:0015154	1	0.962269	0	3	disaccharide transmembrane transporter activity	MF	1
1615	GO:0015157	1	0.962269	0	3	oligosaccharide transmembrane transporter activity	MF	1
1616	GO:0015164	1	0.986736	0	1	glucuronoside transmembrane transporter activity	MF	1
1617	GO:0015165	1	0.875792	0	10	pyrimidine nucleotide-sugar transmembrane transporter activity	MF	1
1618	GO:0015166	1	0.936033	0	5	polyol transmembrane transporter activity	MF	1
1619	GO:0015168	1	0.948328	0	4	glycerol transmembrane transporter activity	MF	1
1620	GO:0015169	1	0.987362	0	1	glycerol-3-phosphate transmembrane transporter activity	MF	1
1621	GO:0015171	1	0.382064	0	73	amino acid transmembrane transporter activity	MF	1
1622	GO:0015172	1	0.799018	0	17	acidic amino acid transmembrane transporter activity	MF	1
1623	GO:0015173	1	0.898193	0	8	aromatic amino acid transmembrane transporter activity	MF	1
1624	GO:0015174	1	0.841177	0	13	basic amino acid transmembrane transporter activity	MF	1
1625	GO:0015175	1	0.674538	0	30	neutral amino acid transmembrane transporter activity	MF	1
1626	GO:0015179	1	0.504034	0	52	L-amino acid transmembrane transporter activity	MF	1
1627	GO:0015180	1	0.900184	0	8	L-alanine transmembrane transporter activity	MF	1
1628	GO:0015181	1	0.900314	0	8	arginine transmembrane transporter activity	MF	1
1629	GO:0015182	1	0.973379	0	2	L-asparagine transmembrane transporter activity	MF	1
1630	GO:0015183	1	0.887312	0	9	L-aspartate transmembrane transporter activity	MF	1
1631	GO:0015184	1	0.986455	0	1	L-cystine transmembrane transporter activity	MF	1
1632	GO:0015185	1	0.923138	0	6	gamma-aminobutyric acid transmembrane transporter activity	MF	1
1633	GO:0015186	1	0.925186	0	6	L-glutamine transmembrane transporter activity	MF	1
1634	GO:0015187	1	0.936133	0	5	glycine transmembrane transporter activity	MF	1
1635	GO:0015189	1	0.936631	0	5	L-lysine transmembrane transporter activity	MF	1
1636	GO:0015190	1	0.935576	0	5	L-leucine transmembrane transporter activity	MF	1
1637	GO:0015191	1	0.986745	0	1	L-methionine transmembrane transporter activity	MF	1
1638	GO:0015193	1	0.913621	0	7	L-proline transmembrane transporter activity	MF	1
1639	GO:0015194	1	0.950726	0	4	L-serine transmembrane transporter activity	MF	1
1640	GO:0015195	1	0.987651	0	1	L-threonine transmembrane transporter activity	MF	1
1641	GO:0015196	1	0.973489	0	2	L-tryptophan transmembrane transporter activity	MF	1
1642	GO:0015199	1	0.974495	0	2	amino-acid betaine transmembrane transporter activity	MF	1
1643	GO:0015203	1	0.974462	0	2	polyamine transmembrane transporter activity	MF	1
1644	GO:0015204	1	0.97402	0	2	urea transmembrane transporter activity	MF	1
1645	GO:0015211	1	0.973889	0	2	purine nucleoside transmembrane transporter activity	MF	1
1646	GO:0015213	1	0.973889	0	2	uridine transmembrane transporter activity	MF	1
1647	GO:0015214	1	0.961277	0	3	pyrimidine nucleoside transmembrane transporter activity	MF	1
1648	GO:0015215	1	0.758585	0	21	nucleotide transmembrane transporter activity	MF	1
1649	GO:0015216	1	0.800285	0	17	purine nucleotide transmembrane transporter activity	MF	1
1650	GO:0015217	1	0.936416	0	5	ADP transmembrane transporter activity	MF	1
1651	GO:0015218	1	0.973738	0	2	pyrimidine nucleotide transmembrane transporter activity	MF	1
1652	GO:0015220	1	0.937741	0	5	choline transmembrane transporter activity	MF	1
[truncated: 2,589 more rows]

## Sheet: GO_CC_DRG_up
	category	over_represented_pvalue	under_represented_pvalue	numDEInCat	numInCat	term	ontology	padj_value
440	GO:0016222	0.000518545	0.999998	2	3	procollagen-proline 4-dioxygenase complex	CC	0.486569
1316	GO:0070469	0.000900899	0.99987	6	83	respirasome	CC	0.486569
1142	GO:0044299	0.000921356	0.999992	2	4	C-fiber	CC	0.486569
953	GO:0035339	0.00102061	0.999991	2	4	SPOTS complex	CC	0.486569
286	GO:0005833	0.00179167	0.999976	2	5	hemoglobin complex	CC	0.486569
578	GO:0030667	0.00257881	0.999633	5	72	secretory granule membrane	CC	0.486569
1845	GO:1990204	0.00260194	0.999536	6	103	oxidoreductase complex	CC	0.486569
737	GO:0031838	0.0026575	0.999952	2	6	haptoglobin-hemoglobin complex	CC	0.486569
1620	GO:0098803	0.00324688	0.999512	5	74	respiratory chain complex	CC	0.486569
1778	GO:1902495	0.00331612	0.998946	11	324	transmembrane transporter complex	CC	0.486569
501	GO:0019866	0.00348918	0.998706	14	461	organelle inner membrane	CC	0.486569
481	GO:0017059	0.00353684	0.999922	2	7	serine C-palmitoyltransferase complex	CC	0.486569
645	GO:0031211	0.00353684	0.999922	2	7	endoplasmic reticulum palmitoyltransferase complex	CC	0.486569
1823	GO:1905961	0.00353684	0.999922	2	7	protein-cysteine S-palmitoyltransferase complex	CC	0.486569
224	GO:0005743	0.00440756	0.998389	13	423	mitochondrial inner membrane	CC	0.513834
803	GO:0032585	0.00456541	0.999881	2	8	multivesicular body membrane	CC	0.513834
1852	GO:1990351	0.00457978	0.998481	11	338	transporter complex	CC	0.513834
1721	GO:0101031	0.00480218	0.99964	3	26	chaperone complex	CC	0.513834
1760	GO:0140534	0.00557535	0.998833	6	122	endoplasmic reticulum protein-containing complex	CC	0.565165
1618	GO:0098800	0.00690979	0.998486	6	125	inner mitochondrial membrane protein complex	CC	0.646674
139	GO:0002178	0.00725273	0.999747	2	10	palmitoyltransferase complex	CC	0.646674
898	GO:0034663	0.00738673	0.99974	2	10	endoplasmic reticulum chaperone complex	CC	0.646674
1744	GO:0120205	0.0130494	1	1	1	photoreceptor proximal connecting cilium	CC	0.9737
1312	GO:0070435	0.0130847	1	1	1	Shc-EGFR complex	CC	0.9737
857	GO:0033290	0.0131444	1	1	1	eukaryotic 48S preinitiation complex	CC	0.9737
1125	GO:0044207	0.0131444	1	1	1	translation initiation ternary complex	CC	0.9737
227	GO:0005746	0.0162722	0.997124	4	72	mitochondrial respirasome	CC	1
99	GO:0001518	0.0181512	0.9989	2	17	voltage-gated sodium channel complex	CC	1
1207	GO:0045277	0.0193595	0.998794	2	16	respiratory chain complex IV	CC	1
221	GO:0005740	0.0227789	0.989087	15	638	mitochondrial envelope	CC	1
749	GO:0031966	0.0247744	0.988334	14	588	mitochondrial membrane	CC	1
731	GO:0031616	0.0248913	0.998198	2	19	spindle pole centrosome	CC	1
1118	GO:0043614	0.0249756	0.999843	1	2	multi-eIF complex	CC	1
331	GO:0005900	0.0251291	0.999841	1	2	oncostatin-M receptor complex	CC	1
228	GO:0005747	0.0254375	0.996347	3	47	mitochondrial respiratory chain complex I	CC	1
615	GO:0030964	0.0254375	0.996347	3	47	NADH dehydrogenase complex	CC	1
1204	GO:0045271	0.0254375	0.996347	3	47	respiratory chain complex I	CC	1
688	GO:0031372	0.0267506	0.99982	1	2	UBC13-MMS2 complex	CC	1
1900	GO:1990730	0.0268245	0.999819	1	2	VCP-NSFL1C complex	CC	1
1614	GO:0098796	0.0342245	0.980704	21	1051	membrane protein complex	CC	1
921	GO:0034706	0.0348705	0.996922	2	24	sodium channel complex	CC	1
1418	GO:0071942	0.0385251	0.999499	1	3	XPC complex	CC	1
1526	GO:0097451	0.0387522	0.999493	1	3	glial limiting end-foot	CC	1
635	GO:0031092	0.0395489	0.999472	1	3	platelet alpha granule membrane	CC	1
1860	GO:1990423	0.0396196	0.99947	1	3	RZZ complex	CC	1
750	GO:0031967	0.0471415	0.972843	20	1016	organelle envelope	CC	1
754	GO:0031975	0.0471415	0.972843	20	1016	envelope	CC	1
1294	GO:0070069	0.0476874	0.994984	2	26	cytochrome complex	CC	1
1775	GO:1901588	0.04916	0.999079	1	4	dendritic microtubule	CC	1
1615	GO:0098797	0.0507009	0.976005	11	486	plasma membrane protein complex	CC	1
1743	GO:0120200	0.051606	0.998984	1	4	rod photoreceptor outer segment	CC	1
624	GO:0031021	0.05203	0.998967	1	4	interphase microtubule organizing center	CC	1
1616	GO:0098798	0.0564997	0.978095	7	255	mitochondrial protein-containing complex	CC	1
450	GO:0016342	0.0579592	0.993148	2	31	catenin complex	CC	1
376	GO:0008076	0.0581332	0.988327	3	69	voltage-gated potassium channel complex	CC	1
696	GO:0031415	0.0637183	0.998341	1	5	NatA complex	CC	1
297	GO:0005850	0.064203	0.998315	1	5	eukaryotic translation initiation factor 2 complex	CC	1
1357	GO:0070993	0.065355	0.998254	1	5	translation preinitiation complex	CC	1
1308	GO:0070390	0.0659017	0.998224	1	5	transcription export complex 2	CC	1
276	GO:0005814	0.0683136	0.980914	4	118	centriole	CC	1
1029	GO:0042470	0.0695627	0.99087	2	33	melanosome	CC	1
1233	GO:0048770	0.0695627	0.99087	2	33	pigment granule	CC	1
1067	GO:0043005	0.0720094	0.954025	25	1425	neuron projection	CC	1
817	GO:0032809	0.0721835	0.990303	2	35	neuronal cell body membrane	CC	1
321	GO:0005884	0.0745514	0.978552	4	121	actin filament	CC	1
835	GO:0033093	0.0756949	0.997551	1	6	Weibel-Palade body	CC	1
282	GO:0005828	0.0764105	0.997504	1	6	kinetochore microtubule	CC	1
864	GO:0033588	0.0768857	0.997472	1	6	elongator holoenzyme complex	CC	1
45	GO:0000347	0.0770808	0.997459	1	6	THO complex	CC	1
54	GO:0000445	0.0770808	0.997459	1	6	THO complex part of transcription export complex	CC	1
91	GO:0000931	0.0773601	0.99744	1	6	gamma-tubulin large complex	CC	1
298	GO:0005851	0.0774317	0.997436	1	6	eukaryotic translation initiation factor 2B complex	CC	1
447	GO:0016324	0.0798753	0.966489	7	287	apical plasma membrane	CC	1
1761	GO:0140535	0.0799358	0.955621	14	705	intracellular protein-containing complex	CC	1
747	GO:0031941	0.080883	0.988401	2	36	filamentous actin	CC	1
1141	GO:0044298	0.0838079	0.987712	2	38	cell body membrane	CC	1
1806	GO:1904115	0.0859357	0.996742	1	7	axon cytoplasm	CC	1
175	GO:0005642	0.0863471	0.99671	1	7	annulate lamellae	CC	1
1745	GO:0120206	0.0878893	0.996589	1	7	photoreceptor distal connecting cilium	CC	1
385	GO:0008290	0.0890419	0.996498	1	7	F-actin capping protein complex	CC	1
707	GO:0031463	0.0893519	0.9864	2	39	Cul3-RING ubiquitin ligase complex	CC	1
920	GO:0034705	0.0896851	0.978409	3	83	potassium channel complex	CC	1
235	GO:0005758	0.0906074	0.978111	3	80	mitochondrial intermembrane space	CC	1
770	GO:0032127	0.0996056	0.995509	1	8	dense core granule membrane	CC	1
1382	GO:0071439	0.100357	0.99544	1	8	clathrin complex	CC	1
469	GO:0016592	0.10107	0.983462	2	41	mediator complex	CC	1
633	GO:0031090	0.101189	0.929127	34	2079	organelle membrane	CC	1
917	GO:0034702	0.101286	0.958402	6	250	ion channel complex	CC	1
929	GO:0034751	0.101478	0.995336	1	8	aryl hydrocarbon receptor complex	CC	1
687	GO:0031371	0.102	0.995286	1	8	ubiquitin conjugating enzyme complex	CC	1
497	GO:0019773	0.102175	0.99527	1	8	proteasome core complex, alpha-subunit complex	CC	1
1677	GO:0099056	0.1033	0.982856	2	43	integral component of presynaptic membrane	CC	1
1525	GO:0097450	0.110908	0.994321	1	9	astrocyte end-foot	CC	1
918	GO:0034703	0.111022	0.957729	5	199	cation channel complex	CC	1
563	GO:0030425	0.113033	0.935183	13	693	dendrite	CC	1
968	GO:0035686	0.113174	0.994081	1	9	sperm fibrous sheath	CC	1
325	GO:0005890	0.113179	0.994081	1	9	sodium:potassium-exchanging ATPase complex	CC	1
1265	GO:0061617	0.114326	0.993958	1	9	MICOS complex	CC	1
231	GO:0005751	0.11526	0.993856	1	9	mitochondrial respiratory chain complex IV	CC	1
562	GO:0030424	0.115686	0.933404	13	695	axon	CC	1
1523	GO:0097447	0.115801	0.933327	13	696	dendritic tree	CC	1
279	GO:0005819	0.117819	0.94579	7	313	spindle	CC	1
1186	GO:0045177	0.119586	0.941521	8	379	apical part of cell	CC	1
787	GO:0032391	0.120306	0.978141	2	46	photoreceptor connecting cilium	CC	1
752	GO:0031970	0.123997	0.965685	3	92	organelle envelope lumen	CC	1
695	GO:0031414	0.12412	0.992764	1	10	N-terminal protein acetyltransferase complex	CC	1
1376	GO:0071203	0.125005	0.992657	1	10	WASH complex	CC	1
1024	GO:0042175	0.126564	0.929704	11	567	nuclear outer membrane-endoplasmic reticulum membrane network	CC	1
248	GO:0005771	0.127036	0.976154	2	47	multivesicular body	CC	1
1642	GO:0098889	0.127743	0.975915	2	49	intrinsic component of presynaptic membrane	CC	1
675	GO:0031305	0.129119	0.97553	2	47	integral component of mitochondrial inner membrane	CC	1
1011	GO:0036477	0.132844	0.916075	17	981	somatodendritic compartment	CC	1
674	GO:0031304	0.133313	0.974239	2	48	intrinsic component of mitochondrial inner membrane	CC	1
708	GO:0031464	0.13466	0.991363	1	11	Cul4A-RING E3 ubiquitin ligase complex	CC	1
251	GO:0005775	0.134849	0.991339	1	11	vacuolar lumen	CC	1
535	GO:0030123	0.135912	0.991198	1	11	AP-3 adaptor complex	CC	1
1045	GO:0042589	0.136915	0.991064	1	11	zymogen granule membrane	CC	1
230	GO:0005750	0.138788	0.990811	1	11	mitochondrial respiratory chain complex III	CC	1
1206	GO:0045275	0.138788	0.990811	1	11	respiratory chain complex III	CC	1
34	GO:0000276	0.139172	0.990758	1	11	mitochondrial proton-transporting ATP synthase complex, coupling factor F(o)	CC	1
823	GO:0032991	0.140857	0.889888	70	4771	protein-containing complex	CC	1
327	GO:0005892	0.142566	0.990211	1	12	acetylcholine-gated channel complex	CC	1
1609	GO:0098691	0.143427	0.990089	1	12	dopaminergic synapse	CC	1
1443	GO:0090533	0.147482	0.989504	1	12	cation-transporting ATPase complex	CC	1
1169	GO:0044615	0.148888	0.989297	1	12	nuclear pore nuclear basket	CC	1
1568	GO:0097733	0.149792	0.95489	3	103	photoreceptor cell cilium	CC	1
1201	GO:0045263	0.150838	0.989006	1	12	proton-transporting ATP synthase complex, coupling factor F(o)	CC	1
1926	Other	0.153107	0.920753	8	400	NA	NA	1
247	GO:0005770	0.156273	0.933871	5	217	late endosome	CC	1
634	GO:0031091	0.156314	0.988088	1	13	platelet alpha granule	CC	1
172	GO:0005639	0.157298	0.987933	1	13	integral component of nuclear inner membrane	CC	1
652	GO:0031229	0.157298	0.987933	1	13	intrinsic component of nuclear inner membrane	CC	1
987	GO:0036038	0.158012	0.98782	1	13	MKS complex	CC	1
2	GO:0000109	0.158695	0.987711	1	13	nucleotide-excision repair complex	CC	1
44	GO:0000346	0.160104	0.987485	1	13	transcription export complex	CC	1
1869	GO:1990498	0.160129	0.987481	1	13	mitotic spindle microtubule	CC	1
218	GO:0005736	0.161376	0.987278	1	13	RNA polymerase I complex	CC	1
551	GO:0030141	0.161392	0.924723	6	279	secretory granule	CC	1
173	GO:0005640	0.167121	0.986248	1	14	nuclear outer membrane	CC	1
1069	GO:0043025	0.168049	0.898966	12	678	neuronal cell body	CC	1
1569	GO:0098533	0.169629	0.985817	1	14	ATPase dependent transmembrane transport complex	CC	1
748	GO:0031965	0.171106	0.925457	5	225	nuclear membrane	CC	1
186	GO:0005665	0.171787	0.985442	1	14	RNA polymerase II, core complex	CC	1
947	GO:0035102	0.180525	0.983788	1	15	PRC1 complex	CC	1
255	GO:0005779	0.180713	0.983753	1	15	integral component of peroxisomal membrane	CC	1
299	GO:0005852	0.180969	0.983705	1	15	eukaryotic translation initiation factor 3 complex	CC	1
1140	GO:0044297	0.187538	0.882491	13	761	cell body	CC	1
90	GO:0000930	0.189787	0.981938	1	16	gamma-tubulin complex	CC	1
1566	GO:0097731	0.191134	0.935646	3	116	9+0 non-motile cilium	CC	1
653	GO:0031231	0.191763	0.981545	1	16	intrinsic component of peroxisomal membrane	CC	1
544	GO:0030133	0.200777	0.900227	6	301	transport vesicle	CC	1
515	GO:0030008	0.201026	0.979567	1	17	TRAPP complex	CC	1
764	GO:0032039	0.208508	0.977879	1	18	integrator complex	CC	1
315	GO:0005876	0.210058	0.946135	2	65	spindle microtubule	CC	1
556	GO:0030285	0.211001	0.977323	1	18	integral component of synaptic vesicle membrane	CC	1
1132	GO:0044233	0.211473	0.977217	1	18	mitochondria-associated endoplasmic reticulum membrane	CC	1
220	GO:0005739	0.212071	0.844173	27	1739	mitochondrion	CC	1
187	GO:0005666	0.215217	0.976367	1	18	RNA polymerase III complex	CC	1
1060	GO:0042734	0.217169	0.922331	3	126	presynaptic membrane	CC	1
767	GO:0032045	0.220495	0.975068	1	19	guanyl-nucleotide exchange factor complex	CC	1
1790	GO:1902773	0.220495	0.975068	1	19	GTPase activator complex	CC	1
266	GO:0005793	0.220719	0.941583	2	67	endoplasmic reticulum-Golgi intermediate compartment	CC	1
739	GO:0031902	0.22102	0.941453	2	67	late endosome membrane	CC	1
15	GO:0000145	0.2227	0.974543	1	19	exocyst	CC	1
1229	GO:0048471	0.223476	0.861037	11	647	perinuclear region of cytoplasm	CC	1
1044	GO:0042588	0.224078	0.974213	1	19	zymogen granule	CC	1
201	GO:0005685	0.224609	0.974084	1	19	U1 snRNP	CC	1
289	GO:0005839	0.225886	0.973775	1	19	proteasome core complex	CC	1
232	GO:0005753	0.22835	0.973172	1	19	mitochondrial proton-transporting ATP synthase complex	CC	1
1080	GO:0043197	0.233334	0.898441	4	191	dendritic spine	CC	1
1669	GO:0099023	0.234108	0.935636	2	70	vesicle tethering complex	CC	1
116	GO:0001750	0.234705	0.935351	2	71	photoreceptor outer segment	CC	1
842	GO:0033177	0.237576	0.970773	1	20	proton-transporting two-sector ATPase complex, proton-transporting domain	CC	1
468	GO:0016591	0.238414	0.93367	2	71	RNA polymerase II, holoenzyme	CC	1
1524	GO:0097449	0.238457	0.970478	1	21	astrocyte projection	CC	1
1199	GO:0045259	0.238813	0.970453	1	20	proton-transporting ATP synthase complex	CC	1
58	GO:0000776	0.23931	0.910355	3	129	kinetochore	CC	1
209	GO:0005697	0.245193	0.968697	1	21	telomerase holoenzyme complex	CC	1
706	GO:0031462	0.245474	0.968557	1	22	Cul2-RING ubiquitin ligase complex	CC	1
982	GO:0035869	0.246363	0.929973	2	73	ciliary transition zone	CC	1
1152	GO:0044309	0.247366	0.889794	4	196	neuron spine	CC	1
428	GO:0015629	0.248708	0.854864	8	460	actin cytoskeleton	CC	1
202	GO:0005686	0.254507	0.966071	1	22	U2 snRNP	CC	1
1701	GO:0099503	0.255355	0.849957	8	460	secretory vesicle	CC	1
581	GO:0030672	0.255465	0.925638	2	75	synaptic vesicle membrane	CC	1
1700	GO:0099501	0.255465	0.925638	2	75	exocytic vesicle membrane	CC	1
671	GO:0031301	0.257428	0.862023	6	326	integral component of organelle membrane	CC	1
275	GO:0005813	0.261257	0.835866	10	600	centrosome	CC	1
1579	GO:0098563	0.26129	0.964067	1	23	intrinsic component of synaptic vesicle membrane	CC	1
88	GO:0000922	0.261628	0.89763	3	135	spindle pole	CC	1
809	GO:0032592	0.265378	0.920807	2	76	integral component of mitochondrial membrane	CC	1
59	GO:0000779	0.270949	0.892126	3	138	condensed chromosome, centromeric region	CC	1
309	GO:0005868	0.274283	0.960115	1	24	cytoplasmic dynein complex	CC	1
1580	GO:0098573	0.274748	0.9161	2	78	intrinsic component of mitochondrial membrane	CC	1
1465	GO:0097038	0.278528	0.958731	1	25	perinuclear endoplasmic reticulum	CC	1
215	GO:0005730	0.283345	0.807658	13	822	nucleolus	CC	1
1078	GO:0043195	0.285666	0.910438	2	82	terminal bouton	CC	1
263	GO:0005789	0.287217	0.820265	9	545	endoplasmic reticulum membrane	CC	1
1777	GO:1902494	0.287613	0.788721	20	1325	catalytic complex	CC	1
1495	GO:0097228	0.288803	0.955368	1	26	sperm principal piece	CC	1
1565	GO:0097730	0.296874	0.87624	3	147	non-motile cilium	CC	1
670	GO:0031300	0.29992	0.831203	6	345	intrinsic component of organelle membrane	CC	1
550	GO:0030140	0.306164	0.949329	1	28	trans-Golgi network transport vesicle	CC	1
625	GO:0031045	0.306917	0.949063	1	28	dense core granule	CC	1
111	GO:0001725	0.307341	0.898778	2	86	stress fiber	CC	1
1540	GO:0097517	0.307341	0.898778	2	86	contractile actin filament bundle	CC	1
1622	GO:0098827	0.310309	0.801925	9	558	endoplasmic reticulum subcompartment	CC	1
16	GO:0000151	0.310397	0.83408	5	283	ubiquitin ligase complex	CC	1
1605	GO:0098686	0.313863	0.946507	1	29	hippocampal mossy fiber to CA3 synapse	CC	1
1307	GO:0070382	0.316784	0.843674	4	218	exocytic vesicle	CC	1
1438	GO:0080008	0.324674	0.942421	1	30	Cul4-RING E3 ubiquitin ligase complex	CC	1
1362	GO:0071007	0.330821	0.940055	1	30	U2-type catalytic step 2 spliceosome	CC	1
190	GO:0005669	0.334716	0.938468	1	31	transcription factor TFIID complex	CC	1
378	GO:0008180	0.337703	0.93728	1	31	COP9 signalosome	CC	1
1703	GO:0099513	0.348498	0.770612	9	584	polymeric cytoskeletal fiber	CC	1
1053	GO:0042641	0.350427	0.87366	2	95	actomyosin	CC	1
793	GO:0032432	0.350449	0.873646	2	95	actin filament bundle	CC	1
1240	GO:0055029	0.35127	0.873161	2	94	nuclear DNA-directed RNA polymerase complex	CC	1
572	GO:0030659	0.355679	0.771013	8	512	cytoplasmic vesicle membrane	CC	1
50	GO:0000428	0.356096	0.870182	2	95	DNA-directed RNA polymerase complex	CC	1
283	GO:0005829	0.356919	0.703191	48	3472	cytosol	CC	1
1657	GO:0098978	0.360873	0.79581	5	308	glutamatergic synapse	CC	1
264	GO:0005790	0.361426	0.92719	1	34	smooth endoplasmic reticulum	CC	1
503	GO:0019897	0.362875	0.832069	3	165	extrinsic component of plasma membrane	CC	1
529	GO:0030117	0.364873	0.864676	2	97	membrane coat	CC	1
1230	GO:0048475	0.364873	0.864676	2	97	coated membrane	CC	1
603	GO:0030880	0.369625	0.861651	2	98	RNA polymerase complex	CC	1
1847	GO:1990234	0.372214	0.740102	11	739	transferase complex	CC	1
1856	GO:1990391	0.378013	0.919621	1	36	DNA repair complex	CC	1
1509	GO:0097386	0.381776	0.917814	1	37	glial cell projection	CC	1
1718	GO:0099699	0.389125	0.848846	2	106	integral component of synaptic membrane	CC	1
1214	GO:0045335	0.390792	0.84778	2	103	phagocytic vesicle	CC	1
1123	GO:0043679	0.393817	0.809483	3	175	axon terminus	CC	1
417	GO:0012506	0.396629	0.736277	8	533	vesicle membrane	CC	1
1737	GO:0120111	0.397596	0.910082	1	39	neuron projection cytoplasm	CC	1
170	GO:0005637	0.402952	0.907406	1	39	nuclear inner membrane	CC	1
1131	GO:0044232	0.404335	0.906708	1	39	organelle membrane contact site	CC	1
547	GO:0030136	0.412225	0.833081	2	108	clathrin-coated vesicle	CC	1
169	GO:0005635	0.415833	0.73815	6	396	nuclear envelope	CC	1
17	GO:0000152	0.420229	0.898341	1	41	nuclear ubiquitin ligase complex	CC	1
531	GO:0030119	0.426772	0.894762	1	42	AP-type membrane coat adaptor complex	CC	1
1697	GO:0099240	0.428628	0.821334	2	115	intrinsic component of synaptic membrane	CC	1
411	GO:0010008	0.428768	0.757759	4	255	endosome membrane	CC	1
571	GO:0030658	0.431222	0.819499	2	112	transport vesicle membrane	CC	1
254	GO:0005778	0.442114	0.886095	1	44	peroxisomal membrane	CC	1
740	GO:0031903	0.442114	0.886095	1	44	microbody membrane	CC	1
57	GO:0000775	0.455636	0.760761	3	190	chromosome, centromeric region	CC	1
456	GO:0016469	0.45641	0.877681	1	45	proton-transporting two-sector ATPase complex	CC	1
530	GO:0030118	0.463416	0.873348	1	47	clathrin coat	CC	1
1097	GO:0043235	0.463845	0.709564	5	348	receptor complex	CC	1
514	GO:0022627	0.465159	0.872328	1	46	cytosolic small ribosomal subunit	CC	1
1149	GO:0044306	0.465333	0.752643	3	196	neuron projection terminus	CC	1
648	GO:0031225	0.466859	0.792559	2	120	anchored component of membrane	CC	1
720	GO:0031519	0.469454	0.869576	1	48	PcG protein complex	CC	1
371	GO:0008021	0.472211	0.746842	3	196	synaptic vesicle	CC	1
1660	GO:0098984	0.473286	0.701101	5	351	neuron to neuron synapse	CC	1
1066	GO:0042995	0.474355	0.602925	31	2339	cell projection	CC	1
277	GO:0005815	0.478493	0.648806	10	726	microtubule organizing center	CC	1
1732	GO:0120025	0.483281	0.597533	28	2117	plasma membrane bounded cell projection	CC	1
1564	GO:0097729	0.486284	0.777046	2	125	9+2 motile cilium	CC	1
557	GO:0030286	0.489823	0.856314	1	52	dynein complex	CC	1
1469	GO:0097060	0.499408	0.677168	5	365	synaptic membrane	CC	1
1360	GO:0071005	0.506774	0.844762	1	53	U2-type precatalytic spliceosome	CC	1
504	GO:0019898	0.507135	0.689064	4	284	extrinsic component of membrane	CC	1
1606	GO:0098687	0.509283	0.687092	4	282	chromosomal region	CC	1
337	GO:0005912	0.51221	0.755396	2	133	adherens junction	CC	1
1365	GO:0071011	0.519816	0.835424	1	55	precatalytic spliceosome	CC	1
105	GO:0001650	0.525447	0.743962	2	134	fibrillar center	CC	1
758	GO:0031984	0.526685	0.596711	11	830	organelle subcompartment	CC	1
1190	GO:0045202	0.52801	0.575943	16	1231	synapse	CC	1
40	GO:0000315	0.542665	0.818227	1	58	organellar large ribosomal subunit	CC	1
239	GO:0005762	0.542665	0.818227	1	58	mitochondrial large ribosomal subunit	CC	1
1542	GO:0097525	0.544891	0.816463	1	59	spliceosomal snRNP complex	CC	1
168	GO:0005634	0.545077	0.511946	82	6304	nucleus	CC	1
1246	GO:0060076	0.553518	0.809523	1	63	excitatory synapse	CC	1
1612	GO:0098793	0.557097	0.606979	6	464	presynapse	CC	1
176	GO:0005643	0.558337	0.805697	1	62	nuclear pore	CC	1
1702	GO:0099512	0.564603	0.564341	10	782	supramolecular fiber	CC	1
1659	GO:0098982	0.572997	0.793435	1	67	GABA-ergic synapse	CC	1
1686	GO:0099081	0.574317	0.554431	10	788	supramolecular polymer	CC	1
324	GO:0005887	0.57435	0.535707	14	1120	integral component of plasma membrane	CC	1
55	GO:0000502	0.576777	0.790348	1	64	proteasome complex	CC	1
415	GO:0010494	0.57731	0.78982	1	66	cytoplasmic stress granule	CC	1
290	GO:0005840	0.577948	0.64927	3	223	ribosome	CC	1
1081	GO:0043198	0.584765	0.783337	1	68	dendritic shaft	CC	1
1619	GO:0098802	0.586987	0.686705	2	153	plasma membrane signaling receptor complex	CC	1
406	GO:0009897	0.588476	0.609851	4	314	external side of plasma membrane	CC	1
1234	GO:0048786	0.589996	0.778688	1	70	presynaptic active zone	CC	1
570	GO:0030532	0.590756	0.778122	1	67	small nuclear ribonucleoprotein complex	CC	1
420	GO:0014069	0.59255	0.605641	4	320	postsynaptic density	CC	1
1436	GO:0072686	0.593752	0.680036	2	152	mitotic spindle	CC	1
313	GO:0005874	0.594553	0.583611	5	399	microtubule	CC	1
150	GO:0005581	0.595429	0.77386	1	70	collagen trimer	CC	1
257	GO:0005783	0.598061	0.494813	20	1582	endoplasmic reticulum	CC	1
67	GO:0000793	0.601779	0.624992	3	236	condensed chromosome	CC	1
1585	GO:0098590	0.60844	0.504167	13	1056	plasma membrane region	CC	1
1819	GO:1905369	0.609258	0.761238	1	70	endopeptidase complex	CC	1
804	GO:0032587	0.609544	0.760904	1	72	ruffle membrane	CC	1
1293	GO:0070062	0.610945	0.759596	1	72	extracellular exosome	CC	1
291	GO:0005844	0.612632	0.758051	1	71	polysome	CC	1
778	GO:0032279	0.614546	0.582616	4	329	asymmetric synapse	CC	1
441	GO:0016234	0.617351	0.753523	1	73	inclusion body	CC	1
410	GO:0009986	0.620119	0.513137	9	736	cell surface	CC	1
1191	GO:0045211	0.630187	0.594879	3	254	postsynaptic membrane	CC	1
262	GO:0005788	0.630661	0.74056	1	75	endoplasmic reticulum lumen	CC	1
1676	GO:0099055	0.634556	0.73657	1	79	integral component of postsynaptic membrane	CC	1
1712	GO:0099572	0.635367	0.560199	4	338	postsynaptic specialization	CC	1
14	GO:0000139	0.636064	0.588536	3	249	Golgi membrane	CC	1
1572	GO:0098552	0.637361	0.523163	6	499	side of membrane	CC	1
1584	GO:0098588	0.63807	0.472692	13	1061	bounding membrane of organelle	CC	1
407	GO:0009898	0.643551	0.627992	2	167	cytoplasmic side of plasma membrane	CC	1
1613	GO:0098794	0.644727	0.503564	7	594	postsynapse	CC	1
265	GO:0005791	0.64918	0.721681	1	79	rough endoplasmic reticulum	CC	1
1800	GO:1903561	0.64946	0.72136	1	80	extracellular vesicle	CC	1
991	GO:0036064	0.649933	0.620964	2	169	ciliary basal body	CC	1
222	GO:0005741	0.650585	0.620244	2	169	mitochondrial outer membrane	CC	1
1604	GO:0098685	0.651014	0.719711	1	81	Schaffer collateral - CA1 synapse	CC	1
1738	GO:0120114	0.651284	0.719489	1	79	Sm-like protein family complex	CC	1
1650	GO:0098936	0.652388	0.718215	1	83	intrinsic component of postsynaptic membrane	CC	1
431	GO:0015935	0.653536	0.717161	1	78	small ribosomal subunit	CC	1
705	GO:0031461	0.654309	0.616089	2	171	cullin-RING ubiquitin ligase complex	CC	1
1094	GO:0043231	0.654462	0.400291	128	9961	intracellular membrane-bounded organelle	CC	1
649	GO:0031226	0.657449	0.447956	14	1182	intrinsic component of plasma membrane	CC	1
1685	GO:0099080	0.664015	0.444532	13	1089	supramolecular complex	CC	1
1919	GO:1990904	0.664153	0.472896	8	668	ribonucleoprotein complex	CC	1
268	GO:0005795	0.665394	0.704336	1	83	Golgi stack	CC	1
271	GO:0005798	0.666409	0.703203	1	84	Golgi-associated vesicle	CC	1
1769	GO:0150034	0.674789	0.516028	4	354	distal axon	CC	1
718	GO:0031514	0.683184	0.582939	2	180	motile cilium	CC	1
658	GO:0031248	0.685794	0.681394	1	88	protein acetyltransferase complex	CC	1
1776	GO:1902493	0.685794	0.681394	1	88	acetyltransferase complex	CC	1
1578	GO:0098562	0.686339	0.579204	2	181	cytoplasmic side of membrane	CC	1
167	GO:0005622	0.686948	0.373417	156	12125	intracellular anatomical structure	CC	1
738	GO:0031901	0.690474	0.675951	1	89	early endosome membrane	CC	1
1093	GO:0043230	0.692218	0.673887	1	90	extracellular organelle	CC	1
1288	GO:0065010	0.692218	0.673887	1	90	extracellular membrane-bounded organelle	CC	1
1367	GO:0071013	0.692533	0.673572	1	88	catalytic step 2 spliceosome	CC	1
502	GO:0019867	0.69287	0.571402	2	183	outer membrane	CC	1
751	GO:0031968	0.69287	0.571402	2	183	organelle outer membrane	CC	1
549	GO:0030139	0.699311	0.563601	2	186	endocytic vesicle	CC	1
38	GO:0000313	0.699715	0.665046	1	89	organellar ribosome	CC	1
238	GO:0005761	0.699715	0.665046	1	89	mitochondrial ribosome	CC	1
42	GO:0000323	0.701027	0.465717	5	447	lytic vacuole	CC	1
241	GO:0005764	0.701027	0.465717	5	447	lysosome	CC	1
349	GO:0005938	0.70795	0.505554	3	280	cell cortex	CC	1
1160	GO:0044391	0.708909	0.551863	2	183	ribosomal subunit	CC	1
546	GO:0030135	0.710877	0.549368	2	189	coated vesicle	CC	1
200	GO:0005684	0.7112	0.650987	1	93	U2-type spliceosomal complex	CC	1
197	GO:0005681	0.717153	0.541522	2	189	spliceosomal complex	CC	1
564	GO:0030426	0.725799	0.530483	2	197	growth cone	CC	1
656	GO:0031234	0.72989	0.627141	1	99	extrinsic component of cytoplasmic side of plasma membrane	CC	1
160	GO:0005604	0.739842	0.613881	1	104	basement membrane	CC	1
1092	GO:0043229	0.740825	0.309917	138	10849	intracellular organelle	CC	1
565	GO:0030427	0.741074	0.510581	2	203	site of polarized growth	CC	1
1818	GO:1905368	0.745197	0.606693	1	102	peptidase complex	CC	1
889	GO:0034451	0.749474	0.60077	1	105	centriolar satellite	CC	1
60	GO:0000781	0.750376	0.599547	1	104	chromosome, telomeric region	CC	1
513	GO:0022626	0.750796	0.599012	1	102	cytosolic ribosome	CC	1
1182	GO:0045111	0.756075	0.59152	1	108	intermediate filament cytoskeleton	CC	1
994	GO:0036126	0.762311	0.582657	1	109	sperm flagellum	CC	1
1085	GO:0043209	0.772281	0.467963	2	212	myelin sheath	CC	1
1010	GO:0036464	0.772925	0.467027	2	216	cytoplasmic ribonucleoprotein granule	CC	1
596	GO:0030863	0.774457	0.564857	1	114	cortical cytoskeleton	CC	1
430	GO:0015934	0.775939	0.562734	1	110	large ribosomal subunit	CC	1
334	GO:0005903	0.785248	0.548503	1	118	brush border	CC	1
1090	GO:0043227	0.793422	0.250682	130	10334	membrane-bounded organelle	CC	1
1089	GO:0043226	0.796797	0.248585	140	11094	organelle	CC	1
1759	GO:0140513	0.803612	0.285905	12	1117	nuclear protein-containing complex	CC	1
973	GO:0035770	0.810645	0.411434	2	234	ribonucleoprotein granule	CC	1
323	GO:0005886	0.812361	0.234903	48	4103	plasma membrane	CC	1
166	GO:0005615	0.813412	0.277508	11	1047	extracellular space	CC	1
147	GO:0005576	0.813474	0.260012	17	1557	extracellular region	CC	1
1268	GO:0061695	0.815399	0.404094	2	235	transferase complex, transferring phosphorus-containing groups	CC	1
694	GO:0031410	0.820697	0.247485	19	1733	cytoplasmic vesicle	CC	1
1562	GO:0097708	0.823579	0.243975	19	1737	intracellular vesicle	CC	1
647	GO:0031224	0.824244	0.220936	49	4199	intrinsic component of membrane	CC	1
249	GO:0005773	0.824698	0.307032	5	527	vacuole	CC	1
253	GO:0005777	0.827042	0.479778	1	132	peroxisome	CC	1
1037	GO:0042579	0.827042	0.479778	1	132	microbody	CC	1
824	GO:0032993	0.829868	0.474788	1	133	protein-DNA complex	CC	1
314	GO:0005875	0.833501	0.468264	1	137	microtubule associated complex	CC	1
416	GO:0012505	0.839983	0.205641	41	3556	endomembrane system	CC	1
1184	GO:0045121	0.844619	0.317381	3	357	membrane raft	CC	1
756	GO:0031982	0.845571	0.215391	20	1853	vesicle	CC	1
1635	GO:0098857	0.845831	0.315484	3	358	membrane microdomain	CC	1
555	GO:0030176	0.845971	0.445398	1	141	integral component of endoplasmic reticulum membrane	CC	1
437	GO:0016021	0.847525	0.194561	47	4086	integral component of membrane	CC	1
522	GO:0030054	0.850677	0.21051	19	1794	cell junction	CC	1
429	GO:0015630	0.853139	0.222683	12	1182	microtubule cytoskeleton	CC	1
436	GO:0016020	0.85783	0.176507	85	7091	membrane	CC	1
112	GO:0001726	0.860223	0.417956	1	150	ruffle	CC	1
650	GO:0031227	0.861615	0.415223	1	149	intrinsic component of endoplasmic reticulum membrane	CC	1
663	GO:0031256	0.86376	0.410917	1	153	leading edge membrane	CC	1
242	GO:0005765	0.866898	0.404637	1	152	lysosomal membrane	CC	1
1633	GO:0098852	0.866898	0.404637	1	152	lytic vacuole membrane	CC	1
818	GO:0032838	0.874329	0.389356	1	159	plasma membrane bounded cell projection cytoplasm	CC	1
236	GO:0005759	0.878028	0.298756	2	271	mitochondrial matrix	CC	1
345	GO:0005925	0.880041	0.37734	1	162	focal adhesion	CC	1
1449	GO:0090575	0.881864	0.373467	1	161	RNA polymerase II transcription regulator complex	CC	1
245	GO:0005768	0.885181	0.194908	8	868	endosome	CC	1
1419	GO:0071944	0.885948	0.147945	51	4503	cell periphery	CC	1
347	GO:0005929	0.8881	0.213188	5	592	cilium	CC	1
473	GO:0016604	0.890104	0.200641	6	689	nuclear body	CC	1
302	GO:0005856	0.890291	0.157594	21	2020	cytoskeleton	CC	1
188	GO:0005667	0.892165	0.238929	3	395	transcription regulator complex	CC	1
1637	GO:0098862	0.895228	0.343991	1	173	cluster of actin-based cell projections	CC	1
523	GO:0030055	0.896097	0.342024	1	173	cell-substrate junction	CC	1
1611	GO:0098791	0.899206	0.258773	2	294	Golgi apparatus subcompartment	CC	1
246	GO:0005769	0.909563	0.238223	2	304	early endosome	CC	1
146	GO:0005575	0.920753	0.153107	198	15407	cellular_component	CC	1
267	GO:0005794	0.92304	0.124443	13	1390	Golgi apparatus	CC	1
1729	GO:0110165	0.923323	0.115733	183	14453	cellular anatomical entity	CC	1
475	GO:0016607	0.924981	0.206201	2	322	nuclear speck	CC	1
336	GO:0005911	0.926687	0.175526	3	442	cell-cell junction	CC	1
1709	GO:0099568	0.930252	0.257911	1	204	cytoplasmic region	CC	1
446	GO:0016323	0.932723	0.251254	1	206	basolateral plasma membrane	CC	1
250	GO:0005774	0.934022	0.247734	1	204	vacuolar membrane	CC	1
1297	GO:0070161	0.940097	0.135337	4	572	anchoring junction	CC	1
409	GO:0009925	0.952112	0.195459	1	232	basal plasma membrane	CC	1
273	GO:0005802	0.955127	0.186143	1	235	trans-Golgi network	CC	1
1187	GO:0045178	0.963717	0.158387	1	253	basal part of cell	CC	1
661	GO:0031253	0.975305	0.117532	1	282	cell projection membrane	CC	1
623	GO:0031012	0.976695	0.0804447	2	432	extracellular matrix	CC	1
559	GO:0030312	0.976898	0.0798629	2	433	external encapsulating structure	CC	1
219	GO:0005737	0.978299	0.0302305	116	9910	cytoplasm	CC	1
1286	GO:0062023	0.986019	0.0747012	1	326	collagen-containing extracellular matrix	CC	1
1091	GO:0043228	0.990352	0.0151458	38	3948	non-membrane-bounded organelle	CC	1
1095	GO:0043232	0.990352	0.0151458	38	3948	intracellular non-membrane-bounded organelle	CC	1
178	GO:0005654	0.991793	0.013522	30	3285	nucleoplasm	CC	1
660	GO:0031252	0.994506	0.0346406	1	395	cell leading edge	CC	1
1289	GO:0070013	0.998226	0.00306641	36	4051	intracellular organelle lumen	CC	1
753	GO:0031974	0.998235	0.00305021	36	4052	membrane-enclosed lumen	CC	1
1096	GO:0043233	0.998235	0.00305021	36	4052	organelle lumen	CC	1
208	GO:0005694	0.998309	0.00536009	5	1045	chromosome	CC	1
755	GO:0031981	0.999281	0.00134425	30	3656	nuclear lumen	CC	1
1	GO:0000015	1	0.935039	0	5	phosphopyruvate hydratase complex	CC	1
3	GO:0000110	1	0.960238	0	3	nucleotide-excision repair factor 1 complex	CC	1
4	GO:0000111	1	0.987575	0	1	nucleotide-excision repair factor 2 complex	CC	1
5	GO:0000112	1	0.98728	0	1	nucleotide-excision repair factor 3 complex	CC	1
6	GO:0000118	1	0.392065	0	71	histone deacetylase complex	CC	1
7	GO:0000120	1	0.93543	0	5	RNA polymerase I transcription regulator complex	CC	1
8	GO:0000123	1	0.358969	0	78	histone acetyltransferase complex	CC	1
9	GO:0000124	1	0.766792	0	20	SAGA complex	CC	1
10	GO:0000126	1	0.960016	0	3	transcription factor TFIIIB complex	CC	1
11	GO:0000127	1	0.923194	0	6	transcription factor TFIIIC complex	CC	1
12	GO:0000137	1	0.853612	0	12	Golgi cis cisterna	CC	1
13	GO:0000138	1	0.852623	0	12	Golgi trans cisterna	CC	1
18	GO:0000153	1	0.82951	0	14	cytoplasmic ubiquitin ligase complex	CC	1
19	GO:0000159	1	0.788137	0	18	protein phosphatase type 2A complex	CC	1
20	GO:0000164	1	0.835015	0	14	protein phosphatase type 1 complex	CC	1
21	GO:0000172	1	0.897724	0	8	ribonuclease MRP complex	CC	1
22	GO:0000176	1	0.828612	0	14	nuclear exosome (RNase complex)	CC	1
23	GO:0000177	1	0.841328	0	13	cytoplasmic exosome (RNase complex)	CC	1
24	GO:0000178	1	0.736509	0	23	exosome (RNase complex)	CC	1
25	GO:0000214	1	0.947559	0	4	tRNA-intron endonuclease complex	CC	1
26	GO:0000220	1	0.960314	0	3	vacuolar proton-transporting V-type ATPase, V0 domain	CC	1
27	GO:0000221	1	0.91028	0	7	vacuolar proton-transporting V-type ATPase, V1 domain	CC	1
28	GO:0000228	1	0.0713387	0	198	nuclear chromosome	CC	1
29	GO:0000235	1	0.876976	0	10	astral microtubule	CC	1
30	GO:0000242	1	0.728188	0	24	pericentriolar material	CC	1
31	GO:0000243	1	0.947887	0	4	commitment complex	CC	1
32	GO:0000274	1	0.972962	0	2	mitochondrial proton-transporting ATP synthase, stator stalk	CC	1
33	GO:0000275	1	0.934214	0	5	mitochondrial proton-transporting ATP synthase complex, catalytic sector F(1)	CC	1
35	GO:0000306	1	0.949242	0	4	extrinsic component of vacuolar membrane	CC	1
36	GO:0000307	1	0.580837	0	41	cyclin-dependent protein kinase holoenzyme complex	CC	1
37	GO:0000308	1	0.974967	0	2	cytoplasmic cyclin-dependent protein kinase holoenzyme complex	CC	1
39	GO:0000314	1	0.675691	0	29	organellar small ribosomal subunit	CC	1
41	GO:0000322	1	0.948053	0	4	storage vacuole	CC	1
43	GO:0000333	1	0.987264	0	1	telomerase catalytic core complex	CC	1
46	GO:0000407	1	0.673502	0	30	phagophore assembly site	CC	1
47	GO:0000408	1	0.910544	0	7	EKC/KEOPS complex	CC	1
48	GO:0000417	1	0.986569	0	1	HIR complex	CC	1
49	GO:0000421	1	0.737914	0	23	autophagosome membrane	CC	1
51	GO:0000438	1	0.960343	0	3	core TFIIH complex portion of holo TFIIH complex	CC	1
52	GO:0000439	1	0.87507	0	10	transcription factor TFIIH core complex	CC	1
53	GO:0000444	1	0.946933	0	4	MIS12/MIND type complex	CC	1
56	GO:0000506	1	0.899813	0	8	glycosylphosphatidylinositol-N-acetylglucosaminyltransferase (GPI-GnT) complex	CC	1
61	GO:0000782	1	0.865026	0	11	telomere cap complex	CC	1
62	GO:0000783	1	0.865026	0	11	nuclear telomere cap complex	CC	1
63	GO:0000785	1	0.000882542	0	526	chromatin	CC	1
64	GO:0000786	1	0.558218	0	44	nucleosome	CC	1
65	GO:0000791	1	0.568745	0	43	euchromatin	CC	1
66	GO:0000792	1	0.281557	0	96	heterochromatin	CC	1
68	GO:0000794	1	0.389374	0	71	condensed nuclear chromosome	CC	1
69	GO:0000795	1	0.587952	0	40	synaptonemal complex	CC	1
70	GO:0000796	1	0.899606	0	8	condensin complex	CC	1
71	GO:0000798	1	0.948074	0	4	nuclear cohesin complex	CC	1
72	GO:0000800	1	0.818796	0	15	lateral element	CC	1
73	GO:0000801	1	0.92391	0	6	central element	CC	1
74	GO:0000802	1	0.960713	0	3	transverse filament	CC	1
75	GO:0000803	1	0.618105	0	36	sex chromosome	CC	1
76	GO:0000805	1	0.886975	0	9	X chromosome	CC	1
77	GO:0000806	1	0.973885	0	2	Y chromosome	CC	1
78	GO:0000808	1	0.897586	0	8	origin recognition complex	CC	1
79	GO:0000811	1	0.948057	0	4	GINS complex	CC	1
80	GO:0000812	1	0.852448	0	12	Swr1 complex	CC	1
81	GO:0000813	1	0.887341	0	9	ESCRT I complex	CC	1
82	GO:0000814	1	0.960542	0	3	ESCRT II complex	CC	1
83	GO:0000815	1	0.876967	0	10	ESCRT III complex	CC	1
84	GO:0000818	1	0.959885	0	3	nuclear MIS12/MIND complex	CC	1
85	GO:0000835	1	0.91123	0	7	ER ubiquitin ligase complex	CC	1
86	GO:0000836	1	0.91123	0	7	Hrd1p ubiquitin ligase complex	CC	1
87	GO:0000839	1	0.923218	0	6	Hrd1p ubiquitin ligase ERAD-L complex	CC	1
89	GO:0000923	1	0.936784	0	5	equatorial microtubule organizing center	CC	1
92	GO:0000932	1	0.356393	0	79	P-body	CC	1
93	GO:0000938	1	0.935078	0	5	GARP complex	CC	1
94	GO:0000939	1	0.947611	0	4	inner kinetochore	CC	1
95	GO:0000940	1	0.841798	0	13	outer kinetochore	CC	1
96	GO:0000974	1	0.829847	0	14	Prp19 complex	CC	1
97	GO:0001401	1	0.935021	0	5	SAM complex	CC	1
98	GO:0001405	1	0.92336	0	6	PAM complex, Tim23 associated import motor	CC	1
100	GO:0001520	1	0.913119	0	7	outer dense fiber	CC	1
101	GO:0001527	1	0.860735	0	12	microfibril	CC	1
102	GO:0001533	1	0.857146	0	12	cornified envelope	CC	1
103	GO:0001534	1	0.974183	0	2	radial spoke	CC	1
104	GO:0001535	1	0.98758	0	1	radial spoke head	CC	1
106	GO:0001651	1	0.921764	0	6	dense fibrillar component	CC	1
107	GO:0001652	1	0.898472	0	8	granular component	CC	1
108	GO:0001669	1	0.346603	0	80	acrosomal vesicle	CC	1
109	GO:0001673	1	0.810045	0	16	male germ cell nucleus	CC	1
110	GO:0001674	1	0.938011	0	5	female germ cell nucleus	CC	1
113	GO:0001739	1	0.923158	0	6	sex chromatin	CC	1
114	GO:0001740	1	0.935648	0	5	Barr body	CC	1
115	GO:0001741	1	0.775693	0	19	XY body	CC	1
117	GO:0001772	1	0.61474	0	37	immunological synapse	CC	1
118	GO:0001891	1	0.76097	0	21	phagocytic cup	CC	1
119	GO:0001917	1	0.512836	0	51	photoreceptor inner segment	CC	1
120	GO:0001931	1	0.875552	0	10	uropod	CC	1
121	GO:0001939	1	0.912774	0	7	female pronucleus	CC	1
122	GO:0001940	1	0.936947	0	5	male pronucleus	CC	1
123	GO:0002079	1	0.960394	0	3	inner acrosomal membrane	CC	1
124	GO:0002080	1	0.807704	0	16	acrosomal membrane	CC	1
125	GO:0002081	1	0.973429	0	2	outer acrosomal membrane	CC	1
126	GO:0002095	1	0.961896	0	3	caveolar macromolecular signaling complex	CC	1
127	GO:0002096	1	0.974872	0	2	polkadots	CC	1
128	GO:0002102	1	0.720841	0	25	podosome	CC	1
129	GO:0002111	1	0.986475	0	1	BRCA2-BRAF35 complex	CC	1
130	GO:0002116	1	0.888627	0	9	semaphorin receptor complex	CC	1
131	GO:0002133	1	0.974656	0	2	polycystin complex	CC	1
132	GO:0002139	1	0.91321	0	7	stereocilia coupling link	CC	1
133	GO:0002140	1	0.973707	0	2	stereocilia tip link	CC	1
134	GO:0002141	1	0.925703	0	6	stereocilia ankle link	CC	1
135	GO:0002142	1	0.925703	0	6	stereocilia ankle link complex	CC	1
136	GO:0002144	1	0.987194	0	1	cytosolic tRNA wobble base thiouridylase complex	CC	1
137	GO:0002169	1	0.986781	0	1	3-methylcrotonyl-CoA carboxylase complex, mitochondrial	CC	1
138	GO:0002177	1	0.84119	0	13	manchette	CC	1
140	GO:0002189	1	0.935765	0	5	ribose phosphate diphosphokinase complex	CC	1
141	GO:0002193	1	0.962028	0	3	MAML1-RBP-Jkappa- ICN1 complex	CC	1
142	GO:0002199	1	0.87575	0	10	zona pellucida receptor complex	CC	1
143	GO:0002944	1	0.975155	0	2	cyclin K-CDK12 complex	CC	1
144	GO:0002945	1	0.974027	0	2	cyclin K-CDK13 complex	CC	1
145	GO:0002947	1	0.973996	0	2	tumor necrosis factor receptor superfamily complex	CC	1
148	GO:0005577	1	0.949764	0	4	fibrinogen complex	CC	1
149	GO:0005579	1	0.973115	0	2	membrane attack complex	CC	1
151	GO:0005583	1	0.878476	0	10	fibrillar collagen trimer	CC	1
152	GO:0005584	1	0.973525	0	2	collagen type I trimer	CC	1
153	GO:0005586	1	0.986465	0	1	collagen type III trimer	CC	1
154	GO:0005587	1	0.925574	0	6	collagen type IV trimer	CC	1
155	GO:0005588	1	0.950443	0	4	collagen type V trimer	CC	1
156	GO:0005589	1	0.986904	0	1	collagen type VI trimer	CC	1
157	GO:0005592	1	0.987051	0	1	collagen type XI trimer	CC	1
158	GO:0005593	1	0.960638	0	3	FACIT collagen trimer	CC	1
159	GO:0005594	1	0.960638	0	3	collagen type IX trimer	CC	1
161	GO:0005606	1	0.963376	0	3	laminin-1 complex	CC	1
162	GO:0005607	1	0.974174	0	2	laminin-2 complex	CC	1
163	GO:0005608	1	0.975678	0	2	laminin-3 complex	CC	1
164	GO:0005610	1	0.949582	0	4	laminin-5 complex	CC	1
165	GO:0005614	1	0.825945	0	15	interstitial matrix	CC	1
171	GO:0005638	1	0.923276	0	6	lamin filament	CC	1
174	GO:0005641	1	0.850977	0	12	nuclear envelope lumen	CC	1
177	GO:0005652	1	0.829277	0	14	nuclear lamina	CC	1
179	GO:0005655	1	0.934661	0	5	nucleolar ribonuclease P complex	CC	1
180	GO:0005656	1	0.973239	0	2	nuclear pre-replicative complex	CC	1
181	GO:0005657	1	0.417254	0	66	replication fork	CC	1
182	GO:0005658	1	0.949102	0	4	alpha DNA polymerase:primase complex	CC	1
183	GO:0005662	1	0.841435	0	13	DNA replication factor A complex	CC	1
184	GO:0005663	1	0.935518	0	5	DNA replication factor C complex	CC	1
185	GO:0005664	1	0.897586	0	8	nuclear origin of replication recognition complex	CC	1
189	GO:0005668	1	0.973696	0	2	RNA polymerase transcription factor SL1 complex	CC	1
191	GO:0005672	1	0.947681	0	4	transcription factor TFIIA complex	CC	1
192	GO:0005673	1	0.974081	0	2	transcription factor TFIIE complex	CC	1
193	GO:0005674	1	0.973841	0	2	transcription factor TFIIF complex	CC	1
194	GO:0005675	1	0.852031	0	12	transcription factor TFIIH holo complex	CC	1
195	GO:0005677	1	0.877424	0	10	chromatin silencing complex	CC	1
196	GO:0005680	1	0.754347	0	21	anaphase-promoting complex	CC	1
198	GO:0005682	1	0.807539	0	16	U5 snRNP	CC	1
199	GO:0005683	1	0.910262	0	7	U7 snRNP	CC	1
203	GO:0005687	1	0.874299	0	10	U4 snRNP	CC	1
204	GO:0005688	1	0.897043	0	8	U6 snRNP	CC	1
205	GO:0005689	1	0.696691	0	27	U12-type spliceosomal complex	CC	1
206	GO:0005690	1	0.97389	0	2	U4atac snRNP	CC	1
207	GO:0005691	1	0.986414	0	1	U6atac snRNP	CC	1
210	GO:0005712	1	0.974489	0	2	chiasma	CC	1
211	GO:0005713	1	0.973879	0	2	recombination nodule	CC	1
212	GO:0005715	1	0.986447	0	1	late recombination nodule	CC	1
213	GO:0005721	1	0.730158	0	24	pericentric heterochromatin	CC	1
214	GO:0005726	1	0.914895	0	7	perichromatin fibrils	CC	1
216	GO:0005731	1	0.986825	0	1	nucleolus organizer region	CC	1
217	GO:0005732	1	0.743425	0	22	sno(s)RNA-containing ribonucleoprotein complex	CC	1
223	GO:0005742	1	0.840633	0	13	mitochondrial outer membrane translocase complex	CC	1
225	GO:0005744	1	0.850815	0	12	TIM23 mitochondrial import inner membrane translocase complex	CC	1
226	GO:0005745	1	0.96087	0	3	m-AAA complex	CC	1
229	GO:0005749	1	0.947261	0	4	mitochondrial respiratory chain complex II, succinate dehydrogenase complex (ubiquinone)	CC	1
233	GO:0005754	1	0.986499	0	1	mitochondrial proton-transporting ATP synthase, catalytic core	CC	1
234	GO:0005757	1	0.910439	0	7	mitochondrial permeability transition pore complex	CC	1
237	GO:0005760	1	0.961226	0	3	gamma DNA polymerase complex	CC	1
240	GO:0005763	1	0.675691	0	29	mitochondrial small ribosomal subunit	CC	1
243	GO:0005766	1	0.852209	0	12	primary lysosome	CC	1
244	GO:0005767	1	0.809621	0	16	secondary lysosome	CC	1
252	GO:0005776	1	0.392571	0	71	autophagosome	CC	1
256	GO:0005782	1	0.725185	0	24	peroxisomal matrix	CC	1
258	GO:0005784	1	0.933919	0	5	Sec61 translocon complex	CC	1
259	GO:0005785	1	0.961001	0	3	signal recognition particle receptor complex	CC	1
260	GO:0005786	1	0.89828	0	8	signal recognition particle, endoplasmic reticulum targeting	CC	1
261	GO:0005787	1	0.910818	0	7	signal peptidase complex	CC	1
269	GO:0005796	1	0.792351	0	18	Golgi lumen	CC	1
270	GO:0005797	1	0.779296	0	19	Golgi medial cisterna	CC	1
272	GO:0005801	1	0.426589	0	64	cis-Golgi network	CC	1
274	GO:0005811	1	0.321253	0	86	lipid droplet	CC	1
278	GO:0005818	1	0.866033	0	11	aster	CC	1
280	GO:0005826	1	0.911159	0	7	actomyosin contractile ring	CC	1
281	GO:0005827	1	0.936365	0	5	polar microtubule	CC	1
284	GO:0005831	1	0.986551	0	1	steroid hormone aporeceptor complex	CC	1
285	GO:0005832	1	0.89778	0	8	chaperonin-containing T-complex	CC	1
287	GO:0005834	1	0.662565	0	31	heterotrimeric G-protein complex	CC	1
288	GO:0005838	1	0.734069	0	23	proteasome regulatory particle	CC	1
292	GO:0005845	1	0.890239	0	9	mRNA cap binding complex	CC	1
293	GO:0005846	1	0.973101	0	2	nuclear cap binding complex	CC	1
294	GO:0005847	1	0.792305	0	18	mRNA cleavage and polyadenylation specificity factor complex	CC	1
295	GO:0005848	1	0.987031	0	1	mRNA cleavage stimulating factor complex	CC	1
296	GO:0005849	1	0.752474	0	22	mRNA cleavage factor complex	CC	1
300	GO:0005853	1	0.960509	0	3	eukaryotic translation elongation factor 1 complex	CC	1
301	GO:0005854	1	0.961315	0	3	nascent polypeptide-associated complex	CC	1
303	GO:0005858	1	0.751437	0	23	axonemal dynein complex	CC	1
304	GO:0005859	1	0.938039	0	5	muscle myosin complex	CC	1
305	GO:0005861	1	0.947072	0	4	troponin complex	CC	1
306	GO:0005862	1	0.973668	0	2	muscle thin filament tropomyosin	CC	1
307	GO:0005863	1	0.975352	0	2	striated muscle myosin thick filament	CC	1
308	GO:0005865	1	0.798165	0	17	striated muscle thin filament	CC	1
310	GO:0005869	1	0.862372	0	11	dynactin complex	CC	1
311	GO:0005871	1	0.53661	0	48	kinesin complex	CC	1
312	GO:0005873	1	0.986441	0	1	plus-end kinesin complex	CC	1
316	GO:0005879	1	0.91469	0	7	axonemal microtubule	CC	1
317	GO:0005880	1	0.974126	0	2	nuclear microtubule	CC	1
318	GO:0005881	1	0.386286	0	73	cytoplasmic microtubule	CC	1
319	GO:0005882	1	0.404438	0	70	intermediate filament	CC	1
320	GO:0005883	1	0.857175	0	12	neurofilament	CC	1
322	GO:0005885	1	0.885849	0	9	Arp2/3 protein complex	CC	1
326	GO:0005891	1	0.64657	0	34	voltage-gated calcium channel complex	CC	1
328	GO:0005895	1	0.986748	0	1	interleukin-5 receptor complex	CC	1
329	GO:0005896	1	0.962618	0	3	interleukin-6 receptor complex	CC	1
330	GO:0005899	1	0.951443	0	4	insulin receptor complex	CC	1
332	GO:0005901	1	0.302369	0	92	caveola	CC	1
333	GO:0005902	1	0.319426	0	87	microvillus	CC	1
335	GO:0005905	1	0.403522	0	69	clathrin-coated pit	CC	1
338	GO:0005914	1	0.961203	0	3	spot adherens junction	CC	1
339	GO:0005915	1	0.926039	0	6	zonula adherens	CC	1
340	GO:0005916	1	0.846367	0	13	fascia adherens	CC	1
341	GO:0005918	1	0.975058	0	2	septate junction	CC	1
342	GO:0005921	1	0.740385	0	23	gap junction	CC	1
343	GO:0005922	1	0.856176	0	12	connexin complex	CC	1
344	GO:0005923	1	0.264141	0	102	bicellular tight junction	CC	1
346	GO:0005927	1	0.937068	0	5	muscle tendon junction	CC	1
348	GO:0005930	1	0.217991	0	117	axoneme	CC	1
350	GO:0005940	1	0.865654	0	11	septin ring	CC	1
351	GO:0005942	1	0.704513	0	27	phosphatidylinositol 3-kinase complex	CC	1
352	GO:0005943	1	0.976345	0	2	phosphatidylinositol 3-kinase complex, class IA	CC	1
353	GO:0005944	1	0.951476	0	4	phosphatidylinositol 3-kinase complex, class IB	CC	1
354	GO:0005945	1	0.960828	0	3	6-phosphofructokinase complex	CC	1
355	GO:0005947	1	0.947296	0	4	mitochondrial alpha-ketoglutarate dehydrogenase complex	CC	1
356	GO:0005948	1	0.986913	0	1	acetolactate synthase complex	CC	1
357	GO:0005952	1	0.900742	0	8	cAMP-dependent protein kinase complex	CC	1
358	GO:0005953	1	0.974018	0	2	CAAX-protein geranylgeranyltransferase complex	CC	1
359	GO:0005954	1	0.935943	0	5	calcium- and calmodulin-dependent protein kinase complex	CC	1
360	GO:0005955	1	0.936104	0	5	calcineurin complex	CC	1
361	GO:0005956	1	0.960255	0	3	protein kinase CK2 complex	CC	1
362	GO:0005958	1	0.963466	0	3	DNA-dependent protein kinase-DNA ligase 4 complex	CC	1
363	GO:0005960	1	0.974317	0	2	glycine cleavage complex	CC	1
364	GO:0005963	1	0.690145	0	28	magnesium-dependent protein serine/threonine phosphatase complex	CC	1
365	GO:0005964	1	0.936825	0	5	phosphorylase kinase complex	CC	1
366	GO:0005965	1	0.973157	0	2	protein farnesyltransferase complex	CC	1
367	GO:0005967	1	0.946915	0	4	mitochondrial pyruvate dehydrogenase complex	CC	1
368	GO:0005968	1	0.949222	0	4	Rab-protein geranylgeranyltransferase complex	CC	1
369	GO:0005969	1	0.987218	0	1	serine-pyruvate aminotransferase complex	CC	1
370	GO:0005971	1	0.973148	0	2	ribonucleoside-diphosphate reductase complex	CC	1
372	GO:0008023	1	0.509726	0	51	transcription elongation factor complex	CC	1
373	GO:0008024	1	0.889519	0	9	cyclin/CDK positive transcription elongation factor complex	CC	1
374	GO:0008043	1	0.986478	0	1	intracellular ferritin complex	CC	1
375	GO:0008074	1	0.974558	0	2	guanylate cyclase complex, soluble	CC	1
377	GO:0008091	1	0.93082	0	6	spectrin	CC	1
379	GO:0008247	1	0.961535	0	3	1-alkyl-2-acetylglycerophosphocholine esterase complex	CC	1
380	GO:0008250	1	0.852332	0	12	oligosaccharyltransferase complex	CC	1
381	GO:0008275	1	0.96137	0	3	gamma-tubulin small complex	CC	1
382	GO:0008278	1	0.8995	0	8	cohesin complex	CC	1
383	GO:0008282	1	0.949634	0	4	inward rectifying potassium channel	CC	1
384	GO:0008287	1	0.524407	0	49	protein serine/threonine phosphatase complex	CC	1
386	GO:0008303	1	0.936083	0	5	caspase complex	CC	1
387	GO:0008305	1	0.680278	0	30	integrin complex	CC	1
388	GO:0008328	1	0.57633	0	43	ionotropic glutamate receptor complex	CC	1
389	GO:0008352	1	0.986492	0	1	katanin complex	CC	1
390	GO:0008385	1	0.912043	0	7	IkappaB kinase complex	CC	1
391	GO:0008537	1	0.973081	0	2	proteasome activator complex	CC	1
392	GO:0008540	1	0.850778	0	12	proteasome regulatory particle, base subcomplex	CC	1
393	GO:0008541	1	0.886571	0	9	proteasome regulatory particle, lid subcomplex	CC	1
394	GO:0008622	1	0.948065	0	4	epsilon DNA polymerase complex	CC	1
395	GO:0008623	1	0.960373	0	3	CHRAC	CC	1
396	GO:0009295	1	0.527525	0	48	nucleoid	CC	1
397	GO:0009328	1	0.973668	0	2	phenylalanine-tRNA ligase complex	CC	1
398	GO:0009330	1	0.986494	0	1	DNA topoisomerase type II (double strand cut, ATP-hydrolyzing) complex	CC	1
399	GO:0009331	1	0.961384	0	3	glycerol-3-phosphate dehydrogenase complex	CC	1
400	GO:0009336	1	0.98725	0	1	sulfate adenylyltransferase complex (ATP)	CC	1
401	GO:0009353	1	0.986389	0	1	mitochondrial oxoglutarate dehydrogenase complex	CC	1
402	GO:0009360	1	0.986451	0	1	DNA polymerase III complex	CC	1
403	GO:0009361	1	0.986427	0	1	succinate-CoA ligase complex (ADP-forming)	CC	1
404	GO:0009368	1	0.973865	0	2	endopeptidase Clp complex	CC	1
405	GO:0009841	1	0.987023	0	1	mitochondrial endopeptidase Clp complex	CC	1
408	GO:0009923	1	0.974009	0	2	fatty acid elongase complex	CC	1
412	GO:0010009	1	0.948954	0	4	cytoplasmic side of endosome membrane	CC	1
413	GO:0010369	1	0.819569	0	15	chromocenter	CC	1
414	GO:0010370	1	0.97344	0	2	perinucleolar chromocenter	CC	1
418	GO:0012507	1	0.756797	0	21	ER to Golgi transport vesicle membrane	CC	1
419	GO:0012510	1	0.854037	0	12	trans-Golgi network transport vesicle membrane	CC	1
421	GO:0014701	1	0.963597	0	3	junctional sarcoplasmic reticulum membrane	CC	1
422	GO:0014704	1	0.455065	0	61	intercalated disc	CC	1
423	GO:0014731	1	0.931169	0	6	spectrin-associated cytoskeleton	CC	1
424	GO:0014801	1	0.987675	0	1	longitudinal sarcoplasmic reticulum	CC	1
425	GO:0014802	1	0.961389	0	3	terminal cisterna	CC	1
426	GO:0014804	1	0.986575	0	1	terminal cisterna lumen	CC	1
427	GO:0015030	1	0.603849	0	38	Cajal body	CC	1
432	GO:0016010	1	0.790617	0	18	dystrophin-associated glycoprotein complex	CC	1
433	GO:0016011	1	0.925127	0	6	dystroglycan complex	CC	1
434	GO:0016012	1	0.936605	0	5	sarcoglycan complex	CC	1
435	GO:0016014	1	0.987114	0	1	dystrobrevin complex	CC	1
438	GO:0016028	1	0.987542	0	1	rhabdomere	CC	1
439	GO:0016035	1	0.948422	0	4	zeta DNA polymerase complex	CC	1
442	GO:0016235	1	0.650024	0	33	aggresome	CC	1
443	GO:0016272	1	0.908866	0	7	prefoldin complex	CC	1
444	GO:0016281	1	0.912273	0	7	eukaryotic translation initiation factor 4F complex	CC	1
445	GO:0016282	1	0.947097	0	4	eukaryotic 43S preinitiation complex	CC	1
448	GO:0016327	1	0.7802	0	19	apicolateral plasma membrane	CC	1
449	GO:0016328	1	0.481017	0	56	lateral plasma membrane	CC	1
451	GO:0016363	1	0.321414	0	86	nuclear matrix	CC	1
452	GO:0016442	1	0.836054	0	14	RISC complex	CC	1
453	GO:0016459	1	0.515433	0	51	myosin complex	CC	1
454	GO:0016460	1	0.854609	0	12	myosin II complex	CC	1
455	GO:0016461	1	0.911431	0	7	unconventional myosin complex	CC	1
457	GO:0016471	1	0.764242	0	20	vacuolar proton-transporting V-type ATPase complex	CC	1
458	GO:0016507	1	0.973266	0	2	mitochondrial fatty acid beta-oxidation multienzyme complex	CC	1
459	GO:0016513	1	0.961246	0	3	core-binding factor complex	CC	1
460	GO:0016514	1	0.803043	0	17	SWI/SNF complex	CC	1
461	GO:0016528	1	0.348287	0	81	sarcoplasm	CC	1
462	GO:0016529	1	0.389929	0	72	sarcoplasmic reticulum	CC	1
463	GO:0016533	1	0.961469	0	3	protein kinase 5 complex	CC	1
464	GO:0016580	1	0.863721	0	11	Sin3 complex	CC	1
465	GO:0016581	1	0.82198	0	15	NuRD complex	CC	1
466	GO:0016586	1	0.987919	0	1	RSC-type complex	CC	1
467	GO:0016589	1	0.923139	0	6	NURF complex	CC	1
470	GO:0016593	1	0.899486	0	8	Cdc73/Paf1 complex	CC	1
471	GO:0016600	1	0.889139	0	9	flotillin complex	CC	1
472	GO:0016602	1	0.923948	0	6	CCAAT-binding factor complex	CC	1
474	GO:0016605	1	0.377774	0	74	PML body	CC	1
476	GO:0016935	1	0.986787	0	1	glycine-gated chloride channel complex	CC	1
477	GO:0016939	1	0.963066	0	3	kinesin II complex	CC	1
478	GO:0016942	1	0.937089	0	5	insulin-like growth factor binding protein complex	CC	1
479	GO:0017053	1	0.486711	0	55	transcription repressor complex	CC	1
480	GO:0017054	1	0.973559	0	2	negative cofactor 2 complex	CC	1
482	GO:0017071	1	0.974655	0	2	intracellular cyclic nucleotide activated cation channel complex	CC	1
483	GO:0017087	1	0.986404	0	1	mitochondrial processing peptidase complex	CC	1
484	GO:0017101	1	0.85232	0	12	aminoacyl-tRNA synthetase multienzyme complex	CC	1
485	GO:0017109	1	0.973204	0	2	glutamate-cysteine ligase complex	CC	1
486	GO:0017117	1	0.986498	0	1	single-stranded DNA-dependent ATP-dependent DNA helicase complex	CC	1
487	GO:0017119	1	0.853867	0	12	Golgi transport complex	CC	1
488	GO:0017122	1	0.987409	0	1	protein N-acetylglucosaminyltransferase complex	CC	1
489	GO:0017133	1	0.960304	0	3	mitochondrial electron transfer flavoprotein complex	CC	1
490	GO:0017146	1	0.892331	0	9	NMDA selective glutamate receptor complex	CC	1
491	GO:0017177	1	0.97481	0	2	glucosidase II complex	CC	1
492	GO:0018444	1	0.961078	0	3	translation release factor complex	CC	1
493	GO:0018995	1	0.879391	0	10	host cellular component	CC	1
494	GO:0019005	1	0.440997	0	62	SCF ubiquitin ligase complex	CC	1
495	GO:0019008	1	0.97347	0	2	molybdopterin synthase complex	CC	1
496	GO:0019185	1	0.960522	0	3	snRNA-activating protein complex	CC	1
498	GO:0019774	1	0.862277	0	11	proteasome core complex, beta-subunit complex	CC	1
499	GO:0019814	1	0.898951	0	8	immunoglobulin complex	CC	1
500	GO:0019815	1	0.961146	0	3	B cell receptor complex	CC	1
505	GO:0019907	1	0.96078	0	3	cyclin-dependent protein kinase activating kinase holoenzyme complex	CC	1
506	GO:0019908	1	0.843062	0	13	nuclear cyclin-dependent protein kinase holoenzyme complex	CC	1
507	GO:0020003	1	0.891482	0	9	symbiont-containing vacuole	CC	1
508	GO:0020005	1	0.914411	0	7	symbiont-containing vacuole membrane	CC	1
509	GO:0020016	1	0.962037	0	3	ciliary pocket	CC	1
510	GO:0020018	1	0.962037	0	3	ciliary pocket membrane	CC	1
511	GO:0022624	1	0.714279	0	25	proteasome accessory complex	CC	1
512	GO:0022625	1	0.491711	0	52	cytosolic large ribosomal subunit	CC	1
516	GO:0030014	1	0.811917	0	16	CCR4-NOT complex	CC	1
517	GO:0030015	1	0.922814	0	6	CCR4-NOT core complex	CC	1
518	GO:0030016	1	0.0750058	0	197	myofibril	CC	1
519	GO:0030017	1	0.0998619	0	175	sarcomere	CC	1
520	GO:0030018	1	0.21034	0	119	Z disc	CC	1
521	GO:0030027	1	0.107742	0	170	lamellipodium	CC	1
524	GO:0030056	1	0.906497	0	8	hemidesmosome	CC	1
525	GO:0030057	1	0.804917	0	17	desmosome	CC	1
526	GO:0030061	1	0.832153	0	14	mitochondrial crista	CC	1
527	GO:0030062	1	0.934435	0	5	mitochondrial tricarboxylic acid cycle enzyme complex	CC	1
528	GO:0030112	1	0.989997	0	1	glycocalyx	CC	1
532	GO:0030120	1	0.494241	0	53	vesicle coat	CC	1
533	GO:0030121	1	0.923934	0	6	AP-1 adaptor complex	CC	1
534	GO:0030122	1	0.864731	0	11	AP-2 adaptor complex	CC	1
536	GO:0030124	1	0.935928	0	5	AP-4 adaptor complex	CC	1
537	GO:0030125	1	0.70808	0	26	clathrin vesicle coat	CC	1
538	GO:0030126	1	0.853646	0	12	COPI vesicle coat	CC	1
539	GO:0030127	1	0.829513	0	14	COPII vesicle coat	CC	1
540	GO:0030128	1	0.853051	0	12	clathrin coat of endocytic vesicle	CC	1
541	GO:0030130	1	0.876143	0	10	clathrin coat of trans-Golgi network vesicle	CC	1
542	GO:0030131	1	0.727299	0	24	clathrin adaptor complex	CC	1
543	GO:0030132	1	0.788851	0	18	clathrin coat of coated pit	CC	1
545	GO:0030134	1	0.50128	0	52	COPII-coated ER to Golgi transport vesicle	CC	1
548	GO:0030137	1	0.681314	0	29	COPI-coated vesicle	CC	1
552	GO:0030142	1	0.986882	0	1	COPI-coated Golgi to ER transport vesicle	CC	1
553	GO:0030173	1	0.514908	0	50	integral component of Golgi membrane	CC	1
554	GO:0030175	1	0.297721	0	93	filopodium	CC	1
558	GO:0030289	1	0.935601	0	5	protein phosphatase 4 complex	CC	1
560	GO:0030314	1	0.901749	0	8	junctional membrane complex	CC	1
561	GO:0030315	1	0.427605	0	66	T-tubule	CC	1
566	GO:0030430	1	0.891482	0	9	host cell cytoplasm	CC	1
567	GO:0030478	1	0.947994	0	4	actin cap	CC	1
568	GO:0030485	1	0.963165	0	3	smooth muscle contractile fiber	CC	1
569	GO:0030496	1	0.134342	0	152	midbody	CC	1
573	GO:0030660	1	0.605261	0	38	Golgi-associated vesicle membrane	CC	1
574	GO:0030662	1	0.342053	0	81	coated vesicle membrane	CC	1
575	GO:0030663	1	0.798739	0	17	COPI-coated vesicle membrane	CC	1
576	GO:0030665	1	0.582251	0	41	clathrin-coated vesicle membrane	CC	1
577	GO:0030666	1	0.597851	0	39	endocytic vesicle membrane	CC	1
579	GO:0030669	1	0.8419	0	13	clathrin-coated endocytic vesicle membrane	CC	1
580	GO:0030670	1	0.746725	0	22	phagocytic vesicle membrane	CC	1
582	GO:0030673	1	0.764094	0	21	axolemma	CC	1
583	GO:0030677	1	0.850947	0	12	ribonuclease P complex	CC	1
584	GO:0030678	1	0.973839	0	2	mitochondrial ribonuclease P complex	CC	1
585	GO:0030681	1	0.873822	0	10	multimeric ribonuclease P complex	CC	1
586	GO:0030684	1	0.34983	0	79	preribosome	CC	1
587	GO:0030685	1	0.987143	0	1	nucleolar preribosome	CC	1
588	GO:0030686	1	0.688936	0	28	90S preribosome	CC	1
589	GO:0030687	1	0.716386	0	25	preribosome, large subunit precursor	CC	1
590	GO:0030688	1	0.852302	0	12	preribosome, small subunit precursor	CC	1
591	GO:0030689	1	0.948098	0	4	Noc complex	CC	1
592	GO:0030690	1	0.974434	0	2	Noc1p-Noc2p complex	CC	1
593	GO:0030691	1	0.987312	0	1	Noc2p-Noc3p complex	CC	1
594	GO:0030692	1	0.972977	0	2	Noc4p-Nop14p complex	CC	1
595	GO:0030849	1	0.973567	0	2	autosome	CC	1
597	GO:0030864	1	0.345343	0	81	cortical actin cytoskeleton	CC	1
598	GO:0030867	1	0.817497	0	15	rough endoplasmic reticulum membrane	CC	1
599	GO:0030868	1	0.96023	0	3	smooth endoplasmic reticulum membrane	CC	1
600	GO:0030870	1	0.935538	0	5	Mre11 complex	CC	1
601	GO:0030874	1	0.986825	0	1	nucleolar chromatin	CC	1
602	GO:0030877	1	0.865448	0	11	beta-catenin destruction complex	CC	1
604	GO:0030891	1	0.922322	0	6	VCB complex	CC	1
605	GO:0030892	1	0.949153	0	4	mitotic cohesin complex	CC	1
606	GO:0030893	1	0.935189	0	5	meiotic cohesin complex	CC	1
607	GO:0030894	1	0.746579	0	22	replisome	CC	1
608	GO:0030896	1	0.936117	0	5	checkpoint clamp complex	CC	1
609	GO:0030897	1	0.864507	0	11	HOPS complex	CC	1
610	GO:0030904	1	0.75791	0	21	retromer complex	CC	1
611	GO:0030905	1	0.973625	0	2	retromer, tubulation complex	CC	1
612	GO:0030906	1	0.960516	0	3	retromer, cargo-selective complex	CC	1
613	GO:0030915	1	0.911364	0	7	Smc5-Smc6 complex	CC	1
614	GO:0030956	1	0.960928	0	3	glutamyl-tRNA(Gln) amidotransferase complex	CC	1
616	GO:0030981	1	0.938088	0	5	cortical microtubule cytoskeleton	CC	1
617	GO:0030990	1	0.690926	0	28	intraciliary transport particle	CC	1
618	GO:0030991	1	0.901699	0	8	intraciliary transport particle A	CC	1
619	GO:0030992	1	0.755988	0	21	intraciliary transport particle B	CC	1
620	GO:0031002	1	0.986901	0	1	actin rod	CC	1
621	GO:0031010	1	0.864089	0	11	ISWI-type complex	CC	1
622	GO:0031011	1	0.821175	0	15	Ino80 complex	CC	1
626	GO:0031074	1	0.948872	0	4	nucleocytoplasmic transport complex	CC	1
627	GO:0031080	1	0.875902	0	10	nuclear pore outer ring	CC	1
628	GO:0031082	1	0.767944	0	20	BLOC complex	CC	1
629	GO:0031083	1	0.819917	0	15	BLOC-1 complex	CC	1
630	GO:0031084	1	0.961748	0	3	BLOC-2 complex	CC	1
631	GO:0031085	1	0.97393	0	2	BLOC-3 complex	CC	1
632	GO:0031088	1	0.962019	0	3	platelet dense granule membrane	CC	1
636	GO:0031094	1	0.948746	0	4	platelet dense tubular network	CC	1
637	GO:0031095	1	0.973868	0	2	platelet dense tubular network membrane	CC	1
638	GO:0031105	1	0.865654	0	11	septin complex	CC	1
639	GO:0031143	1	0.875738	0	10	pseudopodium	CC	1
640	GO:0031166	1	0.867407	0	11	integral component of vacuolar membrane	CC	1
641	GO:0031201	1	0.556832	0	44	SNARE complex	CC	1
642	GO:0031205	1	0.987719	0	1	endoplasmic reticulum Sec complex	CC	1
643	GO:0031207	1	0.987719	0	1	Sec62/Sec63 complex	CC	1
644	GO:0031209	1	0.867573	0	11	SCAR complex	CC	1
646	GO:0031213	1	0.973933	0	2	RSF complex	CC	1
651	GO:0031228	1	0.501563	0	52	intrinsic component of Golgi membrane	CC	1
654	GO:0031232	1	0.934881	0	5	extrinsic component of external side of plasma membrane	CC	1
655	GO:0031233	1	0.766362	0	20	intrinsic component of external side of plasma membrane	CC	1
657	GO:0031235	1	0.923115	0	6	intrinsic component of the cytoplasmic side of the plasma membrane	CC	1
659	GO:0031251	1	0.974441	0	2	PAN complex	CC	1
662	GO:0031254	1	0.875552	0	10	cell trailing edge	CC	1
664	GO:0031258	1	0.900565	0	8	lamellipodium membrane	CC	1
665	GO:0031261	1	0.923012	0	6	DNA replication preinitiation complex	CC	1
666	GO:0031262	1	0.948291	0	4	Ndc80 complex	CC	1
667	GO:0031264	1	0.911738	0	7	death-inducing signaling complex	CC	1
668	GO:0031265	1	0.936127	0	5	CD95 death-inducing signaling complex	CC	1
669	GO:0031298	1	0.959981	0	3	replication fork protection complex	CC	1
672	GO:0031302	1	0.947799	0	4	intrinsic component of endosome membrane	CC	1
673	GO:0031303	1	0.947799	0	4	integral component of endosome membrane	CC	1
676	GO:0031306	1	0.738749	0	23	intrinsic component of mitochondrial outer membrane	CC	1
677	GO:0031307	1	0.74836	0	22	integral component of mitochondrial outer membrane	CC	1
678	GO:0031308	1	0.986433	0	1	intrinsic component of nuclear outer membrane	CC	1
679	GO:0031309	1	0.986433	0	1	integral component of nuclear outer membrane	CC	1
680	GO:0031310	1	0.867407	0	11	intrinsic component of vacuolar membrane	CC	1
681	GO:0031312	1	0.544569	0	46	extrinsic component of organelle membrane	CC	1
682	GO:0031313	1	0.864899	0	11	extrinsic component of endosome membrane	CC	1
683	GO:0031314	1	0.875178	0	10	extrinsic component of mitochondrial inner membrane	CC	1
684	GO:0031315	1	0.936689	0	5	extrinsic component of mitochondrial outer membrane	CC	1
685	GO:0031332	1	0.836054	0	14	RNAi effector complex	CC	1
686	GO:0031362	1	0.80745	0	16	anchored component of external side of plasma membrane	CC	1
689	GO:0031379	1	0.974772	0	2	RNA-directed RNA polymerase complex	CC	1
690	GO:0031380	1	0.987348	0	1	nuclear RNA-directed RNA polymerase complex	CC	1
691	GO:0031389	1	0.987293	0	1	Rad17 RFC-like complex	CC	1
692	GO:0031390	1	0.897706	0	8	Ctf18 RFC-like complex	CC	1
693	GO:0031391	1	0.962871	0	3	Elg1 RFC-like complex	CC	1
697	GO:0031416	1	0.973812	0	2	NatB complex	CC	1
698	GO:0031417	1	0.96067	0	3	NatC complex	CC	1
699	GO:0031422	1	0.987563	0	1	RecQ family helicase-topoisomerase III complex	CC	1
700	GO:0031428	1	0.9098	0	7	box C/D RNP complex	CC	1
701	GO:0031429	1	0.934692	0	5	box H/ACA snoRNP complex	CC	1
702	GO:0031430	1	0.801711	0	17	M band	CC	1
703	GO:0031431	1	0.987045	0	1	Dbf4-dependent protein kinase complex	CC	1
704	GO:0031436	1	0.974821	0	2	BRCA1-BARD1 complex	CC	1
709	GO:0031465	1	0.938236	0	5	Cul4B-RING E3 ubiquitin ligase complex	CC	1
710	GO:0031466	1	0.88655	0	9	Cul5-RING ubiquitin ligase complex	CC	1
711	GO:0031467	1	0.949206	0	4	Cul7-RING ubiquitin ligase complex	CC	1
712	GO:0031475	1	0.987132	0	1	myosin V complex	CC	1
713	GO:0031477	1	0.986509	0	1	myosin VII complex	CC	1
714	GO:0031499	1	0.949489	0	4	TRAMP complex	CC	1
715	GO:0031501	1	0.946951	0	4	mannosyltransferase complex	CC	1
716	GO:0031510	1	0.973374	0	2	SUMO activating enzyme complex	CC	1
717	GO:0031511	1	0.973771	0	2	Mis6-Sim4 complex	CC	1
719	GO:0031515	1	0.973805	0	2	tRNA (m1A) methyltransferase complex	CC	1
721	GO:0031523	1	0.94737	0	4	Myb complex	CC	1
722	GO:0031526	1	0.451988	0	61	brush border membrane	CC	1
723	GO:0031527	1	0.800854	0	17	filopodium membrane	CC	1
724	GO:0031528	1	0.80081	0	17	microvillus membrane	CC	1
725	GO:0031533	1	0.973679	0	2	mRNA cap methyltransferase complex	CC	1
726	GO:0031588	1	0.878478	0	10	nucleotide-activated protein kinase complex	CC	1
727	GO:0031592	1	0.98779	0	1	centrosomal corona	CC	1
728	GO:0031594	1	0.32329	0	87	neuromuscular junction	CC	1
729	GO:0031595	1	0.960744	0	3	nuclear proteasome complex	CC	1
730	GO:0031597	1	0.922258	0	6	cytosolic proteasome complex	CC	1
732	GO:0031617	1	0.948291	0	4	NMS complex	CC	1
733	GO:0031672	1	0.639566	0	34	A band	CC	1
734	GO:0031673	1	0.975	0	2	H zone	CC	1
735	GO:0031674	1	0.179395	0	131	I band	CC	1
736	GO:0031680	1	0.973728	0	2	G-protein beta/gamma-subunit complex	CC	1
741	GO:0031904	1	0.922133	0	6	endosome lumen	CC	1
742	GO:0031905	1	0.973474	0	2	early endosome lumen	CC	1
743	GO:0031906	1	0.973075	0	2	late endosome lumen	CC	1
744	GO:0031907	1	0.725185	0	24	microbody lumen	CC	1
745	GO:0031931	1	0.901597	0	8	TORC1 complex	CC	1
746	GO:0031932	1	0.865729	0	11	TORC2 complex	CC	1
757	GO:0031983	1	0.889759	0	9	vesicle lumen	CC	1
759	GO:0031985	1	0.460201	0	59	Golgi cisterna	CC	1
760	GO:0032002	1	0.987732	0	1	interleukin-28 receptor complex	CC	1
761	GO:0032009	1	0.865398	0	11	early phagosome	CC	1
762	GO:0032010	1	0.960902	0	3	phagolysosome	CC	1
763	GO:0032021	1	0.947612	0	4	NELF complex	CC	1
765	GO:0032040	1	0.604663	0	38	small-subunit processome	CC	1
766	GO:0032044	1	0.97389	0	2	DSIF complex	CC	1
768	GO:0032059	1	0.924388	0	6	bleb	CC	1
769	GO:0032116	1	0.976468	0	2	SMC loading complex	CC	1
771	GO:0032133	1	0.936201	0	5	chromosome passenger complex	CC	1
772	GO:0032144	1	0.98673	0	1	4-aminobutyrate transaminase complex	CC	1
773	GO:0032153	1	0.498327	0	53	cell division site	CC	1
774	GO:0032154	1	0.631851	0	35	cleavage furrow	CC	1
775	GO:0032156	1	0.842452	0	13	septin cytoskeleton	CC	1
776	GO:0032160	1	0.987	0	1	septin filament array	CC	1
777	GO:0032173	1	0.987502	0	1	septin collar	CC	1
779	GO:0032280	1	0.926735	0	6	symmetric synapse	CC	1
780	GO:0032281	1	0.696177	0	28	AMPA glutamate receptor complex	CC	1
781	GO:0032299	1	0.960168	0	3	ribonuclease H2 complex	CC	1
782	GO:0032300	1	0.900222	0	8	mismatch repair complex	CC	1
783	GO:0032301	1	0.974577	0	2	MutSalpha complex	CC	1
784	GO:0032302	1	0.973756	0	2	MutSbeta complex	CC	1
785	GO:0032311	1	0.973578	0	2	angiogenin-PRI complex	CC	1
786	GO:0032389	1	0.96026	0	3	MutLalpha complex	CC	1
788	GO:0032398	1	0.818645	0	15	MHC class Ib protein complex	CC	1
789	GO:0032419	1	0.986862	0	1	extrinsic component of lysosome membrane	CC	1
790	GO:0032420	1	0.496815	0	54	stereocilium	CC	1
791	GO:0032421	1	0.441716	0	63	stereocilium bundle	CC	1
792	GO:0032426	1	0.784151	0	19	stereocilium tip	CC	1
794	GO:0032433	1	0.803406	0	17	filopodium tip	CC	1
795	GO:0032437	1	0.866584	0	11	cuticular plate	CC	1
796	GO:0032444	1	0.973358	0	2	activin responsive factor complex	CC	1
797	GO:0032449	1	0.949363	0	4	CBM complex	CC	1
798	GO:0032473	1	0.974107	0	2	cytoplasmic side of mitochondrial outer membrane	CC	1
799	GO:0032541	1	0.900062	0	8	cortical endoplasmic reticulum	CC	1
800	GO:0032545	1	0.973121	0	2	CURI complex	CC	1
801	GO:0032580	1	0.791001	0	18	Golgi cisterna membrane	CC	1
802	GO:0032584	1	0.912654	0	7	growth cone membrane	CC	1
805	GO:0032588	1	0.607403	0	38	trans-Golgi network membrane	CC	1
806	GO:0032589	1	0.410154	0	69	neuron projection membrane	CC	1
807	GO:0032590	1	0.545453	0	47	dendrite membrane	CC	1
808	GO:0032591	1	0.858079	0	12	dendritic spine membrane	CC	1
810	GO:0032593	1	0.863947	0	11	insulin-responsive compartment	CC	1
811	GO:0032777	1	0.949221	0	4	Piccolo NuA4 histone acetyltransferase complex	CC	1
812	GO:0032783	1	0.935168	0	5	super elongation complex	CC	1
813	GO:0032797	1	0.876007	0	10	SMN complex	CC	1
814	GO:0032798	1	0.973486	0	2	Swi5-Sfr1 complex	CC	1
815	GO:0032806	1	0.75783	0	21	carboxy-terminal domain protein kinase complex	CC	1
816	GO:0032807	1	0.961168	0	3	DNA ligase IV complex	CC	1
819	GO:0032839	1	0.711887	0	26	dendrite cytoplasm	CC	1
820	GO:0032937	1	0.961716	0	3	SREBP-SCAP-Insig complex	CC	1
821	GO:0032982	1	0.837381	0	14	myosin filament	CC	1
822	GO:0032983	1	0.92839	0	6	kainate selective glutamate receptor complex	CC	1
825	GO:0032994	1	0.635729	0	34	protein-lipid complex	CC	1
826	GO:0032996	1	0.986404	0	1	Bcl3-Bcl10 complex	CC	1
827	GO:0032997	1	0.973202	0	2	Fc receptor complex	CC	1
828	GO:0032998	1	0.973202	0	2	Fc-epsilon receptor I complex	CC	1
829	GO:0033010	1	0.936247	0	5	paranodal junction	CC	1
830	GO:0033017	1	0.779481	0	19	sarcoplasmic reticulum membrane	CC	1
831	GO:0033018	1	0.973307	0	2	sarcoplasmic reticulum lumen	CC	1
832	GO:0033061	1	0.910593	0	7	DNA recombinase mediator complex	CC	1
833	GO:0033063	1	0.948336	0	4	Rad51B-Rad51C-Rad51D-XRCC2 complex	CC	1
834	GO:0033065	1	0.973483	0	2	Rad51C-XRCC3 complex	CC	1
836	GO:0033100	1	0.986437	0	1	NuA3 histone acetyltransferase complex	CC	1
837	GO:0033106	1	0.765401	0	20	cis-Golgi network membrane	CC	1
838	GO:0033116	1	0.865169	0	11	endoplasmic reticulum-Golgi intermediate compartment membrane	CC	1
839	GO:0033162	1	0.900635	0	8	melanosome membrane	CC	1
840	GO:0033165	1	0.950708	0	4	interphotoreceptor matrix	CC	1
841	GO:0033176	1	0.714453	0	25	proton-transporting V-type ATPase complex	CC	1
843	GO:0033178	1	0.816215	0	15	proton-transporting two-sector ATPase complex, catalytic domain	CC	1
844	GO:0033179	1	0.897932	0	8	proton-transporting V-type ATPase, V0 domain	CC	1
845	GO:0033180	1	0.885795	0	9	proton-transporting V-type ATPase, V1 domain	CC	1
846	GO:0033181	1	0.96011	0	3	plasma membrane proton-transporting V-type ATPase complex	CC	1
847	GO:0033185	1	0.959839	0	3	dolichol-phosphate-mannose synthase complex	CC	1
848	GO:0033186	1	0.961649	0	3	CAF-1 complex	CC	1
849	GO:0033202	1	0.986498	0	1	DNA helicase complex	CC	1
850	GO:0033256	1	0.973996	0	2	I-kappaB/NF-kappaB complex	CC	1
851	GO:0033257	1	0.973996	0	2	Bcl3/NF-kappaB2 complex	CC	1
852	GO:0033263	1	0.912555	0	7	CORVET complex	CC	1
853	GO:0033268	1	0.783526	0	19	node of Ranvier	CC	1
854	GO:0033269	1	0.950057	0	4	internode region of axon	CC	1
855	GO:0033270	1	0.81347	0	16	paranode region of axon	CC	1
856	GO:0033276	1	0.820905	0	15	transcription factor TFTC complex	CC	1
858	GO:0033291	1	0.986303	0	1	eukaryotic 80S initiation complex	CC	1
859	GO:0033391	1	0.826154	0	15	chromatoid body	CC	1
860	GO:0033503	1	0.947765	0	4	HULC complex	CC	1
861	GO:0033553	1	0.937964	0	5	rDNA heterochromatin	CC	1
862	GO:0033557	1	0.974165	0	2	Slx1-Slx4 complex	CC	1
863	GO:0033565	1	0.973563	0	2	ESCRT-0 complex	CC	1
865	GO:0033593	1	0.986536	0	1	BRCA2-MAGE-D1 complex	CC	1
866	GO:0033596	1	0.97421	0	2	TSC1-TSC2 complex	CC	1
867	GO:0033597	1	0.987057	0	1	mitotic checkpoint complex	CC	1
868	GO:0033643	1	0.879391	0	10	host cell part	CC	1
869	GO:0033646	1	0.891482	0	9	host intracellular part	CC	1
870	GO:0033655	1	0.891482	0	9	host cell cytoplasm part	CC	1
871	GO:0034045	1	0.85321	0	12	phagophore assembly site membrane	CC	1
872	GO:0034066	1	0.973832	0	2	Ric1-Rgp1 guanyl-nucleotide exchange factor complex	CC	1
873	GO:0034098	1	0.899997	0	8	VCP-NPL4-UFD1 AAA ATPase complex	CC	1
874	GO:0034245	1	0.986674	0	1	mitochondrial DNA-directed RNA polymerase complex	CC	1
875	GO:0034271	1	0.961149	0	3	phosphatidylinositol 3-kinase complex, class III, type I	CC	1
876	GO:0034272	1	0.961149	0	3	phosphatidylinositol 3-kinase complex, class III, type II	CC	1
877	GO:0034274	1	0.962072	0	3	Atg12-Atg5-Atg16 complex	CC	1
878	GO:0034358	1	0.661754	0	31	plasma lipoprotein particle	CC	1
879	GO:0034359	1	0.988722	0	1	mature chylomicron	CC	1
880	GO:0034361	1	0.799181	0	17	very-low-density lipoprotein particle	CC	1
881	GO:0034362	1	0.877298	0	10	low-density lipoprotein particle	CC	1
882	GO:0034363	1	0.963101	0	3	intermediate-density lipoprotein particle	CC	1
883	GO:0034364	1	0.73554	0	23	high-density lipoprotein particle	CC	1
884	GO:0034365	1	0.9865	0	1	discoidal high-density lipoprotein particle	CC	1
885	GO:0034366	1	0.973171	0	2	spherical high-density lipoprotein particle	CC	1
886	GO:0034385	1	0.799181	0	17	triglyceride-rich plasma lipoprotein particle	CC	1
887	GO:0034388	1	0.937113	0	5	Pwp2p-containing subcomplex of 90S preribosome	CC	1
888	GO:0034399	1	0.226644	0	112	nuclear periphery	CC	1
890	GO:0034455	1	0.961298	0	3	t-UTP complex	CC	1
891	GO:0034456	1	0.973121	0	2	UTP-C complex	CC	1
892	GO:0034457	1	0.960645	0	3	Mpp10 complex	CC	1
893	GO:0034464	1	0.899808	0	8	BBSome	CC	1
894	GO:0034506	1	0.986448	0	1	chromosome, centromeric core domain	CC	1
895	GO:0034515	1	0.973137	0	2	proteasome storage granule	CC	1
896	GO:0034518	1	0.890239	0	9	RNA cap binding complex	CC	1
897	GO:0034657	1	0.948683	0	4	GID complex	CC	1
899	GO:0034665	1	0.974498	0	2	integrin alpha1-beta1 complex	CC	1
900	GO:0034666	1	0.962055	0	3	integrin alpha2-beta1 complex	CC	1
901	GO:0034667	1	0.974379	0	2	integrin alpha3-beta1 complex	CC	1
902	GO:0034668	1	0.987635	0	1	integrin alpha4-beta1 complex	CC	1
903	GO:0034669	1	0.974113	0	2	integrin alpha4-beta7 complex	CC	1
904	GO:0034673	1	0.961853	0	3	inhibin-betaglycan-ActRII complex	CC	1
905	GO:0034674	1	0.974878	0	2	integrin alpha5-beta1 complex	CC	1
906	GO:0034677	1	0.974722	0	2	integrin alpha7-beta1 complex	CC	1
907	GO:0034679	1	0.975067	0	2	integrin alpha9-beta1 complex	CC	1
908	GO:0034680	1	0.975055	0	2	integrin alpha10-beta1 complex	CC	1
909	GO:0034681	1	0.97485	0	2	integrin alpha11-beta1 complex	CC	1
910	GO:0034683	1	0.961954	0	3	integrin alphav-beta3 complex	CC	1
911	GO:0034684	1	0.973224	0	2	integrin alphav-beta5 complex	CC	1
912	GO:0034685	1	0.973591	0	2	integrin alphav-beta6 complex	CC	1
913	GO:0034686	1	0.974378	0	2	integrin alphav-beta8 complex	CC	1
914	GO:0034687	1	0.975069	0	2	integrin alphaL-beta2 complex	CC	1
915	GO:0034688	1	0.974868	0	2	integrin alphaM-beta2 complex	CC	1
916	GO:0034693	1	0.987037	0	1	U11/U12 snRNP	CC	1
919	GO:0034704	1	0.478313	0	57	calcium channel complex	CC	1
922	GO:0034707	1	0.651131	0	33	chloride channel complex	CC	1
923	GO:0034708	1	0.271268	0	99	methyltransferase complex	CC	1
924	GO:0034709	1	0.849827	0	12	methylosome	CC	1
925	GO:0034715	1	0.922011	0	6	pICln-Sm protein complex	CC	1
926	GO:0034718	1	0.98794	0	1	SMN-Gemin2 complex	CC	1
927	GO:0034719	1	0.796516	0	17	SMN-Sm protein complex	CC	1
928	GO:0034750	1	0.961985	0	3	Scrib-APC-beta-catenin complex	CC	1
930	GO:0034752	1	0.986647	0	1	cytosolic aryl hydrocarbon receptor complex	CC	1
931	GO:0034753	1	0.986647	0	1	nuclear aryl hydrocarbon receptor complex	CC	1
932	GO:0034774	1	0.912275	0	7	secretory granule lumen	CC	1
933	GO:0034777	1	0.986563	0	1	recycling endosome lumen	CC	1
934	GO:0034974	1	0.986478	0	1	Swi5-Swi2 complex	CC	1
935	GO:0034990	1	0.960978	0	3	nuclear mitotic cohesin complex	CC	1
936	GO:0034991	1	0.948074	0	4	nuclear meiotic cohesin complex	CC	1
937	GO:0034992	1	0.87716	0	10	microtubule organizing center attachment site	CC	1
938	GO:0034993	1	0.87716	0	10	meiotic nuclear membrane microtubule tethering complex	CC	1
939	GO:0034998	1	0.98649	0	1	oligosaccharyltransferase I complex	CC	1
940	GO:0035003	1	0.949016	0	4	subapical complex	CC	1
941	GO:0035032	1	0.924126	0	6	phosphatidylinositol 3-kinase complex, class III	CC	1
942	GO:0035060	1	0.963056	0	3	brahma complex	CC	1
943	GO:0035061	1	0.935393	0	5	interchromatin granule	CC	1
944	GO:0035097	1	0.393526	0	71	histone methyltransferase complex	CC	1
945	GO:0035098	1	0.808874	0	16	ESC/E(Z) complex	CC	1
946	GO:0035101	1	0.948316	0	4	FACT complex	CC	1
948	GO:0035145	1	0.766216	0	20	exon-exon junction complex	CC	1
949	GO:0035189	1	0.961284	0	3	Rb-E2F complex	CC	1
950	GO:0035253	1	0.820267	0	15	ciliary rootlet	CC	1
951	GO:0035267	1	0.766181	0	20	NuA4 histone acetyltransferase complex	CC	1
952	GO:0035327	1	0.755533	0	21	transcriptionally active chromatin	CC	1
954	GO:0035354	1	0.974851	0	2	Toll-like receptor 1-Toll-like receptor 2 protein complex	CC	1
955	GO:0035355	1	0.974578	0	2	Toll-like receptor 2-Toll-like receptor 6 protein complex	CC	1
956	GO:0035363	1	0.947694	0	4	histone locus body	CC	1
957	GO:0035370	1	0.973151	0	2	UBC13-UEV1A complex	CC	1
958	GO:0035371	1	0.740986	0	23	microtubule plus-end	CC	1
959	GO:0035517	1	0.951111	0	4	PR-DUB complex	CC	1
960	GO:0035525	1	0.987283	0	1	NF-kappaB p50/p65 complex	CC	1
961	GO:0035577	1	0.986773	0	1	azurophil granule membrane	CC	1
962	GO:0035578	1	0.973508	0	2	azurophil granule lumen	CC	1
963	GO:0035579	1	0.98704	0	1	specific granule membrane	CC	1
964	GO:0035631	1	0.866105	0	11	CD40 receptor complex	CC	1
965	GO:0035632	1	0.973075	0	2	mitochondrial prohibitin complex	CC	1
966	GO:0035657	1	0.986971	0	1	eRF1 methyltransferase complex	CC	1
967	GO:0035658	1	0.949016	0	4	Mon1-Ccz1 complex	CC	1
969	GO:0035692	1	0.973898	0	2	macrophage migration inhibitory factor receptor complex	CC	1
970	GO:0035693	1	0.986729	0	1	NOS2-CD74 complex	CC	1
971	GO:0035748	1	0.889359	0	9	myelin sheath abaxonal region	CC	1
972	GO:0035749	1	0.924704	0	6	myelin sheath adaxonal region	CC	1
974	GO:0035805	1	0.986586	0	1	egg coat	CC	1
975	GO:0035838	1	0.974776	0	2	growing cell tip	CC	1
976	GO:0035841	1	0.987002	0	1	new growing cell tip	CC	1
977	GO:0035859	1	0.821251	0	15	Seh1-associated complex	CC	1
978	GO:0035861	1	0.418525	0	66	site of double-strand break	CC	1
979	GO:0035866	1	0.974926	0	2	alphav-beta3 integrin-PKCalpha complex	CC	1
980	GO:0035867	1	0.949339	0	4	alphav-beta3 integrin-IGF-1-IGF1R complex	CC	1
981	GO:0035868	1	0.961599	0	3	alphav-beta3 integrin-HMGB1 complex	CC	1
983	GO:0035976	1	0.948473	0	4	transcription factor AP-1 complex	CC	1
984	GO:0035985	1	0.935879	0	5	senescence-associated heterochromatin focus	CC	1
985	GO:0036019	1	0.90147	0	8	endolysosome	CC	1
986	GO:0036020	1	0.937359	0	5	endolysosome membrane	CC	1
988	GO:0036053	1	0.987186	0	1	glomerular endothelium fenestra	CC	1
989	GO:0036056	1	0.90138	0	8	filtration diaphragm	CC	1
990	GO:0036057	1	0.90138	0	8	slit diaphragm	CC	1
992	GO:0036117	1	0.974918	0	2	hyaluranon cable	CC	1
993	GO:0036125	1	0.973266	0	2	fatty acid beta-oxidation multienzyme complex	CC	1
995	GO:0036128	1	0.900883	0	8	CatSper complex	CC	1
996	GO:0036156	1	0.894175	0	9	inner dynein arm	CC	1
997	GO:0036157	1	0.874282	0	11	outer dynein arm	CC	1
998	GO:0036186	1	0.97417	0	2	early phagosome membrane	CC	1
999	GO:0036194	1	0.960232	0	3	muscle cell projection	CC	1
1000	GO:0036195	1	0.960232	0	3	muscle cell projection membrane	CC	1
1001	GO:0036284	1	0.960813	0	3	tubulobulbar complex	CC	1
1002	GO:0036379	1	0.778471	0	19	myofilament	CC	1
1003	GO:0036387	1	0.973239	0	2	pre-replicative complex	CC	1
1004	GO:0036396	1	0.904232	0	8	RNA N6-methyladenosine methyltransferase complex	CC	1
1005	GO:0036398	1	0.973577	0	2	TCR signalosome	CC	1
1006	GO:0036409	1	0.974155	0	2	histone H3-K14 acetyltransferase complex	CC	1
1007	GO:0036449	1	0.926022	0	6	microtubule minus-end	CC	1
1008	GO:0036452	1	0.727584	0	24	ESCRT complex	CC	1
1009	GO:0036454	1	0.937089	0	5	growth factor complex	CC	1
1012	GO:0036488	1	0.961007	0	3	CHOP-C/EBP complex	CC	1
1013	GO:0036501	1	0.973193	0	2	UFD1-NPL4 complex	CC	1
1014	GO:0036502	1	0.973727	0	2	Derlin-1-VIMP complex	CC	1
1015	GO:0036513	1	0.899463	0	8	Derlin-1 retrotranslocation complex	CC	1
1016	GO:0038037	1	0.924447	0	6	G protein-coupled receptor dimeric complex	CC	1
1017	GO:0038039	1	0.961558	0	3	G protein-coupled receptor heterodimeric complex	CC	1
1018	GO:0038045	1	0.987468	0	1	large latent transforming growth factor-beta complex	CC	1
1019	GO:0038143	1	0.97619	0	2	ERBB3:ERBB2 complex	CC	1
[truncated: 741 more rows]

## Sheet: KEGG_DRG_UP
	KEGG_IDs	over_represented_pvalue	under_represented_pvalue	numDEInCat	numInCat	padj_value	KEGG_Name
[truncated: 224 more rows]

[truncated: 2 more sheets: Reactome_DRG_UP, GO_BP_DRG_down]
