# Supplementary material for: Heart‐Specific Spinal and Vagal Afferents: Transcriptomic Signatures and Optogenetically Modulated Functional Coupling With Cardiomyocytes
Source: Compr Physiol. 2026 Jun 30;16(4):e70203. doi: 10.1002/cph4.70203 (PMC13320145; doi:10.1002/cph4.70203)
Supplement: Supplementary file 15 — Table S6: List of NGHS enriched GO terms and Pathways. [file CPH4-16-e70203-s014.xlsx]

## Sheet: GO_BP_NODOSE_up
	category	over_represented_pvalue	under_represented_pvalue	numDEInCat	numInCat	term	ontology	padj_value
2305	GO:0009119	0.000189331	0.999995	3	28	ribonucleoside metabolic process	BP	1
6430	GO:0042454	0.00100882	0.999987	2	12	ribonucleoside catabolic process	BP	1
2284	GO:0009084	0.00108879	0.999986	2	11	glutamine family amino acid biosynthetic process	BP	1
2303	GO:0009116	0.00113069	0.999948	3	50	nucleoside metabolic process	BP	1
7667	GO:0046500	0.00189851	0.999965	2	16	S-adenosylmethionine metabolic process	BP	1
2347	GO:0009164	0.00244055	0.999948	2	18	nucleoside catabolic process	BP	1
6289	GO:0042100	0.00281819	0.99982	3	73	B cell proliferation	BP	1
12737	GO:1901657	0.00302396	0.999802	3	70	glycosyl compound metabolic process	BP	1
5541	GO:0034656	0.003404	0.999913	2	21	nucleobase-containing small molecule catabolic process	BP	1
7536	GO:0046128	0.00367668	0.999902	2	23	purine ribonucleoside metabolic process	BP	1
418	GO:0001979	0.0043669	1	1	1	regulation of systemic arterial blood pressure by chemoreceptor signaling	BP	1
439	GO:0002007	0.0043669	1	1	1	detection of hypoxic conditions in blood by chemoreceptor signaling	BP	1
988	GO:0003027	0.0043669	1	1	1	regulation of systemic arterial blood pressure by carotid body chemoreceptor signaling	BP	1
989	GO:0003029	0.0043669	1	1	1	detection of hypoxic conditions in blood by carotid body chemoreceptor signaling	BP	1
1505	GO:0006463	0.00448641	1	1	1	steroid hormone receptor complex assembly	BP	1
8914	GO:0055026	0.0045185	1	1	1	negative regulation of cardiac muscle tissue development	BP	1
14600	GO:1905869	0.00452724	1	1	1	negative regulation of 3'-UTR-mediated mRNA stabilization	BP	1
963	GO:0002932	0.00454909	1	1	1	tendon sheath development	BP	1
5989	GO:0036077	0.00454909	1	1	1	intratendonous ossification	BP	1
6521	GO:0042745	0.00476251	0.999853	2	29	circadian sleep/wake cycle	BP	1
12738	GO:1901658	0.00513623	0.999836	2	26	glycosyl compound catabolic process	BP	1
2155	GO:0007631	0.00563305	0.999536	3	99	feeding behavior	BP	1
4959	GO:0032781	0.00564443	0.999811	2	27	positive regulation of ATPase activity	BP	1
6352	GO:0042278	0.00652269	0.999763	2	30	purine nucleoside metabolic process	BP	1
10678	GO:0071798	0.00703465	0.999988	1	2	response to prostaglandin D	BP	1
10679	GO:0071799	0.00703465	0.999988	1	2	cellular response to prostaglandin D stimulus	BP	1
12099	GO:0120049	0.00840568	0.999983	1	2	snRNA (adenine-N6)-methylation	BP	1
7179	GO:0045321	0.00844484	0.997613	8	760	leukocyte activation	BP	1
228	GO:0001575	0.00849187	0.999982	1	2	globoside metabolic process	BP	1
229	GO:0001576	0.00849187	0.999982	1	2	globoside biosynthetic process	BP	1
3704	GO:0019510	0.00851431	0.999982	1	2	S-adenosylhomocysteine catabolic process	BP	1
8007	GO:0048513	0.00858755	0.996259	19	2907	animal organ development	BP	1
13079	GO:1902608	0.00887834	0.999981	1	2	positive regulation of large conductance calcium-activated potassium channel activity	BP	1
4862	GO:0032618	0.00888094	0.999981	1	2	interleukin-15 production	BP	1
1559	GO:0006537	0.00907762	0.99998	1	2	glutamate biosynthetic process	BP	1
8777	GO:0051795	0.00907771	0.99998	1	2	positive regulation of timing of catagen	BP	1
7729	GO:0046649	0.00909114	0.997642	7	615	lymphocyte activation	BP	1
4144	GO:0030098	0.00944043	0.998177	5	343	lymphocyte differentiation	BP	1
8130	GO:0048731	0.00975282	0.995424	24	4085	system development	BP	1
7387	GO:0045880	0.00985404	0.99955	2	41	positive regulation of smoothened signaling pathway	BP	1
4166	GO:0030183	0.0102061	0.998954	3	121	B cell differentiation	BP	1
3530	GO:0018208	0.0108987	0.999477	2	38	peptidyl-proline modification	BP	1
10643	GO:0071691	0.0110434	0.99996	1	3	cardiac muscle thin filament assembly	BP	1
2591	GO:0010025	0.0113094	0.999958	1	3	wax biosynthetic process	BP	1
2616	GO:0010166	0.0113094	0.999958	1	3	wax metabolic process	BP	1
12225	GO:0140576	0.0113987	0.999957	1	3	ascorbate homeostasis	BP	1
8776	GO:0051794	0.0114354	0.999957	1	3	regulation of timing of catagen	BP	1
1564	GO:0006543	0.0114509	0.999957	1	3	glutamine catabolic process	BP	1
710	GO:0002521	0.0115758	0.997219	6	500	leukocyte differentiation	BP	1
6187	GO:0038128	0.0117421	0.999955	1	3	ERBB2 signaling pathway	BP	1
13456	GO:1903432	0.0118414	0.999404	2	43	regulation of TORC1 signaling	BP	1
6294	GO:0042113	0.0119196	0.998087	4	232	B cell activation	BP	1
13995	GO:1904515	0.0126353	0.999941	1	4	positive regulation of TORC2 signaling	BP	1
13077	GO:1902606	0.0128398	0.999946	1	3	regulation of large conductance calcium-activated potassium channel activity	BP	1
8311	GO:0050853	0.0129196	0.999318	2	45	B cell receptor signaling pathway	BP	1
662	GO:0002439	0.0129645	0.999945	1	3	chronic inflammatory response to antigenic stimulus	BP	1
1353	GO:0006216	0.0130785	0.999944	1	3	cytidine catabolic process	BP	1
2580	GO:0009972	0.0130785	0.999944	1	3	cytidine deamination	BP	1
7514	GO:0046087	0.0130785	0.999944	1	3	cytidine metabolic process	BP	1
8161	GO:0048818	0.0135821	0.999939	1	3	positive regulation of hair follicle maturation	BP	1
7002	GO:0044458	0.0136121	0.999261	2	46	motile cilium assembly	BP	1
8019	GO:0048534	0.0136327	0.995805	8	832	hematopoietic or lymphoid organ development	BP	1
6773	GO:0043462	0.013641	0.99926	2	43	regulation of ATPase activity	BP	1
8912	GO:0055024	0.013679	0.999931	1	4	regulation of cardiac muscle tissue development	BP	1
605	GO:0002337	0.0137919	0.999929	1	4	B-1a B cell differentiation	BP	1
8006	GO:0048512	0.0149577	0.999144	2	52	circadian behavior	BP	1
13302	GO:1903131	0.0152843	0.996672	5	384	mononuclear cell differentiation	BP	1
7730	GO:0046651	0.0156799	0.99727	4	248	lymphocyte proliferation	BP	1
7229	GO:0045599	0.0157729	0.999072	2	51	negative regulation of fat cell differentiation	BP	1
14798	GO:1990834	0.0158605	0.999907	1	4	response to odorant	BP	1
592	GO:0002322	0.0159155	0.999906	1	4	B cell proliferation involved in immune response	BP	1
1577	GO:0006556	0.016072	0.999904	1	4	S-adenosylmethionine biosynthetic process	BP	1
13706	GO:1903939	0.0161773	0.999896	1	5	regulation of TORC2 signaling	BP	1
5049	GO:0032943	0.0162745	0.997134	4	251	mononuclear cell proliferation	BP	1
6216	GO:0038202	0.0162996	0.999024	2	51	TORC1 signaling	BP	1
292	GO:0001775	0.0163217	0.99481	8	857	cell activation	BP	1
8637	GO:0051464	0.0163401	0.999901	1	4	positive regulation of cortisol secretion	BP	1
5600	GO:0035063	0.0168616	0.999894	1	4	nuclear speck organization	BP	1
2148	GO:0007622	0.017097	0.998948	2	55	rhythmic behavior	BP	1
4339	GO:0030916	0.0173067	0.999889	1	4	otic vesicle formation	BP	1
5957	GO:0035990	0.0180513	0.999879	1	4	tendon cell differentiation	BP	1
5958	GO:0035992	0.0180513	0.999879	1	4	tendon formation	BP	1
8953	GO:0055129	0.0180529	0.999879	1	4	L-proline biosynthetic process	BP	1
5196	GO:0033353	0.01807	0.999879	1	4	S-adenosylmethionine cycle	BP	1
8317	GO:0050859	0.018153	0.999869	1	5	negative regulation of B cell receptor signaling pathway	BP	1
12710	GO:1901607	0.0183397	0.998834	2	48	alpha-amino acid biosynthetic process	BP	1
3373	GO:0016198	0.0185536	0.999858	1	6	axon choice point recognition	BP	1
8456	GO:0051103	0.0186005	0.999863	1	5	DNA ligation involved in DNA repair	BP	1
6746	GO:0043400	0.0186358	0.999862	1	5	cortisol secretion	BP	1
8635	GO:0051462	0.0186358	0.999862	1	5	regulation of cortisol secretion	BP	1
13411	GO:1903361	0.0189872	0.999857	1	5	protein localization to basolateral plasma membrane	BP	1
8824	GO:0051932	0.0190633	0.998756	2	59	synaptic transmission, GABAergic	BP	1
709	GO:0002520	0.0191445	0.993731	8	886	immune system development	BP	1
10297	GO:0070945	0.0191479	0.999855	1	5	neutrophil-mediated killing of gram-negative bacterium	BP	1
14599	GO:1905868	0.0191553	0.999848	1	6	regulation of 3'-UTR-mediated mRNA stabilization	BP	1
660	GO:0002437	0.0193633	0.998729	2	53	inflammatory response to antigenic stimulus	BP	1
4006	GO:0021894	0.0195629	0.999842	1	6	cerebral cortex GABAergic interneuron development	BP	1
2269	GO:0009064	0.0200146	0.998662	2	55	glutamine family amino acid metabolic process	BP	1
14464	GO:1905516	0.0201764	0.999839	1	5	positive regulation of fertilization	BP	1
377	GO:0001923	0.0205576	0.999825	1	6	B-1 B cell differentiation	BP	1
2030	GO:0007275	0.0208191	0.989382	25	4571	multicellular organism development	BP	1
7252	GO:0045629	0.0208608	0.99982	1	6	negative regulation of T-helper 2 cell differentiation	BP	1
11003	GO:0072527	0.0213268	0.998527	2	53	pyrimidine-containing compound metabolic process	BP	1
10210	GO:0070661	0.021539	0.995873	4	272	leukocyte proliferation	BP	1
7539	GO:0046131	0.0217434	0.999812	1	5	pyrimidine ribonucleoside metabolic process	BP	1
7540	GO:0046133	0.0217434	0.999812	1	5	pyrimidine ribonucleoside catabolic process	BP	1
5791	GO:0035617	0.0219383	0.999809	1	5	stress granule disassembly	BP	1
4329	GO:0030888	0.0220469	0.998445	2	60	regulation of B cell proliferation	BP	1
1581	GO:0006561	0.0225212	0.999799	1	5	proline biosynthetic process	BP	1
2000	GO:0007218	0.0228502	0.998358	2	59	neuropeptide signaling pathway	BP	1
8162	GO:0048819	0.0233823	0.999774	1	6	regulation of hair follicle maturation	BP	1
6487	GO:0042637	0.023538	0.999771	1	6	catagen	BP	1
12709	GO:1901606	0.0237295	0.998262	2	57	alpha-amino acid catabolic process	BP	1
2256	GO:0008652	0.0239364	0.99824	2	55	cellular amino acid biosynthetic process	BP	1
4004	GO:0021892	0.0240244	0.999754	1	7	cerebral cortex GABAergic interneuron differentiation	BP	1
11409	GO:0090383	0.0249931	0.999741	1	6	phagosome acidification	BP	1
12708	GO:1901605	0.0252354	0.996364	3	153	alpha-amino acid metabolic process	BP	1
15360	GO:2000851	0.0252715	0.999736	1	6	positive regulation of glucocorticoid secretion	BP	1
10587	GO:0071600	0.0255141	0.99973	1	6	otic vesicle morphogenesis	BP	1
7538	GO:0046130	0.0257008	0.999719	1	7	purine ribonucleoside catabolic process	BP	1
1503	GO:0006457	0.025889	0.996234	3	152	protein folding	BP	1
12889	GO:1902093	0.0258954	0.999714	1	7	positive regulation of flagellated sperm motility	BP	1
14915	GO:2000155	0.0258954	0.999714	1	7	positive regulation of cilium-dependent cell motility	BP	1
8139	GO:0048752	0.0263336	0.999705	1	7	semicircular canal morphogenesis	BP	1
6275	GO:0042048	0.027571	0.999664	1	9	olfactory behavior	BP	1
12361	GO:1900122	0.0275894	0.999669	1	8	positive regulation of receptor binding	BP	1
1169	GO:0003353	0.0283144	0.999651	1	8	positive regulation of cilium movement	BP	1
5956	GO:0035989	0.0286906	0.999649	1	7	tendon development	BP	1
7665	GO:0046498	0.029153	0.999638	1	7	S-adenosylhomocysteine metabolic process	BP	1
10296	GO:0070944	0.0300112	0.999608	1	8	neutrophil-mediated killing of bacterium	BP	1
8178	GO:0048856	0.0305154	0.983704	26	4951	anatomical structure development	BP	1
7541	GO:0046135	0.0306042	0.9996	1	7	pyrimidine nucleoside catabolic process	BP	1
9514	GO:0060872	0.0306164	0.999592	1	8	semicircular canal development	BP	1
6260	GO:0040031	0.030761	0.999596	1	7	snRNA modification	BP	1
5078	GO:0032988	0.0308201	0.999595	1	7	ribonucleoprotein complex disassembly	BP	1
1362	GO:0006231	0.0314125	0.999579	1	7	dTMP biosynthetic process	BP	1
2360	GO:0009177	0.0314125	0.999579	1	7	pyrimidine deoxyribonucleoside monophosphate biosynthetic process	BP	1
2137	GO:0007610	0.0317767	0.990417	6	660	behavior	BP	1
4143	GO:0030097	0.032179	0.98924	7	798	hemopoiesis	BP	1
4197	GO:0030238	0.0324703	0.999528	1	10	male sex determination	BP	1
12226	GO:0140627	0.0328751	0.999516	1	10	ubiquitin-dependent protein catabolic process via the C-end degron rule pathway	BP	1
11911	GO:0099509	0.0328774	0.999522	1	9	regulation of presynaptic cytosolic calcium ion concentration	BP	1
11547	GO:0097154	0.0330828	0.99951	1	10	GABAergic neuron differentiation	BP	1
4154	GO:0030154	0.0332379	0.982917	20	3567	cell differentiation	BP	1
3104	GO:0014832	0.0333199	0.999497	1	11	urinary bladder smooth muscle contraction	BP	1
1314	GO:0006152	0.033433	0.999505	1	9	purine nucleoside catabolic process	BP	1
8176	GO:0048853	0.0336156	0.9995	1	9	forebrain morphogenesis	BP	1
7160	GO:0045199	0.0340612	0.999494	1	8	maintenance of epithelial cell apical/basal polarity	BP	1
8780	GO:0051798	0.0341554	0.999491	1	8	positive regulation of hair follicle development	BP	1
3459	GO:0017062	0.035467	0.999451	1	8	respiratory chain complex III assembly	BP	1
5510	GO:0034551	0.035467	0.999451	1	8	mitochondrial respiratory chain complex III assembly	BP	1
10149	GO:0070475	0.0355114	0.99945	1	8	rRNA base methylation	BP	1
5148	GO:0033152	0.0357409	0.999427	1	10	immunoglobulin V(D)J recombination	BP	1
4567	GO:0031943	0.035795	0.999419	1	11	regulation of glucocorticoid metabolic process	BP	1
1361	GO:0006228	0.0358244	0.99944	1	8	UTP biosynthetic process	BP	1
6835	GO:0043587	0.0362677	0.999417	1	9	tongue morphogenesis	BP	1
5608	GO:0035090	0.0363648	0.999414	1	9	maintenance of apical/basal cell polarity	BP	1
2149	GO:0007623	0.0363694	0.993955	3	193	circadian rhythm	BP	1
14962	GO:2000234	0.0371803	0.999387	1	9	positive regulation of rRNA processing	BP	1
2268	GO:0009063	0.037294	0.996499	2	73	cellular amino acid catabolic process	BP	1
10594	GO:0071609	0.0375964	0.999365	1	10	chemokine (C-C motif) ligand 5 production	BP	1
7774	GO:0046784	0.0379881	0.99936	1	9	viral mRNA export from host cell nucleus	BP	1
8936	GO:0055086	0.0381124	0.989478	5	454	nucleobase-containing small molecule metabolic process	BP	1
1580	GO:0006560	0.0381857	0.999353	1	9	proline metabolic process	BP	1
15357	GO:2000848	0.0384235	0.999345	1	9	positive regulation of corticosteroid hormone secretion	BP	1
2234	GO:0008589	0.0395041	0.996164	2	85	regulation of smoothened signaling pathway	BP	1
8187	GO:0048869	0.039959	0.979002	20	3633	cellular developmental process	BP	1
7512	GO:0046085	0.0401149	0.99927	1	11	adenosine metabolic process	BP	1
1366	GO:0006241	0.0402129	0.999282	1	9	CTP biosynthetic process	BP	1
6217	GO:0038203	0.0402369	0.999265	1	11	TORC2 signaling	BP	1
8230	GO:0050670	0.0406462	0.992944	3	196	regulation of lymphocyte proliferation	BP	1
3495	GO:0018095	0.0406828	0.999249	1	11	protein polyglutamylation	BP	1
3113	GO:0014848	0.0407873	0.999229	1	14	urinary tract smooth muscle contraction	BP	1
3030	GO:0014041	0.0417409	0.999197	1	13	regulation of neuron maturation	BP	1
4246	GO:0030432	0.0418977	0.999191	1	13	peristalsis	BP	1
3565	GO:0018401	0.0420564	0.999197	1	11	peptidyl-proline hydroxylation to 4-hydroxy-L-proline	BP	1
5050	GO:0032944	0.0421041	0.992589	3	199	regulation of mononuclear cell proliferation	BP	1
12617	GO:1901317	0.0422515	0.999189	1	11	regulation of flagellated sperm motility	BP	1
7000	GO:0044417	0.0423672	0.999193	1	10	translocation of molecules into host	BP	1
388	GO:0001942	0.0428356	0.995649	2	90	hair follicle development	BP	1
1543	GO:0006517	0.0430675	0.999157	1	11	protein deglycosylation	BP	1
4818	GO:0032502	0.043098	0.975996	27	5321	developmental process	BP	1
10586	GO:0071599	0.0431177	0.999164	1	10	otic vesicle development	BP	1
2209	GO:0008300	0.0431544	0.999162	1	10	isoprenoid catabolic process	BP	1
10295	GO:0070943	0.0431742	0.999153	1	11	neutrophil-mediated killing of symbiont cell	BP	1
4123	GO:0030031	0.0433448	0.987605	5	511	cell projection assembly	BP	1
12547	GO:1901135	0.0435345	0.98447	7	830	carbohydrate derivative metabolic process	BP	1
5677	GO:0035336	0.0437373	0.999131	1	11	long-chain fatty-acyl-CoA metabolic process	BP	1
11187	GO:0090043	0.0438409	0.999119	1	12	regulation of tubulin deacetylation	BP	1
893	GO:0002829	0.0438987	0.999117	1	12	negative regulation of type 2 immune response	BP	1
3796	GO:0021513	0.0439111	0.999116	1	12	spinal cord dorsal/ventral patterning	BP	1
7251	GO:0045628	0.0440159	0.999112	1	12	regulation of T-helper 2 cell differentiation	BP	1
6861	GO:0043650	0.0440714	0.999117	1	11	dicarboxylic acid biosynthetic process	BP	1
2341	GO:0009157	0.044225	0.99912	1	10	deoxyribonucleoside monophosphate biosynthetic process	BP	1
7482	GO:0046051	0.0442469	0.999119	1	10	UTP metabolic process	BP	1
7473	GO:0046036	0.044353	0.999115	1	10	CTP metabolic process	BP	1
1333	GO:0006183	0.044398	0.999113	1	10	GTP biosynthetic process	BP	1
2391	GO:0009209	0.044582	0.999105	1	10	pyrimidine ribonucleoside triphosphate biosynthetic process	BP	1
11770	GO:0098773	0.044992	0.995304	2	92	skin epidermis development	BP	1
4074	GO:0022404	0.0454225	0.995234	2	93	molting cycle process	BP	1
4075	GO:0022405	0.0454225	0.995234	2	93	hair cycle process	BP	1
10466	GO:0071379	0.0454726	0.99904	1	14	cellular response to prostaglandin stimulus	BP	1
1229	GO:0006013	0.0455944	0.999055	1	11	mannose metabolic process	BP	1
12896	GO:1902106	0.0456371	0.995202	2	89	negative regulation of leukocyte differentiation	BP	1
4221	GO:0030317	0.0459129	0.995157	2	89	flagellated sperm motility	BP	1
1767	GO:0006825	0.0459535	0.999019	1	14	copper ion transport	BP	1
3890	GO:0021670	0.0460227	0.999029	1	12	lateral ventricle development	BP	1
1379	GO:0006266	0.046169	0.999022	1	12	DNA ligation	BP	1
11107	GO:0080154	0.0462133	0.999021	1	12	regulation of fertilization	BP	1
6938	GO:0044237	0.0465536	0.974011	40	8463	cellular metabolic process	BP	1
15358	GO:2000849	0.0472422	0.998976	1	12	regulation of glucocorticoid secretion	BP	1
1351	GO:0006213	0.0473178	0.998981	1	11	pyrimidine nucleoside metabolic process	BP	1
13585	GO:1903707	0.0478437	0.994837	2	91	negative regulation of hemopoiesis	BP	1
11411	GO:0090385	0.0478688	0.998948	1	12	phagosome-lysosome fusion	BP	1
8131	GO:0048732	0.0479618	0.988197	4	365	gland development	BP	1
11691	GO:0097722	0.0481258	0.99479	2	91	sperm motility	BP	1
2403	GO:0009221	0.048643	0.998923	1	11	pyrimidine deoxyribonucleotide biosynthetic process	BP	1
1956	GO:0007163	0.0490826	0.990816	3	214	establishment or maintenance of cell polarity	BP	1
726	GO:0002544	0.0492006	0.998881	1	13	chronic inflammatory response	BP	1
3794	GO:0021511	0.0492798	0.998871	1	14	spinal cord patterning	BP	1
2892	GO:0010839	0.0494077	0.998871	1	13	negative regulation of keratinocyte proliferation	BP	1
10212	GO:0070663	0.0497888	0.990632	3	212	regulation of leukocyte proliferation	BP	1
8313	GO:0050855	0.0503688	0.998827	1	13	regulation of B cell receptor signaling pathway	BP	1
2158	GO:0007635	0.0503833	0.998813	1	15	chemosensory behavior	BP	1
10294	GO:0070942	0.0505025	0.99882	1	13	neutrophil mediated cytotoxicity	BP	1
10997	GO:0072521	0.0509143	0.987232	4	346	purine-containing compound metabolic process	BP	1
10646	GO:0071695	0.0513657	0.99021	3	226	anatomical structure maturation	BP	1
15351	GO:2000833	0.0526023	0.998719	1	13	positive regulation of steroid hormone secretion	BP	1
1693	GO:0006699	0.0527617	0.998704	1	14	bile acid biosynthetic process	BP	1
2390	GO:0009208	0.0529292	0.998712	1	12	pyrimidine ribonucleoside triphosphate metabolic process	BP	1
5545	GO:0034694	0.0535835	0.99865	1	16	response to prostaglandin	BP	1
7246	GO:0045623	0.0540644	0.998631	1	15	negative regulation of T-helper cell differentiation	BP	1
2581	GO:0009987	0.0545051	0.97831	56	13296	cellular process	BP	1
799	GO:0002683	0.0548767	0.985896	4	369	negative regulation of immune system process	BP	1
3705	GO:0019511	0.0550796	0.998586	1	14	peptidyl-proline hydroxylation	BP	1
8779	GO:0051797	0.0551653	0.998575	1	15	regulation of hair follicle development	BP	1
11098	GO:0080009	0.0553171	0.998567	1	15	mRNA methylation	BP	1
4585	GO:0032006	0.0553176	0.993524	2	102	regulation of TOR signaling	BP	1
8767	GO:0051782	0.0554513	0.998567	1	14	negative regulation of cell division	BP	1
4913	GO:0032700	0.0554576	0.998566	1	14	negative regulation of interleukin-17 production	BP	1
9138	GO:0060294	0.0556124	0.993473	2	99	cilium movement involved in cell motility	BP	1
8134	GO:0048738	0.055881	0.988983	3	231	cardiac muscle tissue development	BP	1
5934	GO:0035933	0.0558978	0.998543	1	14	glucocorticoid secretion	BP	1
3062	GO:0014706	0.0563284	0.985398	4	382	striated muscle tissue development	BP	1
11186	GO:0090042	0.0568393	0.998486	1	15	tubulin deacetylation	BP	1
6354	GO:0042303	0.0569763	0.993215	2	107	molting cycle	BP	1
6483	GO:0042633	0.0569763	0.993215	2	107	hair cycle	BP	1
2332	GO:0009148	0.0572893	0.998478	1	13	pyrimidine nucleoside triphosphate biosynthetic process	BP	1
10291	GO:0070935	0.0573541	0.998445	1	17	3'-UTR-mediated mRNA stabilization	BP	1
13187	GO:1902916	0.0575136	0.998457	1	14	positive regulation of protein polyubiquitination	BP	1
8894	GO:0055003	0.0581911	0.998405	1	16	cardiac myofibril assembly	BP	1
6801	GO:0043518	0.0589926	0.998368	1	15	negative regulation of DNA damage response, signal transduction by p53 class mediator	BP	1
2189	GO:0008211	0.0590316	0.998352	1	17	glucocorticoid metabolic process	BP	1
11882	GO:0099150	0.0601033	0.998285	1	18	regulation of postsynaptic specialization assembly	BP	1
2107	GO:0007530	0.0603639	0.998276	1	17	sex determination	BP	1
1527	GO:0006491	0.060392	0.998274	1	17	N-glycan processing	BP	1
8791	GO:0051873	0.0604804	0.998283	1	15	killing by host of symbiont cells	BP	1
14960	GO:2000232	0.0607749	0.998266	1	15	regulation of rRNA processing	BP	1
7502	GO:0046073	0.0612678	0.998246	1	14	dTMP metabolic process	BP	1
7113	GO:0045064	0.0613077	0.998228	1	16	T-helper 2 cell differentiation	BP	1
12699	GO:1901570	0.0613608	0.998225	1	16	fatty acid derivative biosynthetic process	BP	1
1818	GO:0006906	0.0614385	0.992375	2	104	vesicle fusion	BP	1
667	GO:0002444	0.0618799	0.99229	2	103	myeloid leukocyte mediated immunity	BP	1
7374	GO:0045843	0.0625855	0.998152	1	16	negative regulation of striated muscle tissue development	BP	1
8529	GO:0051249	0.0628511	0.983113	4	387	regulation of lymphocyte activation	BP	1
8525	GO:0051241	0.0629853	0.975608	7	946	negative regulation of multicellular organismal process	BP	1
415	GO:0001976	0.0632468	0.998093	1	19	nervous system process involved in regulation of systemic arterial blood pressure	BP	1
2314	GO:0009130	0.0633279	0.998116	1	15	pyrimidine nucleoside monophosphate biosynthetic process	BP	1
6834	GO:0043586	0.0635189	0.998089	1	17	tongue development	BP	1
205	GO:0001539	0.0638319	0.991905	2	107	cilium or flagellum-dependent cell motility	BP	1
9133	GO:0060285	0.0638319	0.991905	2	107	cilium-dependent cell motility	BP	1
5147	GO:0033151	0.0638514	0.998062	1	18	V(D)J recombination	BP	1
9139	GO:0060295	0.0642807	0.998042	1	17	regulation of cilium movement involved in cell motility	BP	1
12859	GO:1902019	0.0642807	0.998042	1	17	regulation of cilium-dependent cell motility	BP	1
5268	GO:0033630	0.0642927	0.998029	1	19	positive regulation of cell adhesion mediated by integrin	BP	1
7618	GO:0046394	0.0643476	0.986574	3	228	carboxylic acid biosynthetic process	BP	1
3320	GO:0016053	0.064967	0.986392	3	229	organic acid biosynthetic process	BP	1
4119	GO:0030011	0.0650351	0.997995	1	17	maintenance of cell polarity	BP	1
622	GO:0002366	0.0653028	0.986288	3	239	leukocyte activation involved in immune response	BP	1
9324	GO:0060537	0.0653438	0.982215	4	401	muscle tissue development	BP	1
11446	GO:0090596	0.0654067	0.986253	3	252	sensory organ morphogenesis	BP	1
2429	GO:0009265	0.0655063	0.997982	1	15	2'-deoxyribonucleotide biosynthetic process	BP	1
7614	GO:0046385	0.0655063	0.997982	1	15	deoxyribose phosphate biosynthetic process	BP	1
11266	GO:0090174	0.0657309	0.991526	2	108	organelle membrane fusion	BP	1
5678	GO:0035337	0.0658091	0.997946	1	17	fatty-acyl-CoA metabolic process	BP	1
4400	GO:0031115	0.0658915	0.997949	1	16	negative regulation of microtubule polymerization	BP	1
4007	GO:0021895	0.0663135	0.99789	1	21	cerebral cortex neuron differentiation	BP	1
9238	GO:0060416	0.0666317	0.997894	1	17	response to growth hormone	BP	1
7067	GO:0044851	0.0674994	0.997838	1	17	hair cycle phase	BP	1
553	GO:0002263	0.0680154	0.985479	3	243	cell activation involved in immune response	BP	1
12359	GO:1900120	0.0682777	0.997762	1	21	regulation of receptor binding	BP	1
8796	GO:0051883	0.0686644	0.997762	1	17	killing of cells in other organism involved in symbiotic interaction	BP	1
6726	GO:0043371	0.0688348	0.997736	1	19	negative regulation of CD4-positive, alpha-beta T cell differentiation	BP	1
12801	GO:1901862	0.0688465	0.997742	1	18	negative regulation of muscle tissue development	BP	1
1545	GO:0006520	0.0690932	0.985161	3	228	cellular amino acid metabolic process	BP	1
344	GO:0001845	0.0691502	0.99773	1	17	phagolysosome assembly	BP	1
4210	GO:0030278	0.069317	0.990785	2	117	regulation of ossification	BP	1
8066	GO:0048635	0.0693994	0.997705	1	18	negative regulation of muscle organ development	BP	1
4277	GO:0030575	0.0700348	0.997671	1	17	nuclear body organization	BP	1
1846	GO:0006954	0.0708637	0.976764	5	578	inflammatory response	BP	1
4500	GO:0031503	0.0709385	0.984591	3	249	protein-containing complex localization	BP	1
4713	GO:0032331	0.071557	0.997545	1	20	negative regulation of chondrocyte differentiation	BP	1
4153	GO:0030150	0.0718387	0.997539	1	18	protein import into mitochondrial matrix	BP	1
1720	GO:0006744	0.0718851	0.997544	1	17	ubiquinone biosynthetic process	BP	1
15355	GO:2000846	0.0724074	0.997499	1	18	regulation of corticosteroid hormone secretion	BP	1
1562	GO:0006541	0.0727631	0.997467	1	19	glutamine metabolic process	BP	1
4800	GO:0032482	0.0730358	0.997441	1	20	Rab protein signal transduction	BP	1
2359	GO:0009176	0.073742	0.997414	1	17	pyrimidine deoxyribonucleoside monophosphate metabolic process	BP	1
2331	GO:0009147	0.0740194	0.997394	1	17	pyrimidine nucleoside triphosphate metabolic process	BP	1
8469	GO:0051131	0.0747716	0.997323	1	19	chaperone-mediated protein complex assembly	BP	1
281	GO:0001759	0.0748036	0.997307	1	21	organ induction	BP	1
6071	GO:0036342	0.0748454	0.997304	1	21	post-anal tail morphogenesis	BP	1
13867	GO:1904263	0.0750295	0.997297	1	20	positive regulation of TORC1 signaling	BP	1
2270	GO:0009065	0.0752769	0.997279	1	20	glutamine family amino acid catabolic process	BP	1
4080	GO:0022410	0.0760623	0.997202	1	23	circadian sleep/wake cycle process	BP	1
2402	GO:0009220	0.0760705	0.997236	1	18	pyrimidine ribonucleotide biosynthetic process	BP	1
12743	GO:1901663	0.0761123	0.997233	1	18	quinone biosynthetic process	BP	1
12895	GO:1902105	0.0765106	0.982852	3	261	regulation of leukocyte differentiation	BP	1
9108	GO:0060249	0.0773763	0.982576	3	266	anatomical structure homeostasis	BP	1
2427	GO:0009263	0.0782165	0.997076	1	18	deoxyribonucleotide biosynthetic process	BP	1
8897	GO:0055007	0.0787654	0.98874	2	126	cardiac muscle cell differentiation	BP	1
1452	GO:0006390	0.079026	0.996997	1	20	mitochondrial transcription	BP	1
9623	GO:0061061	0.079156	0.973205	5	599	muscle structure development	BP	1
7723	GO:0046639	0.0795902	0.996939	1	22	negative regulation of alpha-beta T cell differentiation	BP	1
13453	GO:1903429	0.0801505	0.996889	1	23	regulation of cell maturation	BP	1
11005	GO:0072529	0.0802437	0.996902	1	20	pyrimidine-containing compound catabolic process	BP	1
1719	GO:0006743	0.080311	0.996905	1	19	ubiquinone metabolic process	BP	1
8005	GO:0048511	0.080415	0.981601	3	268	rhythmic process	BP	1
8355	GO:0050909	0.0805459	0.996858	1	23	sensory perception of taste	BP	1
4565	GO:0031929	0.0807221	0.988302	2	124	TOR signaling	BP	1
5931	GO:0035930	0.0808381	0.996855	1	20	corticosteroid hormone secretion	BP	1
7429	GO:0045943	0.0827282	0.996682	1	23	positive regulation of transcription by RNA polymerase I	BP	1
6484	GO:0042634	0.0830993	0.99664	1	25	regulation of hair cycle	BP	1
6330	GO:0042219	0.0839896	0.996601	1	20	cellular modified amino acid catabolic process	BP	1
3912	GO:0021700	0.0842413	0.980346	3	279	developmental maturation	BP	1
7228	GO:0045598	0.084387	0.987451	2	132	regulation of fat cell differentiation	BP	1
8322	GO:0050864	0.0844383	0.987446	2	125	regulation of B cell activation	BP	1
3094	GO:0014821	0.0848711	0.996488	1	26	phasic smooth muscle contraction	BP	1
9965	GO:0070050	0.0852676	0.99646	1	25	neuron cellular homeostasis	BP	1
1558	GO:0006536	0.0853871	0.996469	1	22	glutamate metabolic process	BP	1
6957	GO:0044273	0.0854231	0.996466	1	22	sulfur compound catabolic process	BP	1
1685	GO:0006688	0.0864155	0.996362	1	25	glycosphingolipid biosynthetic process	BP	1
4418	GO:0031167	0.0868066	0.996366	1	20	rRNA methylation	BP	1
6818	GO:0043552	0.0871009	0.996303	1	25	positive regulation of phosphatidylinositol 3-kinase activity	BP	1
8480	GO:0051146	0.0871417	0.979383	3	274	striated muscle cell differentiation	BP	1
8163	GO:0048820	0.0876268	0.996271	1	23	hair follicle maturation	BP	1
11733	GO:0098698	0.0876417	0.996245	1	27	postsynaptic specialization assembly	BP	1
2185	GO:0008206	0.088253	0.996217	1	23	bile acid metabolic process	BP	1
5160	GO:0033198	0.088523	0.996186	1	24	response to ATP	BP	1
91	GO:0000413	0.0887637	0.99618	1	22	protein peptidyl-prolyl isomerization	BP	1
2036	GO:0007288	0.0890282	0.996142	1	24	sperm axoneme assembly	BP	1
12150	GO:0120316	0.0890282	0.996142	1	24	sperm flagellum assembly	BP	1
15349	GO:2000831	0.0902567	0.99604	1	23	regulation of steroid hormone secretion	BP	1
1996	GO:0007214	0.0905308	0.995984	1	28	gamma-aminobutyric acid signaling pathway	BP	1
4245	GO:0030431	0.0912799	0.995916	1	28	sleep	BP	1
1042	GO:0003156	0.0914113	0.995915	1	26	regulation of animal organ formation	BP	1
12548	GO:1901136	0.0915161	0.985755	2	126	carbohydrate derivative catabolic process	BP	1
12517	GO:1901018	0.0919901	0.995876	1	24	positive regulation of potassium ion transmembrane transporter activity	BP	1
3525	GO:0018200	0.0924903	0.995823	1	25	peptidyl-glutamic acid modification	BP	1
2029	GO:0007274	0.0930937	0.995749	1	28	neuromuscular synaptic transmission	BP	1
9592	GO:0061025	0.0932355	0.985325	2	132	membrane fusion	BP	1
5064	GO:0032967	0.0934823	0.995725	1	26	positive regulation of collagen biosynthetic process	BP	1
7940	GO:0048266	0.093486	0.995718	1	27	behavioral response to pain	BP	1
9604	GO:0061037	0.0935264	0.995721	1	26	negative regulation of cartilage development	BP	1
4382	GO:0031069	0.0938742	0.995682	1	27	hair follicle morphogenesis	BP	1
8309	GO:0050851	0.0941289	0.985102	2	134	antigen receptor-mediated signaling pathway	BP	1
2401	GO:0009219	0.0943765	0.995672	1	22	pyrimidine deoxyribonucleotide metabolic process	BP	1
629	GO:0002376	0.0949074	0.950509	12	2057	immune system process	BP	1
1168	GO:0003352	0.0950028	0.995582	1	26	regulation of cilium movement	BP	1
2313	GO:0009129	0.0960654	0.995504	1	23	pyrimidine nucleoside monophosphate metabolic process	BP	1
6962	GO:0044283	0.0961679	0.970189	4	432	small molecule biosynthetic process	BP	1
7245	GO:0045622	0.0965596	0.995421	1	28	regulation of T-helper cell differentiation	BP	1
11864	GO:0099068	0.0967856	0.995383	1	31	postsynapse assembly	BP	1
12093	GO:0120036	0.0970387	0.953864	9	1498	plasma membrane bounded cell projection organization	BP	1
1747	GO:0006790	0.097438	0.975844	3	274	sulfur compound metabolic process	BP	1
8530	GO:0051250	0.0978704	0.984157	2	136	negative regulation of lymphocyte activation	BP	1
15146	GO:2000515	0.0979191	0.995295	1	27	negative regulation of CD4-positive, alpha-beta T cell activation	BP	1
2817	GO:0010737	0.099735	0.995097	1	30	protein kinase A signaling	BP	1
8316	GO:0050858	0.100995	0.994989	1	27	negative regulation of antigen receptor-mediated signaling pathway	BP	1
7944	GO:0048284	0.101418	0.98324	2	139	organelle fusion	BP	1
2098	GO:0007517	0.101575	0.974363	3	292	muscle organ development	BP	1
2890	GO:0010837	0.101669	0.994907	1	29	regulation of keratinocyte proliferation	BP	1
2005	GO:0007224	0.101916	0.983105	2	144	smoothened signaling pathway	BP	1
892	GO:0002828	0.102051	0.994875	1	28	regulation of type 2 immune response	BP	1
3428	GO:0016556	0.102592	0.994819	1	28	mRNA modification	BP	1
11301	GO:0090218	0.102749	0.994797	1	29	positive regulation of lipid kinase activity	BP	1
5930	GO:0035929	0.102754	0.994809	1	27	steroid hormone secretion	BP	1
6961	GO:0044282	0.102976	0.973867	3	275	small molecule catabolic process	BP	1
3505	GO:0018126	0.103761	0.994705	1	27	protein hydroxylation	BP	1
2797	GO:0010714	0.104337	0.994631	1	29	positive regulation of collagen metabolic process	BP	1
11408	GO:0090382	0.104583	0.994619	1	27	phagosome maturation	BP	1
7211	GO:0045577	0.104642	0.994593	1	30	regulation of B cell differentiation	BP	1
1356	GO:0006221	0.104862	0.994606	1	25	pyrimidine nucleotide biosynthetic process	BP	1
296	GO:0001779	0.104919	0.994564	1	30	natural killer cell differentiation	BP	1
1158	GO:0003341	0.105064	0.982272	2	147	cilium movement	BP	1
4411	GO:0031128	0.105118	0.994537	1	31	developmental induction	BP	1
603	GO:0002335	0.105391	0.994514	1	30	mature B cell differentiation	BP	1
2606	GO:0010092	0.105475	0.994511	1	29	specification of animal organ identity	BP	1
7279	GO:0045662	0.105649	0.994514	1	26	negative regulation of myoblast differentiation	BP	1
7476	GO:0046039	0.105882	0.994482	1	27	GTP metabolic process	BP	1
13185	GO:1902914	0.106676	0.994397	1	27	regulation of protein polyubiquitination	BP	1
13134	GO:1902751	0.107239	0.994322	1	29	positive regulation of cell cycle G2/M phase transition	BP	1
8129	GO:0048730	0.107753	0.994254	1	31	epidermis morphogenesis	BP	1
810	GO:0002694	0.109141	0.964641	4	473	regulation of leukocyte activation	BP	1
3853	GO:0021591	0.110163	0.993982	1	32	ventricular system development	BP	1
12072	GO:0110110	0.110382	0.993958	1	32	positive regulation of animal organ morphogenesis	BP	1
8177	GO:0048854	0.110591	0.993929	1	33	brain morphogenesis	BP	1
4817	GO:0032501	0.110729	0.930777	28	6113	multicellular organismal process	BP	1
4122	GO:0030030	0.111386	0.945492	9	1543	cell projection organization	BP	1
669	GO:0002446	0.111502	0.993838	1	31	neutrophil mediated immunity	BP	1
8135	GO:0048741	0.111857	0.993792	1	32	skeletal muscle fiber development	BP	1
2400	GO:0009218	0.111865	0.993827	1	27	pyrimidine ribonucleotide metabolic process	BP	1
8639	GO:0051480	0.112312	0.970402	3	318	regulation of cytosolic calcium ion concentration	BP	1
2126	GO:0007595	0.112534	0.993728	1	30	lactation	BP	1
6960	GO:0044281	0.113037	0.944519	9	1417	small molecule metabolic process	BP	1
2345	GO:0009162	0.113973	0.993578	1	28	deoxyribonucleoside monophosphate metabolic process	BP	1
11004	GO:0072528	0.114659	0.993499	1	28	pyrimidine-containing compound biosynthetic process	BP	1
4931	GO:0032733	0.114943	0.993437	1	32	positive regulation of interleukin-10 production	BP	1
5598	GO:0035051	0.116506	0.979113	2	158	cardiocyte differentiation	BP	1
571	GO:0002285	0.116699	0.979065	2	153	lymphocyte activation involved in immune response	BP	1
653	GO:0002429	0.11772	0.978774	2	153	immune response-activating cell surface receptor signaling pathway	BP	1
10397	GO:0071260	0.117753	0.993092	1	34	cellular response to mechanical stimulus	BP	1
8932	GO:0055081	0.118877	0.992957	1	34	anion homeostasis	BP	1
12088	GO:0120031	0.118963	0.960269	4	498	plasma membrane bounded cell projection assembly	BP	1
12779	GO:1901797	0.119034	0.992951	1	32	negative regulation of signal transduction by p53 class mediator	BP	1
855	GO:0002757	0.119211	0.978345	2	154	immune response-activating signal transduction	BP	1
8191	GO:0048873	0.120457	0.992758	1	35	homeostasis of number of cells within a tissue	BP	1
4211	GO:0030279	0.121345	0.992643	1	36	negative regulation of ossification	BP	1
8284	GO:0050801	0.121602	0.953225	5	696	ion homeostasis	BP	1
1431	GO:0006356	0.121857	0.992591	1	34	regulation of transcription by RNA polymerase I	BP	1
7992	GO:0048469	0.122286	0.977444	2	162	cell maturation	BP	1
2080	GO:0007423	0.122596	0.958614	4	513	sensory organ development	BP	1
7027	GO:0044743	0.123363	0.992409	1	33	protein transmembrane import into intracellular organelle	BP	1
6799	GO:0043516	0.124316	0.992288	1	33	regulation of DNA damage response, signal transduction by p53 class mediator	BP	1
865	GO:0002768	0.124329	0.976848	2	158	immune response-regulating cell surface receptor signaling pathway	BP	1
6817	GO:0043551	0.124338	0.992266	1	36	regulation of phosphatidylinositol 3-kinase activity	BP	1
7065	GO:0044848	0.124519	0.992263	1	33	biological phase	BP	1
7242	GO:0045619	0.124677	0.976741	2	162	regulation of lymphocyte differentiation	BP	1
4269	GO:0030521	0.124717	0.992224	1	35	androgen receptor signaling pathway	BP	1
7822	GO:0046903	0.124948	0.946846	6	905	secretion	BP	1
3330	GO:0016073	0.125093	0.992189	1	33	snRNA metabolic process	BP	1
7939	GO:0048265	0.12547	0.99211	1	38	response to pain	BP	1
3148	GO:0014904	0.126146	0.992034	1	36	myotube cell development	BP	1
7991	GO:0048468	0.126514	0.932187	11	2039	cell development	BP	1
7720	GO:0046636	0.127529	0.991854	1	36	negative regulation of alpha-beta T cell activation	BP	1
4889	GO:0032660	0.127833	0.991835	1	33	regulation of interleukin-17 production	BP	1
811	GO:0002695	0.128564	0.97558	2	161	negative regulation of leukocyte activation	BP	1
2025	GO:0007269	0.128774	0.975499	2	177	neurotransmitter secretion	BP	1
11976	GO:0099643	0.128774	0.975499	2	177	signal release from synapse	BP	1
13584	GO:1903706	0.129471	0.963715	3	328	regulation of hemopoiesis	BP	1
8564	GO:0051302	0.12966	0.975254	2	157	regulation of cell division	BP	1
41	GO:0000154	0.1299	0.991578	1	31	rRNA modification	BP	1
4333	GO:0030901	0.12995	0.991534	1	36	midbrain development	BP	1
4660	GO:0032228	0.13124	0.991338	1	40	regulation of synaptic transmission, GABAergic	BP	1
962	GO:0002931	0.131618	0.991292	1	39	response to ischemia	BP	1
6325	GO:0042181	0.133114	0.991106	1	36	ketone biosynthetic process	BP	1
4863	GO:0032620	0.133813	0.991017	1	35	interleukin-17 production	BP	1
8323	GO:0050865	0.134748	0.952953	4	513	regulation of cell activation	BP	1
12697	GO:1901568	0.134887	0.990869	1	35	fatty acid derivative metabolic process	BP	1
3453	GO:0017004	0.134986	0.990871	1	33	cytochrome complex assembly	BP	1
3619	GO:0019228	0.135108	0.990786	1	44	neuronal action potential	BP	1
548	GO:0002252	0.135634	0.952535	4	501	immune effector process	BP	1
11870	GO:0099084	0.13572	0.990715	1	41	postsynaptic specialization organization	BP	1
7039	GO:0044782	0.136315	0.960923	3	337	cilium organization	BP	1
6286	GO:0042092	0.136655	0.990607	1	37	type 2 immune response	BP	1
6844	GO:0043616	0.138379	0.990349	1	39	keratinocyte proliferation	BP	1
4774	GO:0032435	0.139367	0.990221	1	37	negative regulation of proteasomal ubiquitin-dependent protein catabolic process	BP	1
12741	GO:1901661	0.139576	0.990213	1	34	quinone metabolic process	BP	1
12642	GO:1901381	0.13962	0.990171	1	39	positive regulation of potassium ion transmembrane transport	BP	1
6529	GO:0042755	0.139771	0.990137	1	41	eating behavior	BP	1
6725	GO:0043370	0.140653	0.990009	1	41	regulation of CD4-positive, alpha-beta T cell differentiation	BP	1
7158	GO:0045197	0.140758	0.989999	1	40	establishment or maintenance of epithelial cell apical/basal polarity	BP	1
6475	GO:0042592	0.141354	0.927172	9	1583	homeostatic process	BP	1
4331	GO:0030890	0.142075	0.989806	1	40	positive regulation of B cell proliferation	BP	1
4723	GO:0032350	0.14259	0.989718	1	42	regulation of hormone metabolic process	BP	1
8626	GO:0051452	0.142677	0.989738	1	37	intracellular pH reduction	BP	1
5266	GO:0033628	0.143642	0.989562	1	42	regulation of cell adhesion mediated by integrin	BP	1
5062	GO:0032965	0.143845	0.989537	1	41	regulation of collagen biosynthetic process	BP	1
1885	GO:0007018	0.144937	0.957307	3	349	microtubule-based movement	BP	1
12304	GO:1900026	0.145867	0.989233	1	41	positive regulation of substrate adhesion-dependent cell spreading	BP	1
7205	GO:0045494	0.145952	0.989202	1	44	photoreceptor cell maintenance	BP	1
2164	GO:0008038	0.147528	0.988946	1	47	neuron recognition	BP	1
8166	GO:0048839	0.148543	0.969234	2	183	inner ear development	BP	1
3375	GO:0016202	0.149253	0.9887	1	43	regulation of striated muscle tissue development	BP	1
1896	GO:0007033	0.150152	0.968713	2	173	vacuole organization	BP	1
10999	GO:0072523	0.150503	0.98851	1	42	purine-containing compound catabolic process	BP	1
9382	GO:0060632	0.150552	0.988503	1	42	regulation of microtubule-based movement	BP	1
4312	GO:0030850	0.152591	0.988167	1	44	prostate gland development	BP	1
7376	GO:0045851	0.152851	0.988152	1	40	pH reduction	BP	1
5128	GO:0033120	0.153081	0.988115	1	40	positive regulation of RNA splicing	BP	1
4587	GO:0032008	0.153187	0.988066	1	45	positive regulation of TOR signaling	BP	1
8452	GO:0051099	0.153304	0.967647	2	180	positive regulation of binding	BP	1
1684	GO:0006687	0.153362	0.988038	1	45	glycosphingolipid metabolic process	BP	1
6465	GO:0042551	0.155661	0.987639	1	50	neuron maturation	BP	1
12121	GO:0120163	0.155705	0.987665	1	44	negative regulation of cold-induced thermogenesis	BP	1
7215	GO:0045581	0.155884	0.987635	1	44	negative regulation of T cell differentiation	BP	1
8892	GO:0055001	0.157168	0.966323	2	187	muscle cell development	BP	1
12800	GO:1901861	0.157433	0.987369	1	46	regulation of muscle tissue development	BP	1
8065	GO:0048634	0.157694	0.987326	1	46	regulation of muscle organ development	BP	1
3371	GO:0016192	0.157994	0.919751	8	1383	vesicle-mediated transport	BP	1
8324	GO:0050866	0.158141	0.965994	2	183	negative regulation of cell activation	BP	1
1355	GO:0006220	0.158258	0.98728	1	39	pyrimidine nucleotide metabolic process	BP	1
2448	GO:0009394	0.15848	0.987228	1	41	2'-deoxyribonucleotide metabolic process	BP	1
3738	GO:0019692	0.15848	0.987228	1	41	deoxyribose phosphate metabolic process	BP	1
2485	GO:0009593	0.158787	0.987138	1	47	detection of chemical stimulus	BP	1
860	GO:0002762	0.158829	0.987143	1	45	negative regulation of myeloid leukocyte differentiation	BP	1
6916	GO:0044060	0.15908	0.987095	1	46	regulation of endocrine process	BP	1
4712	GO:0032330	0.159155	0.987082	1	46	regulation of chondrocyte differentiation	BP	1
2308	GO:0009124	0.159657	0.987031	1	41	nucleoside monophosphate biosynthetic process	BP	1
2180	GO:0008152	0.159965	0.896243	40	9155	metabolic process	BP	1
5540	GO:0034655	0.161104	0.950254	3	353	nucleobase-containing compound catabolic process	BP	1
4396	GO:0031111	0.161819	0.986621	1	48	negative regulation of microtubule polymerization or depolymerization	BP	1
1804	GO:0006887	0.161856	0.949907	3	371	exocytosis	BP	1
5606	GO:0035088	0.16339	0.986357	1	47	establishment or maintenance of apical/basal cell polarity	BP	1
9696	GO:0061245	0.16339	0.986357	1	47	establishment or maintenance of bipolar cell polarity	BP	1
361	GO:0001895	0.164379	0.986169	1	50	retina homeostasis	BP	1
4540	GO:0031640	0.164706	0.986163	1	42	killing of cells of other organism	BP	1
7313	GO:0045740	0.164806	0.986125	1	45	positive regulation of DNA replication	BP	1
6498	GO:0042692	0.164807	0.94858	3	368	muscle cell differentiation	BP	1
8000	GO:0048489	0.164982	0.986081	1	47	synaptic vesicle transport	BP	1
11371	GO:0090311	0.166079	0.985878	1	49	regulation of protein deacetylation	BP	1
6816	GO:0043550	0.166186	0.985865	1	48	regulation of lipid kinase activity	BP	1
6282	GO:0042073	0.16734	0.985661	1	48	intraciliary transport	BP	1
7619	GO:0046395	0.168299	0.962427	2	180	carboxylic acid catabolic process	BP	1
2795	GO:0010712	0.168616	0.985435	1	48	regulation of collagen metabolic process	BP	1
2115	GO:0007566	0.169522	0.985261	1	50	embryo implantation	BP	1
4115	GO:0030003	0.169686	0.935522	4	570	cellular cation homeostasis	BP	1
4885	GO:0032653	0.170881	0.985027	1	48	regulation of interleukin-10 production	BP	1
7243	GO:0045620	0.171223	0.984959	1	49	negative regulation of lymphocyte differentiation	BP	1
3321	GO:0016054	0.171528	0.961259	2	182	organic acid catabolic process	BP	1
8642	GO:0051489	0.171582	0.984877	1	52	regulation of filopodium assembly	BP	1
12204	GO:0140353	0.17187	0.984848	1	48	lipid export from cell	BP	1
7932	GO:0048255	0.172219	0.984772	1	50	mRNA stabilization	BP	1
12781	GO:1901799	0.172536	0.984733	1	47	negative regulation of proteasomal protein catabolic process	BP	1
8023	GO:0048538	0.172703	0.984683	1	50	thymus development	BP	1
5061	GO:0032964	0.172806	0.984664	1	50	collagen biosynthetic process	BP	1
6680	GO:0043268	0.173024	0.98463	1	49	positive regulation of potassium ion transport	BP	1
4391	GO:0031103	0.174448	0.98435	1	52	axon regeneration	BP	1
2105	GO:0007528	0.175633	0.984108	1	56	neuromuscular junction development	BP	1
2426	GO:0009262	0.177503	0.983816	1	46	deoxyribonucleotide metabolic process	BP	1
163	GO:0000959	0.17751	0.983801	1	48	mitochondrial RNA metabolic process	BP	1
1792	GO:0006873	0.177992	0.931142	4	581	cellular ion homeostasis	BP	1
4859	GO:0032613	0.178065	0.983683	1	50	interleukin-10 production	BP	1
6831	GO:0043583	0.178302	0.958734	2	206	ear development	BP	1
6996	GO:0044403	0.179864	0.958161	2	197	biological process involved in symbiotic interaction	BP	1
9958	GO:0065002	0.180159	0.983283	1	50	intracellular protein transmembrane transport	BP	1
8302	GO:0050829	0.180925	0.983136	1	50	defense response to Gram-negative bacterium	BP	1
1434	GO:0006360	0.181939	0.982927	1	52	transcription by RNA polymerase I	BP	1
5490	GO:0034470	0.182435	0.940399	3	358	ncRNA processing	BP	1
1466	GO:0006406	0.182995	0.98274	1	49	mRNA export from nucleus	BP	1
10498	GO:0071427	0.182995	0.98274	1	49	mRNA-containing ribonucleoprotein complex export from nucleus	BP	1
1820	GO:0006909	0.183235	0.956883	2	202	phagocytosis	BP	1
2020	GO:0007264	0.184693	0.939291	3	406	small GTPase mediated signal transduction	BP	1
14864	GO:2000059	0.184772	0.982384	1	50	negative regulation of ubiquitin-dependent protein catabolic process	BP	1
6954	GO:0044270	0.184773	0.93927	3	376	cellular nitrogen compound catabolic process	BP	1
6334	GO:0042246	0.184908	0.982338	1	53	tissue regeneration	BP	1
7750	GO:0046700	0.185335	0.939	3	377	heterocycle catabolic process	BP	1
4172	GO:0030199	0.185977	0.982109	1	56	collagen fibril organization	BP	1
9568	GO:0060986	0.186179	0.982074	1	55	endocrine hormone secretion	BP	1
7226	GO:0045596	0.186285	0.926679	4	599	negative regulation of cell differentiation	BP	1
8312	GO:0050854	0.186573	0.982007	1	53	regulation of antigen receptor-mediated signaling pathway	BP	1
6836	GO:0043588	0.187762	0.955134	2	215	skin development	BP	1
7946	GO:0048286	0.188018	0.981699	1	56	lung alveolus development	BP	1
10685	GO:0071806	0.188724	0.981568	1	54	protein transmembrane transport	BP	1
5047	GO:0032940	0.189259	0.916212	5	811	secretion by cell	BP	1
8075	GO:0048645	0.189383	0.981434	1	54	animal organ formation	BP	1
1773	GO:0006836	0.190468	0.954074	2	225	neurotransmitter transport	BP	1
13005	GO:1902373	0.190595	0.981175	1	56	negative regulation of mRNA catabolic process	BP	1
2985	GO:0010976	0.190677	0.954002	2	216	positive regulation of neuron projection development	BP	1
11029	GO:0072593	0.191373	0.953743	2	206	reactive oxygen species metabolic process	BP	1
4398	GO:0031113	0.191676	0.980958	1	55	regulation of microtubule polymerization	BP	1
80	GO:0000381	0.191878	0.980911	1	56	regulation of alternative mRNA splicing, via spliceosome	BP	1
8563	GO:0051301	0.191927	0.923606	4	575	cell division	BP	1
6695	GO:0043303	0.193891	0.980505	1	54	mast cell degranulation	BP	1
15145	GO:2000514	0.193921	0.98048	1	57	regulation of CD4-positive, alpha-beta T cell activation	BP	1
7278	GO:0045661	0.194079	0.980472	1	53	regulation of myoblast differentiation	BP	1
12302	GO:1900024	0.19408	0.980453	1	56	regulation of substrate adhesion-dependent cell spreading	BP	1
1793	GO:0006874	0.194994	0.93428	3	410	cellular calcium ion homeostasis	BP	1
576	GO:0002293	0.195013	0.980251	1	57	alpha-beta T cell differentiation involved in immune response	BP	1
577	GO:0002294	0.195013	0.980251	1	57	CD4-positive, alpha-beta T cell differentiation involved in immune response	BP	1
6287	GO:0042093	0.195013	0.980251	1	57	T-helper cell differentiation	BP	1
11640	GO:0097479	0.195102	0.980216	1	60	synaptic vesicle localization	BP	1
3778	GO:0019933	0.195371	0.98017	1	58	cAMP-mediated signaling	BP	1
274	GO:0001736	0.19565	0.980106	1	59	establishment of planar polarity	BP	1
1957	GO:0007164	0.19565	0.980106	1	59	establishment of tissue polarity	BP	1
10286	GO:0070925	0.196394	0.911986	5	797	organelle assembly	BP	1
10653	GO:0071704	0.196453	0.867833	38	8780	organic substance metabolic process	BP	1
3686	GO:0019439	0.196799	0.933401	3	388	aromatic compound catabolic process	BP	1
6741	GO:0043388	0.197135	0.979808	1	56	positive regulation of DNA binding	BP	1
3413	GO:0016447	0.197395	0.979753	1	56	somatic recombination of immunoglobulin gene segments	BP	1
12515	GO:1901016	0.1974	0.979746	1	57	regulation of potassium ion transmembrane transporter activity	BP	1
671	GO:0002448	0.197567	0.979722	1	55	mast cell mediated immunity	BP	1
2121	GO:0007584	0.198123	0.979591	1	57	response to nutrient	BP	1
4390	GO:0031102	0.198323	0.979531	1	60	neuron projection regeneration	BP	1
573	GO:0002287	0.198665	0.979469	1	58	alpha-beta T cell activation involved in immune response	BP	1
2122	GO:0007585	0.200226	0.97911	1	62	respiratory gaseous exchange by respiratory system	BP	1
7721	GO:0046637	0.201023	0.978948	1	60	regulation of alpha-beta T cell differentiation	BP	1
8989	GO:0060042	0.201736	0.978781	1	62	retina morphogenesis in camera-type eye	BP	1
4324	GO:0030865	0.202363	0.978644	1	62	cortical cytoskeleton organization	BP	1
6787	GO:0043489	0.202985	0.978524	1	59	RNA stabilization	BP	1
11600	GO:0097306	0.203113	0.978454	1	67	cellular response to alcohol	BP	1
4147	GO:0030101	0.203263	0.978462	1	59	natural killer cell activation	BP	1
6517	GO:0042733	0.203334	0.978447	1	59	embryonic digit morphogenesis	BP	1
9627	GO:0061077	0.203376	0.978462	1	55	chaperone-mediated protein folding	BP	1
566	GO:0002279	0.204752	0.978145	1	57	mast cell activation involved in immune response	BP	1
9602	GO:0061035	0.205097	0.978044	1	61	regulation of cartilage development	BP	1
2416	GO:0009247	0.205595	0.977939	1	60	glycolipid biosynthetic process	BP	1
8446	GO:0051093	0.20579	0.906314	5	841	negative regulation of developmental process	BP	1
1388	GO:0006278	0.20746	0.977545	1	56	RNA-dependent DNA biosynthetic process	BP	1
1875	GO:0007004	0.20746	0.977545	1	56	telomere maintenance via telomerase	BP	1
8927	GO:0055074	0.207541	0.927984	3	423	calcium ion homeostasis	BP	1
196	GO:0001505	0.208492	0.946813	2	237	regulation of neurotransmitter levels	BP	1
575	GO:0002292	0.209193	0.977115	1	62	T cell differentiation involved in immune response	BP	1
4198	GO:0030239	0.210869	0.976749	1	59	myofibril assembly	BP	1
8893	GO:0055002	0.210869	0.976749	1	59	striated muscle cell development	BP	1
360	GO:0001894	0.211249	0.945676	2	228	tissue homeostasis	BP	1
5265	GO:0033627	0.211465	0.976573	1	66	cell adhesion mediated by integrin	BP	1
1405	GO:0006303	0.211807	0.976521	1	61	double-strand break repair via nonhomologous end joining	BP	1
1870	GO:0006996	0.211832	0.86386	16	3347	organelle organization	BP	1
6654	GO:0043161	0.212314	0.92555	3	404	proteasome-mediated ubiquitin-dependent protein catabolic process	BP	1
8339	GO:0050885	0.215027	0.975737	1	67	neuromuscular process controlling balance	BP	1
7196	GO:0045444	0.215106	0.944047	2	233	fat cell differentiation	BP	1
2135	GO:0007606	0.215249	0.943946	2	271	sensory perception of chemical stimulus	BP	1
12634	GO:1901361	0.215918	0.923683	3	405	organic cyclic compound catabolic process	BP	1
3411	GO:0016445	0.216072	0.975518	1	62	somatic diversification of immunoglobulins	BP	1
549	GO:0002253	0.218134	0.942768	2	226	activation of immune response	BP	1
12203	GO:0140352	0.21911	0.89811	5	856	export from cell	BP	1
1438	GO:0006364	0.219822	0.942066	2	211	rRNA processing	BP	1
10992	GO:0072503	0.220419	0.921311	3	435	cellular divalent inorganic cation homeostasis	BP	1
735	GO:0002562	0.220862	0.974358	1	64	somatic diversification of immune receptors via germline recombination within a single locus	BP	1
3410	GO:0016444	0.220862	0.974358	1	64	somatic cell DNA recombination	BP	1
13266	GO:1903051	0.221685	0.974171	1	62	negative regulation of proteolysis involved in cellular protein catabolic process	BP	1
2024	GO:0007268	0.223467	0.905623	4	676	chemical synaptic transmission	BP	1
11818	GO:0098916	0.223467	0.905623	4	676	anterograde trans-synaptic signaling	BP	1
2749	GO:0010633	0.223558	0.9737	1	64	negative regulation of epithelial cell migration	BP	1
7794	GO:0046847	0.224596	0.973416	1	69	filopodium assembly	BP	1
2307	GO:0009123	0.224809	0.97341	1	61	nucleoside monophosphate metabolic process	BP	1
3793	GO:0021510	0.225034	0.973302	1	70	spinal cord development	BP	1
2229	GO:0008543	0.226716	0.972888	1	69	fibroblast growth factor receptor signaling pathway	BP	1
8931	GO:0055080	0.227337	0.903348	4	646	cation homeostasis	BP	1
4451	GO:0031330	0.227382	0.938752	2	230	negative regulation of cellular catabolic process	BP	1
8627	GO:0051453	0.227774	0.972652	1	64	regulation of intracellular pH	BP	1
4233	GO:0030330	0.227968	0.972603	1	64	DNA damage response, signal transduction by p53 class mediator	BP	1
5008	GO:0032886	0.229676	0.937726	2	240	regulation of microtubule-based process	BP	1
11923	GO:0099537	0.229897	0.901814	4	685	trans-synaptic signaling	BP	1
3329	GO:0016072	0.230798	0.937256	2	220	rRNA metabolic process	BP	1
2183	GO:0008202	0.230877	0.937205	2	231	steroid metabolic process	BP	1
8095	GO:0048678	0.230925	0.971813	1	71	response to axon injury	BP	1
2230	GO:0008544	0.231228	0.937027	2	247	epidermis development	BP	1
13002	GO:1902369	0.23132	0.971728	1	68	negative regulation of RNA catabolic process	BP	1
1988	GO:0007200	0.231741	0.971575	1	77	phospholipase C-activating G protein-coupled receptor signaling pathway	BP	1
5604	GO:0035082	0.232519	0.971404	1	71	axoneme assembly	BP	1
1465	GO:0006405	0.232871	0.971348	1	65	RNA export from nucleus	BP	1
11769	GO:0098771	0.234065	0.899331	4	654	inorganic ion homeostasis	BP	1
12735	GO:1901655	0.236404	0.970373	1	75	cellular response to ketone	BP	1
6928	GO:0044093	0.236849	0.8721	7	1321	positive regulation of molecular function	BP	1
8189	GO:0048871	0.237166	0.912316	3	451	multicellular organismal homeostasis	BP	1
7105	GO:0045055	0.237489	0.934204	2	255	regulated exocytosis	BP	1
10497	GO:0071426	0.238838	0.96978	1	66	ribonucleoprotein complex export from nucleus	BP	1
10994	GO:0072507	0.23909	0.911258	3	455	divalent inorganic cation homeostasis	BP	1
79	GO:0000380	0.239702	0.969526	1	70	alternative mRNA splicing, via spliceosome	BP	1
14463	GO:1905515	0.24058	0.96928	1	72	non-motile cilium assembly	BP	1
10364	GO:0071166	0.241675	0.969015	1	67	ribonucleoprotein complex localization	BP	1
524	GO:0002200	0.241766	0.968967	1	71	somatic diversification of immune receptors	BP	1
14999	GO:2000300	0.242024	0.968843	1	82	regulation of synaptic vesicle exocytosis	BP	1
4188	GO:0030217	0.243565	0.931427	2	251	T cell differentiation	BP	1
4155	GO:0030155	0.243945	0.893333	4	671	regulation of cell adhesion	BP	1
4124	GO:0030032	0.245316	0.968002	1	71	lamellipodium assembly	BP	1
7742	GO:0046683	0.245499	0.967929	1	75	response to organophosphorus	BP	1
2572	GO:0009953	0.245821	0.967846	1	74	dorsal/ventral pattern formation	BP	1
1637	GO:0006629	0.246932	0.871814	6	1082	lipid metabolic process	BP	1
2388	GO:0009206	0.248134	0.967263	1	65	purine ribonucleoside triphosphate biosynthetic process	BP	1
1456	GO:0006396	0.248353	0.879416	5	838	RNA processing	BP	1
2887	GO:0010833	0.248655	0.967092	1	69	telomere maintenance via telomere lengthening	BP	1
198	GO:0001510	0.248759	0.967057	1	70	RNA methylation	BP	1
5051	GO:0032945	0.248949	0.966986	1	73	negative regulation of mononuclear cell proliferation	BP	1
8232	GO:0050672	0.248949	0.966986	1	73	negative regulation of lymphocyte proliferation	BP	1
4034	GO:0021954	0.249032	0.966908	1	84	central nervous system neuron development	BP	1
14965	GO:2000243	0.249086	0.966921	1	78	positive regulation of reproductive process	BP	1
7210	GO:0045576	0.249397	0.966866	1	72	mast cell activation	BP	1
12778	GO:1901796	0.249455	0.96685	1	72	regulation of signal transduction by p53 class mediator	BP	1
10108	GO:0070373	0.250441	0.966551	1	76	negative regulation of ERK1 and ERK2 cascade	BP	1
9669	GO:0061157	0.250454	0.966528	1	80	mRNA destabilization	BP	1
583	GO:0002312	0.250712	0.966486	1	74	B cell activation involved in immune response	BP	1
3617	GO:0019226	0.250874	0.966387	1	85	transmission of nerve impulse	BP	1
4286	GO:0030641	0.251112	0.966391	1	71	regulation of cellular pH	BP	1
1635	GO:0006626	0.251391	0.966307	1	72	protein targeting to mitochondrion	BP	1
2329	GO:0009145	0.25157	0.966295	1	66	purine nucleoside triphosphate biosynthetic process	BP	1
1706	GO:0006720	0.252493	0.966007	1	70	isoprenoid metabolic process	BP	1
6722	GO:0043367	0.252763	0.96589	1	77	CD4-positive, alpha-beta T cell differentiation	BP	1
7259	GO:0045638	0.252809	0.965882	1	76	negative regulation of myeloid cell differentiation	BP	1
13413	GO:1903363	0.253583	0.965679	1	73	negative regulation of cellular protein catabolic process	BP	1
8745	GO:0051702	0.253618	0.965658	1	75	biological process involved in interaction with symbiont	BP	1
15399	GO:2001021	0.253728	0.965632	1	74	negative regulation of response to DNA damage stimulus	BP	1
2125	GO:0007589	0.25391	0.965563	1	77	body fluid secretion	BP	1
11922	GO:0099536	0.254692	0.886671	4	713	synaptic signaling	BP	1
6691	GO:0043299	0.254718	0.965343	1	75	leukocyte degranulation	BP	1
4187	GO:0030216	0.25511	0.965199	1	81	keratinocyte differentiation	BP	1
15505	GO:2001259	0.256745	0.964733	1	80	positive regulation of cation channel activity	BP	1
9589	GO:0061014	0.257575	0.964477	1	83	positive regulation of mRNA catabolic process	BP	1
6939	GO:0044238	0.257824	0.818073	35	8206	primary metabolic process	BP	1
2383	GO:0009201	0.258396	0.964325	1	68	ribonucleoside triphosphate biosynthetic process	BP	1
12694	GO:1901564	0.259857	0.818723	23	5169	organonitrogen compound metabolic process	BP	1
7197	GO:0045445	0.260376	0.963684	1	78	myoblast differentiation	BP	1
3780	GO:0019935	0.26089	0.963522	1	80	cyclic-nucleotide-mediated signaling	BP	1
10696	GO:0071840	0.261936	0.816386	24	5531	cellular component organization or biogenesis	BP	1
8274	GO:0050779	0.262113	0.96314	1	84	RNA destabilization	BP	1
6984	GO:0044344	0.262235	0.963114	1	82	cellular response to fibroblast growth factor stimulus	BP	1
1642	GO:0006637	0.262389	0.963112	1	74	acyl-CoA metabolic process	BP	1
5695	GO:0035383	0.262389	0.963112	1	74	thioester metabolic process	BP	1
1900	GO:0007040	0.263108	0.962905	1	73	lysosome organization	BP	1
11111	GO:0080171	0.263108	0.962905	1	73	lytic vacuole organization	BP	1
7380	GO:0045861	0.264135	0.921642	2	251	negative regulation of proteolysis	BP	1
10213	GO:0070664	0.264348	0.962505	1	78	negative regulation of leukocyte proliferation	BP	1
9962	GO:0065007	0.264402	0.815074	40	9756	biological regulation	BP	1
7775	GO:0046785	0.265194	0.96224	1	80	microtubule polymerization	BP	1
5542	GO:0034660	0.265643	0.896233	3	440	ncRNA metabolic process	BP	1
8340	GO:0050886	0.265706	0.962061	1	85	endocrine process	BP	1
2009	GO:0007229	0.265763	0.962039	1	86	integrin-mediated signaling pathway	BP	1
4735	GO:0032370	0.266738	0.96178	1	79	positive regulation of lipid transport	BP	1
12640	GO:1901379	0.267073	0.961662	1	82	regulation of potassium ion transmembrane transport	BP	1
7225	GO:0045595	0.267177	0.850605	7	1399	regulation of cell differentiation	BP	1
10674	GO:0071774	0.267617	0.961487	1	84	response to fibroblast growth factor	BP	1
8970	GO:0060021	0.268254	0.961293	1	84	roof of mouth development	BP	1
8010	GO:0048518	0.268317	0.811798	23	5310	positive regulation of biological process	BP	1
8766	GO:0051781	0.268526	0.961242	1	78	positive regulation of cell division	BP	1
2067	GO:0007399	0.268668	0.834704	10	2161	nervous system development	BP	1
4686	GO:0032272	0.269083	0.961066	1	79	negative regulation of protein polymerization	BP	1
275	GO:0001738	0.269383	0.960948	1	84	morphogenesis of a polarized epithelium	BP	1
572	GO:0002286	0.269991	0.960772	1	82	T cell activation involved in immune response	BP	1
11632	GO:0097435	0.270291	0.876788	4	701	supramolecular fiber organization	BP	1
9963	GO:0065008	0.270351	0.81987	15	3366	regulation of biological quality	BP	1
6859	GO:0043648	0.270582	0.960618	1	77	dicarboxylic acid metabolic process	BP	1
4151	GO:0030148	0.274365	0.95941	1	83	sphingolipid biosynthetic process	BP	1
8329	GO:0050871	0.275638	0.959016	1	82	positive regulation of B cell activation	BP	1
13383	GO:1903311	0.275745	0.915843	2	268	regulation of mRNA metabolic process	BP	1
1665	GO:0006664	0.277258	0.958493	1	84	glycolipid metabolic process	BP	1
13479	GO:1903509	0.277258	0.958493	1	84	liposaccharide metabolic process	BP	1
8903	GO:0055013	0.278187	0.958178	1	88	cardiac muscle cell development	BP	1
4283	GO:0030593	0.278438	0.958141	1	80	neutrophil chemotaxis	BP	1
3612	GO:0019218	0.280426	0.957482	1	84	regulation of steroid metabolic process	BP	1
3317	GO:0016050	0.281202	0.91306	2	272	vesicle organization	BP	1
3060	GO:0014074	0.283582	0.956435	1	89	response to purine-containing compound	BP	1
4395	GO:0031110	0.284298	0.956201	1	89	regulation of microtubule polymerization or depolymerization	BP	1
1754	GO:0006807	0.28487	0.795331	33	7778	nitrogen compound metabolic process	BP	1
798	GO:0002682	0.285405	0.844808	6	1150	regulation of immune system process	BP	1
1802	GO:0006885	0.285547	0.955824	1	83	regulation of pH	BP	1
12695	GO:1901565	0.285786	0.844538	6	1127	organonitrogen compound catabolic process	BP	1
1006	GO:0003073	0.286469	0.955464	1	94	regulation of systemic arterial blood pressure	BP	1
4767	GO:0032418	0.286886	0.955378	1	84	lysosome localization	BP	1
2326	GO:0009142	0.288136	0.955008	1	77	nucleoside triphosphate biosynthetic process	BP	1
8933	GO:0055082	0.288143	0.865126	4	716	cellular chemical homeostasis	BP	1
4112	GO:0023061	0.288767	0.882379	3	510	signal release	BP	1
8794	GO:0051881	0.291839	0.953725	1	84	regulation of mitochondrial membrane potential	BP	1
5232	GO:0033555	0.291946	0.953627	1	96	multicellular organismal response to stress	BP	1
13384	GO:1903312	0.293058	0.953296	1	87	negative regulation of mRNA metabolic process	BP	1
2387	GO:0009205	0.293541	0.953169	1	81	purine ribonucleoside triphosphate metabolic process	BP	1
7718	GO:0046634	0.293617	0.953086	1	91	regulation of alpha-beta T cell activation	BP	1
8896	GO:0055006	0.293618	0.95307	1	94	cardiac cell development	BP	1
6437	GO:0042472	0.293937	0.952962	1	94	inner ear morphogenesis	BP	1
6943	GO:0044248	0.294401	0.819124	9	1845	cellular catabolic process	BP	1
8534	GO:0051254	0.294987	0.830123	7	1417	positive regulation of RNA metabolic process	BP	1
8523	GO:0051239	0.295542	0.810112	11	2425	regulation of multicellular organismal process	BP	1
972	GO:0003002	0.295562	0.905538	2	287	regionalization	BP	1
11669	GO:0097581	0.296252	0.952196	1	89	lamellipodium organization	BP	1
2676	GO:0010498	0.297999	0.876699	3	482	proteasomal protein catabolic process	BP	1
12	GO:0000041	0.298037	0.95155	1	95	transition metal ion transport	BP	1
6956	GO:0044272	0.298203	0.951535	1	87	sulfur compound biosynthetic process	BP	1
1412	GO:0006310	0.298348	0.904068	2	274	DNA recombination	BP	1
5292	GO:0033865	0.300136	0.950858	1	88	nucleoside bisphosphate metabolic process	BP	1
5295	GO:0033875	0.300136	0.950858	1	88	ribonucleoside bisphosphate metabolic process	BP	1
5303	GO:0034032	0.300136	0.950858	1	88	purine nucleoside bisphosphate metabolic process	BP	1
2848	GO:0010770	0.302095	0.950116	1	99	positive regulation of cell morphogenesis involved in differentiation	BP	1
2381	GO:0009199	0.303193	0.949809	1	84	ribonucleoside triphosphate metabolic process	BP	1
14739	GO:1990542	0.303415	0.949712	1	87	mitochondrial transmembrane transport	BP	1
1794	GO:0006875	0.303866	0.873004	3	512	cellular metal ion homeostasis	BP	1
814	GO:0002698	0.304477	0.949303	1	93	negative regulation of immune effector process	BP	1
4617	GO:0032092	0.305261	0.949014	1	95	positive regulation of protein binding	BP	1
4849	GO:0032602	0.305657	0.948894	1	91	chemokine production	BP	1
4116	GO:0030004	0.305727	0.948869	1	91	cellular monovalent inorganic cation homeostasis	BP	1
1515	GO:0006476	0.306764	0.948472	1	96	protein deacetylation	BP	1
3498	GO:0018105	0.307735	0.898953	2	292	peptidyl-serine phosphorylation	BP	1
5060	GO:0032963	0.308133	0.94799	1	94	collagen metabolic process	BP	1
8014	GO:0048522	0.309314	0.779309	21	4921	positive regulation of cellular process	BP	1
4267	GO:0030518	0.310562	0.947085	1	99	intracellular steroid hormone receptor signaling pathway	BP	1
562	GO:0002275	0.310814	0.947014	1	95	myeloid cell activation involved in immune response	BP	1
471	GO:0002062	0.311656	0.946682	1	100	chondrocyte differentiation	BP	1
11330	GO:0090263	0.313339	0.94606	1	101	positive regulation of canonical Wnt signaling pathway	BP	1
6678	GO:0043266	0.31412	0.945772	1	101	regulation of potassium ion transport	BP	1
1838	GO:0006939	0.314273	0.945681	1	109	smooth muscle contraction	BP	1
2561	GO:0009895	0.315179	0.894835	2	289	negative regulation of catabolic process	BP	1
2328	GO:0009144	0.316912	0.944802	1	89	purine nucleoside triphosphate metabolic process	BP	1
6186	GO:0038127	0.317268	0.944599	1	102	ERBB signaling pathway	BP	1
230	GO:0001578	0.317388	0.944554	1	102	microtubule bundle formation	BP	1
4332	GO:0030900	0.317695	0.893387	2	319	forebrain development	BP	1
862	GO:0002764	0.319147	0.892598	2	296	immune response-regulating signaling pathway	BP	1
11034	GO:0072655	0.319605	0.943763	1	94	establishment of protein localization to mitochondrion	BP	1
6756	GO:0043412	0.319851	0.781627	14	3165	macromolecule modification	BP	1
5830	GO:0035710	0.319978	0.943591	1	100	CD4-positive, alpha-beta T cell activation	BP	1
7866	GO:0048024	0.321051	0.943206	1	96	regulation of mRNA splicing, via spliceosome	BP	1
12734	GO:1901654	0.322537	0.942596	1	105	response to ketone	BP	1
5126	GO:0033108	0.323536	0.942302	1	89	mitochondrial respiratory chain complex assembly	BP	1
1876	GO:0007005	0.323667	0.8603	3	491	mitochondrion organization	BP	1
2949	GO:0010927	0.324179	0.941977	1	103	cellular component assembly involved in morphogenesis	BP	1
1320	GO:0006165	0.32458	0.941871	1	94	nucleoside diphosphate phosphorylation	BP	1
14647	GO:1905954	0.325441	0.941502	1	101	positive regulation of lipid localization	BP	1
9124	GO:0060271	0.326006	0.888682	2	306	cilium assembly	BP	1
5483	GO:0034446	0.326533	0.941061	1	105	substrate adhesion-dependent cell spreading	BP	1
8280	GO:0050794	0.326775	0.760604	36	8900	regulation of cellular process	BP	1
6747	GO:0043401	0.329173	0.940029	1	106	steroid hormone mediated signaling pathway	BP	1
14701	GO:1990266	0.330919	0.939374	1	100	neutrophil migration	BP	1
12843	GO:1901989	0.331153	0.939282	1	100	positive regulation of cell cycle phase transition	BP	1
13132	GO:1902749	0.332224	0.938854	1	101	regulation of cell cycle G2/M phase transition	BP	1
8190	GO:0048872	0.33253	0.884904	2	311	homeostasis of number of cells	BP	1
14844	GO:2000026	0.333517	0.808947	6	1264	regulation of multicellular organismal development	BP	1
7828	GO:0046939	0.333567	0.938344	1	97	nucleotide phosphorylation	BP	1
10190	GO:0070585	0.333581	0.938327	1	99	protein localization to mitochondrion	BP	1
10600	GO:0071621	0.33362	0.938301	1	101	granulocyte chemotaxis	BP	1
4419	GO:0031175	0.33374	0.819484	5	1047	neuron projection development	BP	1
7825	GO:0046928	0.333852	0.938139	1	116	regulation of neurotransmitter secretion	BP	1
3444	GO:0016579	0.333859	0.938191	1	104	protein deubiquitination	BP	1
2076	GO:0007417	0.334392	0.833215	4	791	central nervous system development	BP	1
3396	GO:0016311	0.335523	0.883145	2	318	dephosphorylation	BP	1
6436	GO:0042471	0.335748	0.937408	1	110	ear morphogenesis	BP	1
8326	GO:0050868	0.336853	0.936988	1	105	negative regulation of T cell activation	BP	1
6337	GO:0042254	0.337711	0.881902	2	287	ribosome biogenesis	BP	1
356	GO:0001889	0.337895	0.936573	1	104	liver development	BP	1
7716	GO:0046632	0.338015	0.9365	1	109	alpha-beta T cell differentiation	BP	1
1387	GO:0006275	0.338519	0.936326	1	103	regulation of DNA replication	BP	1
3610	GO:0019216	0.338533	0.881386	2	308	regulation of lipid metabolic process	BP	1
1858	GO:0006974	0.33971	0.829414	4	740	cellular response to DNA damage stimulus	BP	1
14845	GO:2000027	0.339777	0.935771	1	112	regulation of animal organ morphogenesis	BP	1
6526	GO:0042752	0.340159	0.935625	1	110	regulation of circadian rhythm	BP	1
3531	GO:0018209	0.340643	0.880127	2	315	peptidyl-serine modification	BP	1
2114	GO:0007565	0.340828	0.935348	1	111	female pregnancy	BP	1
5780	GO:0035601	0.340844	0.935356	1	108	protein deacylation	BP	1
11749	GO:0098732	0.340844	0.935356	1	108	macromolecule deacylation	BP	1
3499	GO:0018107	0.341188	0.935192	1	113	peptidyl-threonine phosphorylation	BP	1
13237	GO:1903008	0.343173	0.934421	1	104	organelle disassembly	BP	1
2334	GO:0009150	0.343362	0.878525	2	302	purine ribonucleotide metabolic process	BP	1
8410	GO:0051028	0.344843	0.93372	1	106	mRNA transport	BP	1
9585	GO:0061008	0.345322	0.933517	1	107	hepaticobiliary system development	BP	1
1880	GO:0007009	0.346134	0.933133	1	117	plasma membrane organization	BP	1
2847	GO:0010769	0.346233	0.933096	1	116	regulation of cell morphogenesis involved in differentiation	BP	1
2095	GO:0007507	0.346323	0.845107	3	562	heart development	BP	1
4229	GO:0030326	0.346368	0.933049	1	114	embryonic limb morphogenesis	BP	1
5618	GO:0035113	0.346368	0.933049	1	114	embryonic appendage morphogenesis	BP	1
3147	GO:0014902	0.348137	0.932318	1	112	myotube differentiation	BP	1
2745	GO:0010628	0.349229	0.807811	5	1008	positive regulation of gene expression	BP	1
8454	GO:0051101	0.351146	0.93104	1	114	regulation of DNA binding	BP	1
2163	GO:0008037	0.352906	0.930278	1	117	cell recognition	BP	1
13385	GO:1903313	0.354591	0.929561	1	116	positive regulation of mRNA metabolic process	BP	1
1506	GO:0006464	0.355536	0.754202	13	3002	cellular protein modification process	BP	1
6027	GO:0036211	0.355536	0.754202	13	3002	protein modification process	BP	1
4446	GO:0031325	0.356467	0.756542	12	2753	positive regulation of cellular metabolic process	BP	1
859	GO:0002761	0.356546	0.928723	1	115	regulation of myeloid leukocyte differentiation	BP	1
4475	GO:0031398	0.357258	0.928425	1	113	positive regulation of protein ubiquitination	BP	1
3753	GO:0019752	0.357412	0.816467	4	741	carboxylic acid metabolic process	BP	1
4327	GO:0030879	0.357542	0.928278	1	118	mammary gland development	BP	1
365	GO:0001909	0.360753	0.926921	1	109	leukocyte mediated cytotoxicity	BP	1
8237	GO:0050678	0.361503	0.867425	2	326	regulation of epithelial cell proliferation	BP	1
2803	GO:0010720	0.36169	0.86729	2	340	positive regulation of cell development	BP	1
3745	GO:0019725	0.361914	0.813093	4	801	cellular homeostasis	BP	1
3532	GO:0018210	0.361965	0.926331	1	121	peptidyl-threonine modification	BP	1
4763	GO:0032414	0.362387	0.926158	1	118	positive regulation of ion transmembrane transporter activity	BP	1
973	GO:0003006	0.36336	0.812016	4	792	developmental process involved in reproduction	BP	1
8231	GO:0050671	0.364065	0.925425	1	116	positive regulation of lymphocyte proliferation	BP	1
6766	GO:0043436	0.364083	0.811493	4	749	oxoacid metabolic process	BP	1
4394	GO:0031109	0.365674	0.924699	1	118	microtubule polymerization or depolymerization	BP	1
8047	GO:0048593	0.365961	0.924544	1	124	camera-type eye morphogenesis	BP	1
1691	GO:0006694	0.36646	0.924367	1	114	steroid biosynthetic process	BP	1
8195	GO:0048878	0.367342	0.793818	5	1051	chemical homeostasis	BP	1
11599	GO:0097305	0.367741	0.923738	1	126	response to alcohol	BP	1
8681	GO:0051588	0.367808	0.923688	1	131	regulation of neurotransmitter transport	BP	1
6322	GO:0042177	0.368201	0.92358	1	115	negative regulation of protein catabolic process	BP	1
3336	GO:0016079	0.368533	0.923357	1	132	synaptic vesicle exocytosis	BP	1
197	GO:0001508	0.368649	0.923297	1	134	action potential	BP	1
2325	GO:0009141	0.369179	0.923182	1	107	nucleoside triphosphate metabolic process	BP	1
7645	GO:0046467	0.36936	0.923043	1	118	membrane lipid biosynthetic process	BP	1
5052	GO:0032946	0.369495	0.922982	1	118	positive regulation of mononuclear cell proliferation	BP	1
630	GO:0002377	0.370366	0.922607	1	114	immunoglobulin production	BP	1
1847	GO:0006955	0.370851	0.779573	6	1255	immune response	BP	1
13256	GO:1903038	0.37226	0.921725	1	118	negative regulation of leukocyte cell-cell adhesion	BP	1
6921	GO:0044085	0.372464	0.742853	12	2749	cellular component biogenesis	BP	1
12164	GO:0140053	0.37256	0.921635	1	109	mitochondrial gene expression	BP	1
2423	GO:0009259	0.373183	0.860063	2	321	ribonucleotide metabolic process	BP	1
8920	GO:0055065	0.373396	0.826163	3	581	metal ion homeostasis	BP	1
3312	GO:0016043	0.373483	0.722716	22	5339	cellular component organization	BP	1
7735	GO:0046661	0.375012	0.920439	1	123	male sex differentiation	BP	1
1318	GO:0006163	0.376079	0.858202	2	324	purine nucleotide metabolic process	BP	1
1307	GO:0006139	0.376733	0.723344	19	4484	nucleobase-containing compound metabolic process	BP	1
4733	GO:0032368	0.37678	0.919621	1	123	regulation of lipid transport	BP	1
1666	GO:0006665	0.377436	0.919316	1	123	sphingolipid metabolic process	BP	1
14796	GO:1990830	0.377637	0.919223	1	123	cellular response to leukemia inhibitory factor	BP	1
4760	GO:0032411	0.378035	0.919033	1	124	positive regulation of transporter activity	BP	1
2865	GO:0010811	0.378224	0.918923	1	129	positive regulation of cell-substrate adhesion	BP	1
4189	GO:0030218	0.378906	0.918621	1	125	erythrocyte differentiation	BP	1
194	GO:0001503	0.379987	0.855644	2	349	ossification	BP	1
14795	GO:1990823	0.380488	0.917884	1	124	response to leukemia inhibitory factor	BP	1
2316	GO:0009132	0.38094	0.917716	1	115	nucleoside diphosphate metabolic process	BP	1
7021	GO:0044706	0.38137	0.917447	1	129	multi-multicellular organism process	BP	1
1272	GO:0006082	0.381965	0.797913	4	768	organic acid metabolic process	BP	1
2965	GO:0010951	0.382219	0.917078	1	122	negative regulation of endopeptidase activity	BP	1
4163	GO:0030177	0.382891	0.91672	1	131	positive regulation of Wnt signaling pathway	BP	1
5800	GO:0035637	0.382898	0.916678	1	141	multicellular organismal signaling	BP	1
8744	GO:0051701	0.383981	0.916243	1	122	biological process involved in interaction with host	BP	1
1871	GO:0006997	0.385835	0.915344	1	125	nucleus organization	BP	1
10205	GO:0070646	0.385991	0.915275	1	124	protein modification by small protein removal	BP	1
11658	GO:0097530	0.386451	0.915059	1	123	granulocyte migration	BP	1
12700	GO:1901575	0.387112	0.749637	8	1749	organic substance catabolic process	BP	1
1893	GO:0007030	0.38762	0.914488	1	125	Golgi organization	BP	1
3518	GO:0018193	0.387658	0.777726	5	1068	peptidyl-amino acid modification	BP	1
47	GO:0000226	0.388804	0.814979	3	581	microtubule cytoskeleton organization	BP	1
3739	GO:0019693	0.389128	0.849679	2	331	ribose phosphate metabolic process	BP	1
2162	GO:0008033	0.389619	0.913557	1	118	tRNA processing	BP	1
140	GO:0000723	0.390137	0.913296	1	120	telomere maintenance	BP	1
12119	GO:0120161	0.390173	0.913231	1	130	regulation of cold-induced thermogenesis	BP	1
1884	GO:0007017	0.392522	0.789706	4	826	microtubule-based process	BP	1
5135	GO:0033135	0.392542	0.912076	1	130	regulation of peptidyl-serine phosphorylation	BP	1
12020	GO:0106106	0.39297	0.911862	1	131	cold-induced thermogenesis	BP	1
2179	GO:0008150	0.393875	0.873107	60	15297	biological_process	BP	1
2493	GO:0009612	0.394069	0.911297	1	137	response to mechanical stimulus	BP	1
4388	GO:0031099	0.394295	0.911207	1	132	regeneration	BP	1
10214	GO:0070665	0.394651	0.911049	1	128	positive regulation of leukocyte proliferation	BP	1
8988	GO:0060041	0.395545	0.910573	1	136	retina development in camera-type eye	BP	1
2519	GO:0009725	0.397692	0.808386	3	592	response to hormone	BP	1
2624	GO:0010212	0.398134	0.909309	1	131	response to ionizing radiation	BP	1
1539	GO:0006511	0.398438	0.807835	3	584	ubiquitin-dependent protein catabolic process	BP	1
2554	GO:0009888	0.398778	0.747276	7	1621	tissue development	BP	1
8583	GO:0051336	0.40062	0.783339	4	837	regulation of hydrolase activity	BP	1
5615	GO:0035107	0.40066	0.908018	1	137	appendage morphogenesis	BP	1
5616	GO:0035108	0.40066	0.908018	1	137	limb morphogenesis	BP	1
7423	GO:0045935	0.401402	0.74506	7	1577	positive regulation of nucleobase-containing compound metabolic process	BP	1
2023	GO:0007267	0.401588	0.75434	6	1394	cell-cell signaling	BP	1
666	GO:0002443	0.401739	0.841201	2	345	leukocyte mediated immunity	BP	1
7214	GO:0045580	0.402004	0.907345	1	136	regulation of T cell differentiation	BP	1
4641	GO:0032200	0.403918	0.906427	1	125	telomere organization	BP	1
8921	GO:0055067	0.405754	0.905453	1	133	monovalent inorganic cation homeostasis	BP	1
8224	GO:0050657	0.405956	0.905363	1	130	nucleic acid transport	BP	1
8225	GO:0050658	0.405956	0.905363	1	130	RNA transport	BP	1
5325	GO:0034101	0.407155	0.904721	1	136	erythrocyte homeostasis	BP	1
2134	GO:0007605	0.407695	0.904389	1	150	sensory perception of sound	BP	1
2035	GO:0007286	0.407954	0.904329	1	132	spermatid development	BP	1
1749	GO:0006796	0.408045	0.720091	10	2335	phosphate-containing compound metabolic process	BP	1
2477	GO:0009566	0.408326	0.904123	1	135	fertilization	BP	1
4145	GO:0030099	0.410125	0.835424	2	365	myeloid cell differentiation	BP	1
3781	GO:0019941	0.410322	0.798855	3	595	modification-dependent protein catabolic process	BP	1
4773	GO:0032434	0.410937	0.902785	1	132	regulation of proteasomal ubiquitin-dependent protein catabolic process	BP	1
2065	GO:0007389	0.411492	0.834467	2	373	pattern specification process	BP	1
12633	GO:1901360	0.413281	0.689152	20	4815	organic cyclic compound metabolic process	BP	1
8521	GO:0051236	0.413333	0.90153	1	133	establishment of RNA localization	BP	1
8239	GO:0050680	0.413509	0.901447	1	131	negative regulation of epithelial cell proliferation	BP	1
8240	GO:0050684	0.413978	0.901191	1	133	regulation of mRNA processing	BP	1
13391	GO:1903322	0.414862	0.900717	1	135	positive regulation of protein modification by small protein conjugation or removal	BP	1
6786	GO:0043488	0.41642	0.899857	1	144	regulation of mRNA stability	BP	1
1748	GO:0006793	0.417752	0.71152	10	2351	phosphorus metabolic process	BP	1
10468	GO:0071383	0.417929	0.89906	1	143	cellular response to steroid hormone stimulus	BP	1
8451	GO:0051098	0.418381	0.829659	2	367	regulation of binding	BP	1
14801	GO:1990845	0.419163	0.898406	1	142	adaptive thermogenesis	BP	1
7814	GO:0046887	0.419265	0.898352	1	142	positive regulation of hormone secretion	BP	1
4033	GO:0021953	0.421448	0.897117	1	159	central nervous system neuron differentiation	BP	1
8046	GO:0048592	0.421498	0.897127	1	149	eye morphogenesis	BP	1
3322	GO:0016055	0.421529	0.827408	2	390	Wnt signaling pathway	BP	1
6855	GO:0043632	0.421662	0.790119	3	605	modification-dependent macromolecule catabolic process	BP	1
2564	GO:0009913	0.421929	0.896899	1	148	epidermal cell differentiation	BP	1
2530	GO:0009755	0.42205	0.896853	1	143	hormone-mediated signaling pathway	BP	1
3395	GO:0016310	0.42276	0.726725	7	1631	phosphorylation	BP	1
7656	GO:0046483	0.42293	0.681721	19	4591	heterocycle metabolic process	BP	1
2727	GO:0010604	0.424119	0.697322	12	2879	positive regulation of macromolecule metabolic process	BP	1
12290	GO:0198738	0.424674	0.82517	2	392	cell-cell signaling by wnt	BP	1
8009	GO:0048515	0.425357	0.895079	1	139	spermatid differentiation	BP	1
8493	GO:0051168	0.4255	0.895006	1	138	nuclear export	BP	1
2512	GO:0009653	0.426201	0.703992	10	2455	anatomical structure morphogenesis	BP	1
5275	GO:0033674	0.426444	0.823906	2	391	positive regulation of kinase activity	BP	1
8084	GO:0048666	0.427834	0.744612	5	1174	neuron development	BP	1
10959	GO:0072331	0.4287	0.893245	1	140	signal transduction by p53 class mediator	BP	1
4118	GO:0030010	0.430442	0.892261	1	145	establishment of cell polarity	BP	1
7860	GO:0048015	0.430588	0.892138	1	156	phosphatidylinositol-mediated signaling	BP	1
9588	GO:0061013	0.431183	0.891826	1	151	regulation of mRNA catabolic process	BP	1
4453	GO:0031333	0.431599	0.891637	1	141	negative regulation of protein-containing complex assembly	BP	1
7063	GO:0044839	0.432129	0.891338	1	142	cell cycle G2/M phase transition	BP	1
6423	GO:0042445	0.432447	0.891144	1	146	hormone metabolic process	BP	1
7715	GO:0046631	0.432557	0.891075	1	148	alpha-beta T cell activation	BP	1
14963	GO:2000241	0.432855	0.890904	1	149	regulation of reproductive process	BP	1
6782	GO:0043484	0.433028	0.890847	1	140	regulation of RNA splicing	BP	1
10868	GO:0072175	0.43425	0.89012	1	150	epithelial tube formation	BP	1
2559	GO:0009893	0.434278	0.68468	13	3156	positive regulation of metabolic process	BP	1
2475	GO:0009451	0.435525	0.889453	1	139	RNA modification	BP	1
15058	GO:2000377	0.436052	0.889125	1	146	regulation of reactive oxygen species metabolic process	BP	1
7862	GO:0048017	0.436711	0.888702	1	159	inositol lipid-mediated signaling	BP	1
13784	GO:1904064	0.437312	0.888397	1	150	positive regulation of cation transmembrane transport	BP	1
10164	GO:0070507	0.437348	0.888369	1	152	regulation of microtubule cytoskeleton organization	BP	1
7365	GO:0045834	0.437541	0.888284	1	146	positive regulation of lipid metabolic process	BP	1
2336	GO:0009152	0.43828	0.887888	1	141	purine ribonucleotide biosynthetic process	BP	1
14645	GO:1905952	0.43984	0.886961	1	150	regulation of lipid localization	BP	1
2222	GO:0008360	0.440745	0.886425	1	155	regulation of cell shape	BP	1
8719	GO:0051650	0.441137	0.886216	1	151	establishment of vesicle localization	BP	1
3465	GO:0017148	0.442491	0.885424	1	155	negative regulation of translation	BP	1
8233	GO:0050673	0.443014	0.811848	2	386	epithelial cell proliferation	BP	1
3328	GO:0016071	0.445122	0.771525	3	622	mRNA metabolic process	BP	1
8723	GO:0051656	0.445205	0.810224	2	385	establishment of organelle localization	BP	1
2553	GO:0009887	0.445435	0.746739	4	917	animal organ morphogenesis	BP	1
6785	GO:0043487	0.447541	0.882491	1	157	regulation of RNA stability	BP	1
8133	GO:0048736	0.448581	0.881871	1	160	appendage development	BP	1
9072	GO:0060173	0.448581	0.881871	1	160	limb development	BP	1
13380	GO:1903305	0.449752	0.881166	1	165	regulation of regulated secretory pathway	BP	1
1709	GO:0006725	0.450418	0.656292	19	4655	cellular aromatic compound metabolic process	BP	1
2225	GO:0008380	0.451641	0.805422	2	373	RNA splicing	BP	1
2099	GO:0007519	0.452964	0.879302	1	156	skeletal muscle tissue development	BP	1
2262	GO:0009056	0.4567	0.681951	9	2117	catabolic process	BP	1
4084	GO:0022414	0.456897	0.719618	5	1154	reproductive process	BP	1
2	GO:0000003	0.457707	0.718908	5	1155	reproduction	BP	1
2075	GO:0007416	0.45843	0.875932	1	184	synapse assembly	BP	1
8279	GO:0050793	0.460758	0.678225	9	2236	regulation of developmental process	BP	1
7338	GO:0045785	0.461942	0.797534	2	411	positive regulation of cell adhesion	BP	1
363	GO:0001906	0.462647	0.8735	1	149	cell killing	BP	1
4465	GO:0031346	0.462729	0.796914	2	424	positive regulation of cell projection organization	BP	1
5626	GO:0035148	0.462822	0.87333	1	164	tube formation	BP	1
1463	GO:0006403	0.465648	0.871626	1	156	RNA localization	BP	1
8381	GO:0050954	0.466723	0.87088	1	178	sensory perception of mechanical stimulus	BP	1
2424	GO:0009260	0.466865	0.870887	1	153	ribonucleotide biosynthetic process	BP	1
2981	GO:0010970	0.466978	0.870771	1	164	transport along microtubule	BP	1
14863	GO:2000058	0.46706	0.870741	1	159	regulation of ubiquitin-dependent protein catabolic process	BP	1
8647	GO:0051494	0.467244	0.870599	1	166	negative regulation of cytoskeleton organization	BP	1
241	GO:0001659	0.467817	0.87024	1	167	temperature homeostasis	BP	1
6393	GO:0042391	0.468167	0.792696	2	430	regulation of membrane potential	BP	1
2195	GO:0008217	0.470198	0.868741	1	171	regulation of blood pressure	BP	1
10958	GO:0072330	0.471114	0.868206	1	161	monocarboxylic acid biosynthetic process	BP	1
9325	GO:0060538	0.471334	0.868052	1	165	skeletal muscle organ development	BP	1
13180	GO:1902904	0.4719	0.867684	1	168	negative regulation of supramolecular fiber organization	BP	1
10725	GO:0071897	0.47248	0.867347	1	161	DNA biosynthetic process	BP	1
1883	GO:0007015	0.472502	0.789313	2	424	actin filament organization	BP	1
1319	GO:0006164	0.472717	0.867219	1	156	purine nucleotide biosynthetic process	BP	1
8351	GO:0050905	0.472882	0.86703	1	178	neuromuscular process	BP	1
8717	GO:0051648	0.474506	0.866032	1	170	vesicle localization	BP	1
15503	GO:2001257	0.474509	0.86603	1	170	regulation of cation channel activity	BP	1
1648	GO:0006643	0.474735	0.865906	1	165	membrane lipid metabolic process	BP	1
2668	GO:0010466	0.475558	0.8654	1	161	negative regulation of peptidase activity	BP	1
9591	GO:0061024	0.477748	0.744462	3	666	membrane organization	BP	1
6538	GO:0042770	0.478084	0.863776	1	164	signal transduction in response to DNA damage	BP	1
2525	GO:0009743	0.478504	0.863488	1	169	response to carbohydrate	BP	1
8509	GO:0051216	0.478614	0.863402	1	173	cartilage development	BP	1
2033	GO:0007283	0.478674	0.784456	2	407	spermatogenesis	BP	1
8272	GO:0050777	0.480354	0.862317	1	164	negative regulation of immune response	BP	1
8697	GO:0051606	0.481346	0.861617	1	180	detection of stimulus	BP	1
12092	GO:0120035	0.4816	0.741157	3	699	regulation of plasma membrane bounded cell projection organization	BP	1
4016	GO:0021915	0.481722	0.861399	1	173	neural tube development	BP	1
2304	GO:0009117	0.482295	0.781583	2	395	nucleotide metabolic process	BP	1
5568	GO:0034767	0.482697	0.860774	1	171	positive regulation of ion transmembrane transport	BP	1
7616	GO:0046390	0.483419	0.86035	1	160	ribose phosphate biosynthetic process	BP	1
10684	GO:0071805	0.48384	0.859981	1	185	potassium ion transmembrane transport	BP	1
8276	GO:0050789	0.485036	0.617015	36	9300	regulation of biological process	BP	1
12696	GO:1901566	0.485194	0.681075	6	1389	organonitrogen compound biosynthetic process	BP	1
6293	GO:0042110	0.485427	0.779033	2	423	T cell activation	BP	1
10998	GO:0072522	0.485516	0.858973	1	162	purine-containing compound biosynthetic process	BP	1
4078	GO:0022408	0.487747	0.857471	1	171	negative regulation of cell-cell adhesion	BP	1
5407	GO:0034249	0.488449	0.856985	1	177	negative regulation of cellular amide metabolic process	BP	1
552	GO:0002262	0.488834	0.856745	1	173	myeloid cell homeostasis	BP	1
6754	GO:0043409	0.489488	0.856306	1	175	negative regulation of MAPK cascade	BP	1
6518	GO:0042742	0.48965	0.856213	1	171	defense response to bacterium	BP	1
6952	GO:0044267	0.489877	0.624553	16	3994	cellular protein metabolic process	BP	1
8291	GO:0050808	0.491335	0.774196	2	471	synapse organization	BP	1
3290	GO:0015931	0.491414	0.855049	1	169	nucleobase-containing compound transport	BP	1
1725	GO:0006753	0.492034	0.773704	2	402	nucleoside phosphate metabolic process	BP	1
1844	GO:0006952	0.492817	0.687456	5	1190	defense response	BP	1
4463	GO:0031344	0.493723	0.730679	3	713	regulation of cell projection organization	BP	1
8238	GO:0050679	0.495717	0.852127	1	179	positive regulation of epithelial cell proliferation	BP	1
6301	GO:0042127	0.496628	0.670497	6	1457	regulation of cell population proliferation	BP	1
5758	GO:0035556	0.496878	0.644544	9	2270	intracellular signal transduction	BP	1
4094	GO:0022613	0.497805	0.768967	2	403	ribonucleoprotein complex biogenesis	BP	1
8113	GO:0048699	0.498397	0.668835	6	1538	generation of neurons	BP	1
4091	GO:0022607	0.499471	0.636327	10	2500	cellular component assembly	BP	1
10728	GO:0071902	0.501243	0.848343	1	186	positive regulation of protein serine/threonine kinase activity	BP	1
4996	GO:0032870	0.502237	0.765252	2	439	cellular response to hormone stimulus	BP	1
7920	GO:0048232	0.502938	0.764682	2	427	male gamete generation	BP	1
1459	GO:0006399	0.503183	0.847078	1	168	tRNA metabolic process	BP	1
1594	GO:0006575	0.503324	0.846989	1	166	cellular modified amino acid metabolic process	BP	1
12716	GO:1901617	0.504228	0.846308	1	180	organic hydroxy compound biosynthetic process	BP	1
4227	GO:0030324	0.505809	0.845194	1	185	lung development	BP	1
12089	GO:0120032	0.505852	0.845168	1	184	regulation of plasma membrane bounded cell projection assembly	BP	1
6622	GO:0043085	0.505928	0.693628	4	966	positive regulation of catalytic activity	BP	1
9654	GO:0061136	0.507284	0.844198	1	177	regulation of proteasomal protein catabolic process	BP	1
8273	GO:0050778	0.5076	0.760779	2	428	positive regulation of immune response	BP	1
8271	GO:0050776	0.508333	0.717811	3	686	regulation of immune response	BP	1
7258	GO:0045637	0.508904	0.843031	1	186	regulation of myeloid cell differentiation	BP	1
2633	GO:0010256	0.508926	0.759643	2	445	endomembrane system organization	BP	1
9298	GO:0060491	0.509557	0.842572	1	186	regulation of cell projection assembly	BP	1
4226	GO:0030323	0.511096	0.841482	1	188	respiratory tube development	BP	1
2200	GO:0008283	0.511117	0.646354	7	1736	cell population proliferation	BP	1
8298	GO:0050821	0.512718	0.840376	1	177	protein stabilization	BP	1
8695	GO:0051603	0.512756	0.713849	3	691	proteolysis involved in cellular protein catabolic process	BP	1
10690	GO:0071826	0.513044	0.840157	1	174	ribonucleoprotein complex subunit organization	BP	1
6370	GO:0042327	0.513634	0.71304	3	728	positive regulation of phosphorylation	BP	1
6324	GO:0042180	0.514676	0.838981	1	178	cellular ketone metabolic process	BP	1
6941	GO:0044242	0.515364	0.838463	1	185	cellular lipid catabolic process	BP	1
11657	GO:0097529	0.515696	0.838226	1	185	myeloid leukocyte migration	BP	1
1757	GO:0006810	0.516561	0.601178	15	3846	transport	BP	1
8026	GO:0048545	0.517197	0.837133	1	190	response to steroid hormone	BP	1
8498	GO:0051173	0.520244	0.616331	10	2549	positive regulation of nitrogen compound metabolic process	BP	1
4361	GO:0031032	0.520263	0.834911	1	193	actomyosin structure organization	BP	1
4293	GO:0030705	0.521406	0.834078	1	194	cytoskeleton-dependent intracellular transport	BP	1
5662	GO:0035295	0.521659	0.679084	4	1006	tube development	BP	1
11895	GO:0099173	0.522439	0.8333	1	202	postsynapse organization	BP	1
4284	GO:0030595	0.523214	0.832785	1	187	leukocyte chemotaxis	BP	1
4444	GO:0031323	0.524975	0.584799	19	4900	regulation of cellular metabolic process	BP	1
7145	GO:0045165	0.525443	0.831127	1	194	cell fate commitment	BP	1
8287	GO:0050804	0.525454	0.74544	2	489	modulation of chemical synaptic transmission	BP	1
2702	GO:0010557	0.525858	0.642866	6	1510	positive regulation of macromolecule biosynthetic process	BP	1
7281	GO:0045664	0.526326	0.83046	1	199	regulation of neuron differentiation	BP	1
11898	GO:0099177	0.526677	0.744373	2	490	regulation of trans-synaptic signaling	BP	1
1457	GO:0006397	0.527161	0.744006	2	439	mRNA processing	BP	1
12901	GO:1902115	0.527626	0.82952	1	193	regulation of organelle assembly	BP	1
4270	GO:0030522	0.527691	0.829465	1	195	intracellular receptor signaling pathway	BP	1
14300	GO:1905114	0.528728	0.742588	2	483	cell surface receptor signaling pathway involved in cell-cell signaling	BP	1
245	GO:0001666	0.529228	0.828343	1	190	response to hypoxia	BP	1
3814	GO:0021537	0.532116	0.826127	1	208	telencephalon development	BP	1
2072	GO:0007411	0.532456	0.825851	1	215	axon guidance	BP	1
5079	GO:0032989	0.532855	0.695473	3	772	cellular component morphogenesis	BP	1
2136	GO:0007608	0.533184	0.825243	1	239	sensory perception of smell	BP	1
11876	GO:0099111	0.533388	0.825195	1	201	microtubule-based transport	BP	1
2864	GO:0010810	0.533723	0.824914	1	210	regulation of cell-substrate adhesion	BP	1
11642	GO:0097485	0.533749	0.824877	1	216	neuron projection guidance	BP	1
8593	GO:0051347	0.534199	0.737784	2	472	positive regulation of transferase activity	BP	1
4682	GO:0032268	0.536517	0.613292	8	2048	regulation of cellular protein metabolic process	BP	1
6045	GO:0036293	0.53755	0.822063	1	196	response to decreased oxygen levels	BP	1
11910	GO:0099504	0.538458	0.821301	1	218	synaptic vesicle cycle	BP	1
8346	GO:0050896	0.538986	0.564033	26	6827	response to stimulus	BP	1
739	GO:0002573	0.541071	0.819353	1	201	myeloid leukocyte differentiation	BP	1
1975	GO:0007186	0.54179	0.687123	3	805	G protein-coupled receptor signaling pathway	BP	1
1760	GO:0006813	0.543256	0.817611	1	219	potassium ion transport	BP	1
5076	GO:0032984	0.54458	0.816625	1	206	protein-containing complex disassembly	BP	1
10971	GO:0072359	0.545273	0.65668	4	1038	circulatory system development	BP	1
8076	GO:0048646	0.54553	0.656434	4	1036	anatomical structure formation involved in morphogenesis	BP	1
663	GO:0002440	0.546708	0.814992	1	199	production of molecular mediator of immune response	BP	1
440	GO:0002009	0.549759	0.723789	2	493	morphogenesis of an epithelium	BP	1
2959	GO:0010941	0.551073	0.618316	6	1524	regulation of cell death	BP	1
561	GO:0002274	0.553437	0.809663	1	206	myeloid leukocyte activation	BP	1
1830	GO:0006928	0.55495	0.603674	7	1877	movement of cell or subcellular component	BP	1
9327	GO:0060541	0.555165	0.808262	1	213	respiratory system development	BP	1
7391	GO:0045893	0.556579	0.626818	5	1293	positive regulation of transcription, DNA-templated	BP	1
13478	GO:1903508	0.556579	0.626818	5	1293	positive regulation of nucleic acid-templated transcription	BP	1
1881	GO:0007010	0.557002	0.626396	5	1309	cytoskeleton organization	BP	1
13105	GO:1902680	0.55815	0.625265	5	1295	positive regulation of RNA biosynthetic process	BP	1
4473	GO:0031396	0.55818	0.805874	1	203	regulation of protein ubiquitination	BP	1
1462	GO:0006402	0.559707	0.804606	1	213	mRNA catabolic process	BP	1
6743	GO:0043393	0.561574	0.803102	1	209	regulation of protein binding	BP	1
13265	GO:1903050	0.562484	0.802364	1	208	regulation of proteolysis involved in cellular protein catabolic process	BP	1
6946	GO:0044257	0.56411	0.665833	3	743	cellular protein catabolic process	BP	1
2348	GO:0009165	0.564435	0.8008	1	199	nucleotide biosynthetic process	BP	1
10153	GO:0070482	0.565369	0.79999	1	211	response to oxygen levels	BP	1
2748	GO:0010632	0.567056	0.798566	1	221	regulation of epithelial cell migration	BP	1
3457	GO:0017038	0.567126	0.798536	1	212	protein import	BP	1
3467	GO:0017157	0.567673	0.798043	1	225	regulation of exocytosis	BP	1
1835	GO:0006935	0.567846	0.707006	2	508	chemotaxis	BP	1
8591	GO:0051345	0.56824	0.706649	2	494	positive regulation of hydrolase activity	BP	1
7020	GO:0044703	0.569253	0.660804	3	766	multi-organism reproductive process	BP	1
12602	GO:1901293	0.570433	0.795825	1	202	nucleoside phosphate biosynthetic process	BP	1
13054	GO:1902532	0.570783	0.704237	2	500	negative regulation of intracellular signal transduction	BP	1
11197	GO:0090068	0.571171	0.79517	1	213	positive regulation of cell cycle process	BP	1
2587	GO:0010001	0.571812	0.794592	1	226	glial cell differentiation	BP	1
8646	GO:0051493	0.572231	0.702855	2	508	regulation of cytoskeleton organization	BP	1
1389	GO:0006281	0.572278	0.702839	2	480	DNA repair	BP	1
4685	GO:0032271	0.572408	0.794113	1	219	regulation of protein polymerization	BP	1
3251	GO:0015850	0.572699	0.793853	1	224	organic hydroxy compound transport	BP	1
4165	GO:0030182	0.573121	0.610305	5	1376	neuron differentiation	BP	1
1510	GO:0006470	0.573322	0.793321	1	227	protein dephosphorylation	BP	1
2112	GO:0007548	0.573589	0.793114	1	221	sex differentiation	BP	1
1775	GO:0006839	0.573602	0.793154	1	206	mitochondrial transport	BP	1
6657	GO:0043170	0.573724	0.528156	29	7550	macromolecule metabolic process	BP	1
6371	GO:0042330	0.573755	0.701398	2	513	taxis	BP	1
10206	GO:0070647	0.573924	0.656214	3	763	protein modification by small protein conjugation or removal	BP	1
1959	GO:0007166	0.574138	0.575723	8	2160	cell surface receptor signaling pathway	BP	1
6951	GO:0044265	0.574722	0.62776	4	1020	cellular macromolecule catabolic process	BP	1
2495	GO:0009617	0.574775	0.700447	2	491	response to bacterium	BP	1
5565	GO:0034764	0.575083	0.791848	1	223	positive regulation of transmembrane transport	BP	1
4059	GO:0022008	0.575253	0.594105	6	1655	neurogenesis	BP	1
15398	GO:2001020	0.575564	0.791469	1	214	regulation of response to DNA damage stimulus	BP	1
6248	GO:0040011	0.576901	0.592438	6	1633	locomotion	BP	1
2984	GO:0010975	0.57718	0.698109	2	527	regulation of neuron projection development	BP	1
9495	GO:0060828	0.578435	0.788967	1	234	regulation of canonical Wnt signaling pathway	BP	1
2707	GO:0010562	0.579628	0.650545	3	798	positive regulation of phosphorus metabolic process	BP	1
7425	GO:0045937	0.579628	0.650545	3	798	positive regulation of phosphate metabolic process	BP	1
11852	GO:0099003	0.582379	0.785555	1	244	vesicle-mediated transport in synapse	BP	1
12549	GO:1901137	0.582441	0.693062	2	499	carbohydrate derivative biosynthetic process	BP	1
9767	GO:0061448	0.584197	0.784001	1	237	connective tissue development	BP	1
9113	GO:0060255	0.58481	0.524676	19	5045	regulation of macromolecule metabolic process	BP	1
8747	GO:0051704	0.586164	0.644016	3	784	multi-organism process	BP	1
45	GO:0000209	0.58718	0.781429	1	228	protein polyubiquitination	BP	1
8519	GO:0051234	0.587761	0.529809	15	3996	establishment of localization	BP	1
3639	GO:0019318	0.588243	0.780521	1	221	hexose metabolic process	BP	1
10541	GO:0071496	0.588906	0.779893	1	236	cellular response to external stimulus	BP	1
9132	GO:0060284	0.58914	0.686496	2	531	regulation of cell development	BP	1
4449	GO:0031328	0.59059	0.578438	6	1607	positive regulation of cellular biosynthetic process	BP	1
4108	GO:0023052	0.593036	0.517871	18	4930	signaling	BP	1
8710	GO:0051640	0.598919	0.676816	2	523	organelle localization	BP	1
6579	GO:0042981	0.600275	0.582526	5	1332	regulation of apoptotic process	BP	1
2457	GO:0009410	0.600447	0.769595	1	234	response to xenobiotic stimulus	BP	1
1962	GO:0007169	0.602375	0.673333	2	540	transmembrane receptor protein tyrosine kinase signaling pathway	BP	1
1508	GO:0006468	0.603065	0.579607	5	1385	protein phosphorylation	BP	1
317	GO:0001818	0.604617	0.765775	1	239	negative regulation of cytokine production	BP	1
8050	GO:0048598	0.605177	0.670506	2	540	embryonic morphogenesis	BP	1
2032	GO:0007281	0.607295	0.763309	1	239	germ cell development	BP	1
4476	GO:0031399	0.607392	0.575081	5	1374	regulation of protein modification process	BP	1
1404	GO:0006302	0.608193	0.76249	1	235	double-strand break repair	BP	1
13412	GO:1903362	0.611812	0.759108	1	239	regulation of cellular protein catabolic process	BP	1
1947	GO:0007154	0.613035	0.497073	18	4975	cell communication	BP	1
1218	GO:0005996	0.613341	0.757683	1	236	monosaccharide metabolic process	BP	1
2557	GO:0009891	0.614328	0.553639	6	1646	positive regulation of biosynthetic process	BP	1
1375	GO:0006260	0.614453	0.756621	1	241	DNA replication	BP	1
13389	GO:1903320	0.614537	0.756557	1	236	regulation of protein modification by small protein conjugation or removal	BP	1
2078	GO:0007420	0.618955	0.65636	2	566	brain development	BP	1
7810	GO:0046883	0.620007	0.751305	1	255	regulation of hormone secretion	BP	1
4761	GO:0032412	0.620268	0.751064	1	252	regulation of ion transmembrane transporter activity	BP	1
2201	GO:0008284	0.6206	0.608455	3	824	positive regulation of cell population proliferation	BP	1
3777	GO:0019932	0.620959	0.750389	1	256	second-messenger-mediated signaling	BP	1
6618	GO:0043067	0.621935	0.559693	5	1365	regulation of programmed cell death	BP	1
1461	GO:0006401	0.621943	0.74946	1	250	RNA catabolic process	BP	1
6368	GO:0042325	0.623703	0.577031	4	1127	regulation of phosphorylation	BP	1
1374	GO:0006259	0.625357	0.603407	3	805	DNA metabolic process	BP	1
10372	GO:0071214	0.626403	0.745122	1	257	cellular response to abiotic stimulus	BP	1
11985	GO:0104004	0.626403	0.745122	1	257	cellular response to environmental stimulus	BP	1
8526	GO:0051246	0.627485	0.520062	8	2204	regulation of protein metabolic process	BP	1
8033	GO:0048562	0.62805	0.743511	1	258	embryonic organ morphogenesis	BP	1
9163	GO:0060326	0.631097	0.740519	1	257	cell chemotaxis	BP	1
8128	GO:0048729	0.631385	0.643295	2	573	tissue morphogenesis	BP	1
8531	GO:0051251	0.632475	0.739165	1	254	positive regulation of lymphocyte activation	BP	1
4236	GO:0030336	0.63416	0.737464	1	264	negative regulation of cell migration	BP	1
9964	GO:0065009	0.634882	0.51211	8	2229	regulation of molecular function	BP	1
4171	GO:0030198	0.635035	0.736557	1	278	extracellular matrix organization	BP	1
4100	GO:0022898	0.635198	0.736435	1	262	regulation of transmembrane transporter activity	BP	1
7175	GO:0045229	0.635921	0.73567	1	279	external encapsulating structure organization	BP	1
1955	GO:0007162	0.635952	0.735676	1	264	negative regulation of cell adhesion	BP	1
6614	GO:0043062	0.636723	0.734867	1	279	extracellular structure organization	BP	1
8333	GO:0050878	0.63752	0.734091	1	269	regulation of body fluid levels	BP	1
2240	GO:0008610	0.638137	0.636096	2	546	lipid biosynthetic process	BP	1
8264	GO:0050769	0.638996	0.732598	1	272	positive regulation of neurogenesis	BP	1
9013	GO:0060070	0.63904	0.732539	1	278	canonical Wnt signaling pathway	BP	1
2031	GO:0007276	0.640167	0.633898	2	555	gamete generation	BP	1
4683	GO:0032269	0.640239	0.587315	3	850	negative regulation of cellular protein metabolic process	BP	1
3311	GO:0016042	0.640938	0.730671	1	258	lipid catabolic process	BP	1
1958	GO:0007165	0.641226	0.471206	16	4492	signal transduction	BP	1
8011	GO:0048519	0.642615	0.467607	17	4660	negative regulation of biological process	BP	1
6948	GO:0044260	0.642833	0.458428	24	6447	cellular macromolecule metabolic process	BP	1
1990	GO:0007204	0.644363	0.727132	1	277	positive regulation of cytosolic calcium ion concentration	BP	1
8752	GO:0051716	0.645512	0.458355	21	5792	cellular response to stimulus	BP	1
1619	GO:0006605	0.646739	0.724733	1	261	protein targeting	BP	1
8935	GO:0055085	0.648153	0.550441	4	1169	transmembrane transport	BP	1
1836	GO:0006936	0.64905	0.722288	1	283	muscle contraction	BP	1
4758	GO:0032409	0.649446	0.721901	1	273	regulation of transporter activity	BP	1
8592	GO:0051346	0.650088	0.721255	1	265	negative regulation of hydrolase activity	BP	1
1948	GO:0007155	0.650226	0.548131	4	1222	cell adhesion	BP	1
2747	GO:0010631	0.65063	0.720655	1	279	epithelial cell migration	BP	1
3616	GO:0019222	0.65065	0.454085	20	5464	regulation of metabolic process	BP	1
3500	GO:0018108	0.651129	0.720133	1	280	peptidyl-tyrosine phosphorylation	BP	1
11239	GO:0090132	0.651721	0.719515	1	280	epithelium migration	BP	1
75	GO:0000375	0.651733	0.719566	1	256	RNA splicing, via transesterification reactions	BP	1
76	GO:0000377	0.651733	0.719566	1	256	RNA splicing, via transesterification reactions with bulged adenosine as nucleophile	BP	1
88	GO:0000398	0.651733	0.719566	1	256	mRNA splicing, via spliceosome	BP	1
14908	GO:2000146	0.651808	0.719434	1	276	negative regulation of cell motility	BP	1
13255	GO:1903037	0.652499	0.718721	1	272	regulation of leukocyte cell-cell adhesion	BP	1
8321	GO:0050863	0.652629	0.718588	1	271	regulation of T cell activation	BP	1
11237	GO:0090130	0.652946	0.71823	1	281	tissue migration	BP	1
3058	GO:0014070	0.654945	0.617666	2	591	response to organic cyclic compound	BP	1
13493	GO:1903530	0.655064	0.617535	2	589	regulation of secretion by cell	BP	1
3534	GO:0018212	0.655938	0.715076	1	283	peptidyl-tyrosine modification	BP	1
2746	GO:0010629	0.656529	0.569284	3	872	negative regulation of gene expression	BP	1
4557	GO:0031667	0.656711	0.714266	1	280	response to nutrient levels	BP	1
4092	GO:0022610	0.65694	0.540653	4	1233	biological adhesion	BP	1
10107	GO:0070372	0.657398	0.713547	1	276	regulation of ERK1 and ERK2 cascade	BP	1
8538	GO:0051258	0.660016	0.710759	1	276	protein polymerization	BP	1
8188	GO:0048870	0.660259	0.517778	5	1484	cell motility	BP	1
8733	GO:0051674	0.660259	0.517778	5	1484	localization of cell	BP	1
4150	GO:0030111	0.660279	0.710442	1	291	regulation of Wnt signaling pathway	BP	1
1843	GO:0006950	0.66078	0.466105	11	3055	response to stress	BP	1
8544	GO:0051271	0.664504	0.70591	1	285	negative regulation of cellular component movement	BP	1
4478	GO:0031401	0.664536	0.560245	3	895	positive regulation of protein modification process	BP	1
8882	GO:0052548	0.664868	0.705529	1	280	regulation of endopeptidase activity	BP	1
2130	GO:0007600	0.664885	0.606458	2	658	sensory perception	BP	1
11099	GO:0080090	0.667985	0.440153	17	4719	regulation of primary metabolic process	BP	1
9159	GO:0060322	0.66864	0.602217	2	618	head development	BP	1
14907	GO:2000145	0.668838	0.555342	3	907	regulation of cell motility	BP	1
6682	GO:0043270	0.66915	0.70084	1	289	positive regulation of ion transport	BP	1
6758	GO:0043414	0.670118	0.6998	1	280	macromolecule methylation	BP	1
6598	GO:0043010	0.670705	0.699113	1	297	camera-type eye development	BP	1
12701	GO:1901576	0.675562	0.431852	17	4674	organic substance biosynthetic process	BP	1
5531	GO:0034641	0.676671	0.427235	19	5169	cellular nitrogen compound metabolic process	BP	1
8157	GO:0048812	0.6776	0.591878	2	649	neuron projection morphogenesis	BP	1
2518	GO:0009719	0.677723	0.517079	4	1207	response to endogenous stimulus	BP	1
3712	GO:0019538	0.680481	0.428491	16	4436	protein metabolic process	BP	1
2498	GO:0009628	0.681089	0.541211	3	903	response to abiotic stimulus	BP	1
7340	GO:0045787	0.682544	0.685886	1	288	positive regulation of cell cycle	BP	1
10106	GO:0070371	0.682897	0.685467	1	295	ERK1 and ERK2 cascade	BP	1
4157	GO:0030162	0.683459	0.585075	2	598	regulation of proteolysis	BP	1
6624	GO:0043087	0.683492	0.684755	1	310	regulation of GTPase activity	BP	1
4158	GO:0030163	0.683585	0.538307	3	886	protein catabolic process	BP	1
2021	GO:0007265	0.683719	0.684489	1	313	Ras protein signal transduction	BP	1
2293	GO:0009100	0.683987	0.68421	1	301	glycoprotein metabolic process	BP	1
8502	GO:0051179	0.685332	0.417698	19	5335	localization	BP	1
3434	GO:0016567	0.685657	0.582479	2	608	protein ubiquitination	BP	1
4547	GO:0031647	0.687055	0.680721	1	288	regulation of protein stability	BP	1
8528	GO:0051248	0.6878	0.533349	3	912	negative regulation of protein metabolic process	BP	1
812	GO:0002696	0.690599	0.676592	1	299	positive regulation of leukocyte activation	BP	1
1952	GO:0007159	0.690708	0.676454	1	304	leukocyte cell-cell adhesion	BP	1
12094	GO:0120039	0.690939	0.576174	2	664	plasma membrane bounded cell projection morphogenesis	BP	1
6250	GO:0040013	0.691017	0.676083	1	309	negative regulation of locomotion	BP	1
1470	GO:0006412	0.691663	0.575374	2	584	translation	BP	1
6280	GO:0042063	0.692515	0.67433	1	311	gliogenesis	BP	1
7806	GO:0046879	0.693112	0.67363	1	311	hormone secretion	BP	1
8423	GO:0051046	0.693278	0.573403	2	632	regulation of secretion	BP	1
8180	GO:0048858	0.694089	0.572404	2	669	cell projection morphogenesis	BP	1
6249	GO:0040012	0.694927	0.524894	3	946	regulation of locomotion	BP	1
2583	GO:0009991	0.696017	0.670213	1	311	response to extracellular stimulus	BP	1
1823	GO:0006913	0.69622	0.670003	1	298	nucleocytoplasmic transport	BP	1
8494	GO:0051169	0.69622	0.670003	1	298	nuclear transport	BP	1
237	GO:0001655	0.69637	0.669767	1	325	urogenital system development	BP	1
1791	GO:0006869	0.698483	0.667289	1	312	lipid transport	BP	1
4089	GO:0022604	0.699016	0.66663	1	323	regulation of cell morphogenesis	BP	1
8447	GO:0051094	0.700074	0.490931	4	1252	positive regulation of developmental process	BP	1
6764	GO:0043434	0.700205	0.665247	1	307	response to peptide hormone	BP	1
2565	GO:0009914	0.700359	0.66504	1	317	hormone transport	BP	1
8847	GO:0051962	0.701472	0.663677	1	332	positive regulation of nervous system development	BP	1
8347	GO:0050900	0.701784	0.663349	1	310	leukocyte migration	BP	1
7379	GO:0045860	0.702906	0.661973	1	322	positive regulation of protein kinase activity	BP	1
2263	GO:0009057	0.703378	0.487011	4	1201	macromolecule catabolic process	BP	1
13495	GO:1903532	0.703463	0.661317	1	315	positive regulation of secretion by cell	BP	1
5522	GO:0034622	0.704061	0.513959	3	891	cellular protein-containing complex assembly	BP	1
8325	GO:0050867	0.704376	0.660221	1	312	positive regulation of cell activation	BP	1
8015	GO:0048523	0.705678	0.402645	15	4278	negative regulation of cellular process	BP	1
6815	GO:0043549	0.70779	0.555766	2	648	regulation of kinase activity	BP	1
2763	GO:0010647	0.708561	0.462041	5	1546	positive regulation of cell communication	BP	1
382	GO:0001934	0.70875	0.554578	2	654	positive regulation of protein phosphorylation	BP	1
2264	GO:0009058	0.709238	0.394335	17	4762	biosynthetic process	BP	1
6607	GO:0043043	0.709959	0.553122	2	605	peptide biosynthetic process	BP	1
10726	GO:0071900	0.71048	0.652757	1	321	regulation of protein serine/threonine kinase activity	BP	1
4109	GO:0023056	0.711772	0.458212	5	1551	positive regulation of signaling	BP	1
9248	GO:0060429	0.712377	0.503802	3	977	epithelium development	BP	1
8496	GO:0051171	0.712381	0.392771	16	4569	regulation of nitrogen compound metabolic process	BP	1
5425	GO:0034330	0.712691	0.549664	2	699	cell junction organization	BP	1
3614	GO:0019220	0.712825	0.475645	4	1256	regulation of phosphate metabolic process	BP	1
4526	GO:0031589	0.71297	0.649644	1	340	cell-substrate adhesion	BP	1
2202	GO:0008285	0.713079	0.549223	2	638	negative regulation of cell population proliferation	BP	1
8499	GO:0051174	0.713527	0.474795	4	1257	regulation of phosphorus metabolic process	BP	1
5080	GO:0032990	0.713905	0.548156	2	691	cell part morphogenesis	BP	1
8042	GO:0048584	0.71468	0.441125	6	1823	positive regulation of response to stimulus	BP	1
236	GO:0001654	0.715642	0.646327	1	337	eye development	BP	1
813	GO:0002697	0.717159	0.644471	1	317	regulation of immune effector process	BP	1
8543	GO:0051270	0.718098	0.496758	3	981	regulation of cellular component movement	BP	1
12243	GO:0150063	0.718786	0.642378	1	340	visual system development	BP	1
9340	GO:0060562	0.720985	0.639602	1	339	epithelial tube morphogenesis	BP	1
8196	GO:0048880	0.723088	0.636919	1	344	sensory system development	BP	1
5054	GO:0032956	0.72324	0.636732	1	341	regulation of actin cytoskeleton organization	BP	1
8881	GO:0052547	0.72494	0.634588	1	326	regulation of peptidase activity	BP	1
4677	GO:0032259	0.725996	0.633234	1	325	methylation	BP	1
4778	GO:0032446	0.727691	0.530748	2	656	protein modification by small protein conjugation	BP	1
4128	GO:0030036	0.728437	0.529771	2	683	actin cytoskeleton organization	BP	1
2439	GO:0009306	0.729245	0.629003	1	342	protein secretion	BP	1
5778	GO:0035592	0.729245	0.629003	1	342	establishment of protein localization to extracellular region	BP	1
13782	GO:1904062	0.729289	0.628956	1	337	regulation of cation transmembrane transport	BP	1
11721	GO:0098655	0.729591	0.528286	2	685	cation transmembrane transport	BP	1
380	GO:0001932	0.73092	0.480722	3	992	regulation of protein phosphorylation	BP	1
4082	GO:0022412	0.731892	0.625568	1	336	cellular process involved in reproduction in multicellular organism	BP	1
8053	GO:0048609	0.732218	0.524909	2	666	multicellular organismal reproductive process	BP	1
9333	GO:0060548	0.732256	0.479042	3	964	negative regulation of cell death	BP	1
154	GO:0000902	0.732384	0.478852	3	1040	cell morphogenesis	BP	1
12635	GO:1901362	0.732614	0.384567	11	3252	organic cyclic compound biosynthetic process	BP	1
8424	GO:0051047	0.732944	0.62418	1	341	positive regulation of secretion	BP	1
1759	GO:0006812	0.733242	0.477777	3	1005	cation transport	BP	1
1758	GO:0006811	0.734507	0.448982	4	1309	ion transport	BP	1
10644	GO:0071692	0.73601	0.620125	1	349	protein localization to extracellular region	BP	1
4819	GO:0032504	0.737699	0.517771	2	673	multicellular organism reproduction	BP	1
3782	GO:0019953	0.740048	0.51469	2	674	sexual reproduction	BP	1
8277	GO:0050790	0.743259	0.419791	5	1594	regulation of catalytic activity	BP	1
1474	GO:0006417	0.745736	0.607075	1	349	regulation of translation	BP	1
2909	GO:0010876	0.747938	0.604053	1	357	lipid localization	BP	1
5424	GO:0034329	0.748043	0.60385	1	392	cell junction assembly	BP	1
2755	GO:0010639	0.749432	0.602024	1	346	negative regulation of organelle organization	BP	1
12841	GO:1901987	0.75159	0.599043	1	347	regulation of cell cycle phase transition	BP	1
13179	GO:1902903	0.751824	0.598683	1	366	regulation of supramolecular fiber organization	BP	1
14783	GO:1990778	0.752084	0.598343	1	355	protein localization to cell periphery	BP	1
6944	GO:0044249	0.752519	0.346446	16	4621	cellular biosynthetic process	BP	1
11364	GO:0090304	0.753735	0.349617	14	4102	nucleic acid metabolic process	BP	1
6839	GO:0043603	0.75489	0.449814	3	964	cellular amide metabolic process	BP	1
12230	GO:0140694	0.756405	0.592324	1	350	non-membrane-bounded organelle assembly	BP	1
155	GO:0000904	0.759585	0.488421	2	753	cell morphogenesis involved in differentiation	BP	1
12732	GO:1901652	0.761106	0.585651	1	364	response to peptide	BP	1
2196	GO:0008219	0.761208	0.384213	6	1887	cell death	BP	1
4450	GO:0031329	0.76239	0.484592	2	710	regulation of cellular catabolic process	BP	1
2578	GO:0009967	0.762562	0.413186	4	1344	positive regulation of signal transduction	BP	1
7430	GO:0045944	0.762641	0.439514	3	1027	positive regulation of transcription by RNA polymerase II	BP	1
979	GO:0003012	0.763478	0.582228	1	383	muscle system process	BP	1
5066	GO:0032970	0.764356	0.580964	1	386	regulation of actin filament-based process	BP	1
10540	GO:0071495	0.764645	0.436826	3	1052	cellular response to endogenous stimulus	BP	1
8052	GO:0048608	0.765158	0.579825	1	376	reproductive structure development	BP	1
6597	GO:0043009	0.766722	0.47859	2	718	chordate embryonic development	BP	1
9771	GO:0061458	0.767556	0.576353	1	379	reproductive system development	BP	1
4077	GO:0022407	0.770897	0.571475	1	381	regulation of cell-cell adhesion	BP	1
6321	GO:0042176	0.771178	0.571079	1	372	regulation of protein catabolic process	BP	1
8524	GO:0051240	0.774535	0.397425	4	1380	positive regulation of multicellular organismal process	BP	1
4081	GO:0022411	0.774755	0.565792	1	378	cellular component disassembly	BP	1
2539	GO:0009792	0.775256	0.466604	2	732	embryo development ending in birth or egg hatching	BP	1
800	GO:0002684	0.776959	0.464195	2	720	positive regulation of immune system process	BP	1
5104	GO:0033043	0.779641	0.416466	3	1048	regulation of organelle organization	BP	1
2972	GO:0010959	0.78008	0.557807	1	391	regulation of metal ion transport	BP	1
246	GO:0001667	0.780652	0.556928	1	402	ameboidal-type cell migration	BP	1
8718	GO:0051649	0.780713	0.359316	6	1959	establishment of localization in cell	BP	1
4121	GO:0030029	0.781419	0.457795	2	765	actin filament-based process	BP	1
4452	GO:0031331	0.783245	0.552996	1	402	positive regulation of cellular catabolic process	BP	1
2446	GO:0009314	0.783851	0.55208	1	397	response to radiation	BP	1
6840	GO:0043604	0.785935	0.451316	2	705	amide biosynthetic process	BP	1
10486	GO:0071407	0.786452	0.548076	1	412	cellular response to organic cyclic compound	BP	1
8262	GO:0050767	0.787009	0.54722	1	411	regulation of neurogenesis	BP	1
4113	GO:0030001	0.79095	0.443957	2	781	metal ion transport	BP	1
2537	GO:0009790	0.791375	0.400127	3	1087	embryo development	BP	1
2492	GO:0009611	0.791529	0.540209	1	413	response to wounding	BP	1
2071	GO:0007409	0.791591	0.54008	1	436	axonogenesis	BP	1
8584	GO:0051338	0.791603	0.443011	2	758	regulation of transferase activity	BP	1
8038	GO:0048568	0.793303	0.537438	1	409	embryonic organ development	BP	1
11030	GO:0072594	0.793856	0.536595	1	392	establishment of protein localization to organelle	BP	1
1825	GO:0006915	0.794046	0.354174	5	1668	apoptotic process	BP	1
3506	GO:0018130	0.794409	0.313831	10	3145	heterocycle biosynthetic process	BP	1
5406	GO:0034248	0.795189	0.534476	1	403	regulation of cellular amide metabolic process	BP	1
8332	GO:0050877	0.795647	0.394066	3	1186	nervous system process	BP	1
318	GO:0001819	0.796756	0.531997	1	402	positive regulation of cytokine production	BP	1
2762	GO:0010646	0.798087	0.314078	9	2931	regulation of cell communication	BP	1
10478	GO:0071396	0.798821	0.528692	1	414	cellular response to lipid	BP	1
2630	GO:0010243	0.800654	0.429577	2	766	response to organonitrogen compound	BP	1
4107	GO:0023051	0.801005	0.310344	9	2940	regulation of signaling	BP	1
1537	GO:0006508	0.801313	0.361073	4	1391	proteolysis	BP	1
1824	GO:0006914	0.804197	0.520024	1	418	autophagy	BP	1
9906	GO:0061919	0.804197	0.520024	1	418	process utilizing autophagic mechanism	BP	1
5231	GO:0033554	0.804399	0.340185	5	1689	cellular response to stress	BP	1
12714	GO:1901615	0.807362	0.514849	1	422	organic hydroxy compound metabolic process	BP	1
2488	GO:0009605	0.807823	0.323588	6	2045	response to external stimulus	BP	1
6676	GO:0043254	0.808887	0.512343	1	420	regulation of protein-containing complex assembly	BP	1
8532	GO:0051252	0.812233	0.295853	9	2937	regulation of RNA metabolic process	BP	1
5566	GO:0034765	0.812454	0.506392	1	444	regulation of ion transmembrane transport	BP	1
3728	GO:0019637	0.814084	0.409129	2	765	organophosphate metabolic process	BP	1
2160	GO:0008015	0.814485	0.502986	1	450	blood circulation	BP	1
5640	GO:0035239	0.814974	0.407722	2	820	tube morphogenesis	BP	1
3003	GO:0012501	0.815251	0.325276	5	1717	programmed cell death	BP	1
2871	GO:0010817	0.815377	0.501497	1	441	regulation of hormone levels	BP	1
2579	GO:0009968	0.818467	0.361001	3	1144	negative regulation of signal transduction	BP	1
1544	GO:0006518	0.81898	0.401516	2	758	peptide metabolic process	BP	1
8043	GO:0048585	0.819044	0.33607	4	1462	negative regulation of response to stimulus	BP	1
9801	GO:0061564	0.821965	0.490233	1	478	axon development	BP	1
1960	GO:0007167	0.821978	0.396768	2	834	enzyme linked receptor protein signaling pathway	BP	1
5394	GO:0034220	0.822494	0.395956	2	830	ion transmembrane transport	BP	1
7001	GO:0044419	0.823923	0.352875	3	1121	biological process involved in interspecies interaction between organisms	BP	1
192	GO:0001501	0.82483	0.485306	1	455	skeletal system development	BP	1
7227	GO:0045597	0.826388	0.38978	2	832	positive regulation of cell differentiation	BP	1
11421	GO:0090407	0.831861	0.472966	1	439	organophosphate biosynthetic process	BP	1
2562	GO:0009896	0.832371	0.472025	1	464	positive regulation of catabolic process	BP	1
980	GO:0003013	0.83456	0.468091	1	479	circulatory system process	BP	1
3159	GO:0015031	0.836435	0.310783	4	1463	protein transport	BP	1
204	GO:0001525	0.836652	0.464325	1	476	angiogenesis	BP	1
6617	GO:0043066	0.837159	0.372394	2	822	negative regulation of apoptotic process	BP	1
6945	GO:0044255	0.837495	0.371845	2	819	cellular lipid metabolic process	BP	1
2670	GO:0010468	0.838611	0.249752	12	3875	regulation of gene expression	BP	1
12757	GO:1901698	0.839323	0.368836	2	839	response to nitrogen compound	BP	1
7032	GO:0044770	0.840665	0.457037	1	460	cell cycle phase transition	BP	1
4234	GO:0030334	0.843515	0.361888	2	868	regulation of cell migration	BP	1
2731	GO:0010608	0.843554	0.451703	1	468	posttranscriptional regulation of gene expression	BP	1
259	GO:0001701	0.843717	0.451393	1	474	in utero embryonic development	BP	1
4317	GO:0030855	0.845661	0.447756	1	493	epithelial cell differentiation	BP	1
8845	GO:0051960	0.846164	0.446803	1	506	regulation of nervous system development	BP	1
6620	GO:0043069	0.846941	0.356176	2	843	negative regulation of programmed cell death	BP	1
2560	GO:0009894	0.848085	0.354249	2	851	regulation of catabolic process	BP	1
6879	GO:0043933	0.852253	0.287049	4	1492	protein-containing complex subunit organization	BP	1
1812	GO:0006897	0.85301	0.43386	1	493	endocytosis	BP	1
4684	GO:0032270	0.855201	0.30439	3	1225	positive regulation of cellular protein metabolic process	BP	1
4088	GO:0022603	0.856902	0.339211	2	906	regulation of anatomical structure morphogenesis	BP	1
10654	GO:0071705	0.860074	0.260758	5	1843	nitrogen compound transport	BP	1
3327	GO:0016070	0.860348	0.223771	11	3636	RNA metabolic process	BP	1
5539	GO:0034654	0.862108	0.22881	9	3081	nucleobase-containing compound biosynthetic process	BP	1
2764	GO:0010648	0.863875	0.290339	3	1259	negative regulation of cell communication	BP	1
4964	GO:0032787	0.863907	0.412571	1	485	monocarboxylic acid metabolic process	BP	1
4110	GO:0023057	0.864112	0.289952	3	1260	negative regulation of signaling	BP	1
14890	GO:2000112	0.864399	0.225613	9	3111	regulation of cellular macromolecule biosynthetic process	BP	1
1205	GO:0005975	0.867194	0.405951	1	508	carbohydrate metabolic process	BP	1
10652	GO:0071702	0.867242	0.239959	6	2177	organic substance transport	BP	1
5563	GO:0034762	0.86802	0.404257	1	533	regulation of transmembrane transport	BP	1
2577	GO:0009966	0.869478	0.229142	7	2545	regulation of signal transduction	BP	1
6922	GO:0044087	0.869887	0.316423	2	933	regulation of cellular component biogenesis	BP	1
12759	GO:1901700	0.870234	0.279863	3	1259	response to oxygen-containing compound	BP	1
14909	GO:2000147	0.871641	0.396865	1	540	positive regulation of cell motility	BP	1
15529	Other	0.873107	0.393875	1	510	NA	NA	1
2701	GO:0010556	0.873339	0.213032	9	3145	regulation of macromolecule biosynthetic process	BP	1
2558	GO:0009892	0.877167	0.217892	7	2538	negative regulation of metabolic process	BP	1
6254	GO:0040017	0.877904	0.383833	1	554	positive regulation of locomotion	BP	1
7150	GO:0045184	0.878677	0.245656	4	1582	establishment of protein localization	BP	1
8545	GO:0051272	0.878904	0.381723	1	555	positive regulation of cellular component movement	BP	1
7378	GO:0045859	0.879223	0.381054	1	549	regulation of protein kinase activity	BP	1
6914	GO:0044057	0.879263	0.380958	1	562	regulation of system process	BP	1
3685	GO:0019438	0.880209	0.203242	9	3153	aromatic compound biosynthetic process	BP	1
10456	GO:0071363	0.881121	0.377012	1	559	cellular response to growth factor stimulus	BP	1
2669	GO:0010467	0.88145	0.186139	15	4837	gene expression	BP	1
3613	GO:0019219	0.882014	0.200652	9	3172	regulation of nucleobase-containing compound metabolic process	BP	1
9378	GO:0060627	0.883189	0.372591	1	552	regulation of vesicle-mediated transport	BP	1
6623	GO:0043086	0.883362	0.372229	1	542	negative regulation of catalytic activity	BP	1
6616	GO:0043065	0.884856	0.369	1	546	positive regulation of apoptotic process	BP	1
8527	GO:0051247	0.885047	0.254803	3	1304	positive regulation of protein metabolic process	BP	1
8008	GO:0048514	0.886738	0.364888	1	575	blood vessel morphogenesis	BP	1
10255	GO:0070848	0.887236	0.363803	1	572	response to growth factor	BP	1
8085	GO:0048667	0.88765	0.362873	1	601	cell morphogenesis involved in neuron differentiation	BP	1
975	GO:0003008	0.888979	0.228842	4	1761	system process	BP	1
6332	GO:0042221	0.88937	0.190009	9	3218	response to chemical	BP	1
3415	GO:0016477	0.889618	0.24687	3	1356	cell migration	BP	1
6619	GO:0043068	0.89097	0.355586	1	559	positive regulation of programmed cell death	BP	1
5299	GO:0033993	0.894513	0.347644	1	579	response to lipid	BP	1
11036	GO:0072657	0.894811	0.346979	1	571	protein localization to membrane	BP	1
1432	GO:0006357	0.898044	0.201674	5	2034	regulation of transcription by RNA polymerase II	BP	1
1430	GO:0006355	0.900556	0.18266	7	2668	regulation of transcription, DNA-templated	BP	1
11728	GO:0098662	0.900598	0.333724	1	607	inorganic cation transmembrane transport	BP	1
13476	GO:1903506	0.901593	0.18106	7	2672	regulation of nucleic acid-templated transcription	BP	1
15438	GO:2001141	0.902551	0.179579	7	2676	regulation of RNA biosynthetic process	BP	1
2728	GO:0010605	0.902895	0.185384	6	2342	negative regulation of macromolecule metabolic process	BP	1
9959	GO:0065003	0.903971	0.221344	3	1318	protein-containing complex assembly	BP	1
8041	GO:0048583	0.904203	0.168121	9	3284	regulation of response to stimulus	BP	1
2709	GO:0010564	0.905513	0.322233	1	591	regulation of cell cycle process	BP	1
4447	GO:0031326	0.907632	0.162974	9	3293	regulation of cellular biosynthetic process	BP	1
8748	GO:0051707	0.913104	0.233825	2	1012	response to other organism	BP	1
6665	GO:0043207	0.913682	0.232637	2	1014	response to external biotic stimulus	BP	1
1439	GO:0006366	0.913857	0.175567	5	2098	transcription by RNA polymerase II	BP	1
7823	GO:0046907	0.913939	0.202965	3	1380	intracellular transport	BP	1
222	GO:0001568	0.915568	0.29782	1	657	blood vessel development	BP	1
11726	GO:0098660	0.916055	0.296613	1	652	inorganic ion transmembrane transport	BP	1
2960	GO:0010942	0.916243	0.296164	1	623	positive regulation of cell death	BP	1
316	GO:0001817	0.916333	0.295938	1	626	regulation of cytokine production	BP	1
11105	GO:0080135	0.916655	0.295135	1	626	regulation of cellular response to stress	BP	1
6753	GO:0043408	0.916754	0.294879	1	641	regulation of MAPK cascade	BP	1
8731	GO:0051668	0.918426	0.29069	1	637	localization within membrane	BP	1
6245	GO:0040008	0.918495	0.290508	1	648	regulation of growth	BP	1
6681	GO:0043269	0.918704	0.289977	1	658	regulation of ion transport	BP	1
8468	GO:0051130	0.920012	0.219452	2	1083	positive regulation of cellular component organization	BP	1
2555	GO:0009889	0.920468	0.14338	9	3364	regulation of biosynthetic process	BP	1
1426	GO:0006351	0.921347	0.149881	7	2764	transcription, DNA-templated	BP	1
11718	GO:0098609	0.921532	0.282779	1	690	cell-cell adhesion	BP	1
11676	GO:0097659	0.9222	0.148502	7	2768	nucleic acid-templated transcription	BP	1
2489	GO:0009607	0.923368	0.212347	2	1048	response to biotic stimulus	BP	1
13053	GO:1902531	0.923666	0.184468	3	1457	regulation of intracellular signal transduction	BP	1
4955	GO:0032774	0.923769	0.145959	7	2777	RNA biosynthetic process	BP	1
10440	GO:0071345	0.924407	0.275392	1	653	cellular response to cytokine stimulus	BP	1
389	GO:0001944	0.926002	0.271213	1	690	vasculature development	BP	1
8045	GO:0048589	0.927326	0.267737	1	688	developmental growth	BP	1
10270	GO:0070887	0.928575	0.143341	6	2487	cellular response to chemical stimulus	BP	1
8467	GO:0051129	0.930893	0.258248	1	676	negative regulation of cellular component organization	BP	1
315	GO:0001816	0.931261	0.257258	1	676	cytokine production	BP	1
8466	GO:0051128	0.934655	0.139533	5	2215	regulation of cellular component organization	BP	1
42	GO:0000165	0.934845	0.247492	1	702	MAPK cascade	BP	1
6955	GO:0044271	0.940025	0.11	10	3744	cellular nitrogen compound biosynthetic process	BP	1
8533	GO:0051253	0.942458	0.169915	2	1153	negative regulation of RNA metabolic process	BP	1
5324	GO:0034097	0.946438	0.214477	1	737	response to cytokine	BP	1
10418	GO:0071310	0.948654	0.12182	4	1958	cellular response to organic substance	BP	1
11709	GO:0098542	0.949005	0.206836	1	740	defense response to other organism	BP	1
5535	GO:0034645	0.950288	0.0933874	10	3848	cellular macromolecule biosynthetic process	BP	1
2265	GO:0009059	0.954298	0.0867579	10	3884	macromolecule biosynthetic process	BP	1
39	GO:0000122	0.955784	0.185977	1	791	negative regulation of transcription by RNA polymerase II	BP	1
8497	GO:0051172	0.95727	0.104488	4	1989	negative regulation of nitrogen compound metabolic process	BP	1
14891	GO:2000113	0.958465	0.131212	2	1256	negative regulation of cellular macromolecule biosynthetic process	BP	1
8711	GO:0051641	0.958731	0.089868	6	2690	cellular localization	BP	1
7422	GO:0045934	0.959487	0.128622	2	1250	negative regulation of nucleobase-containing compound metabolic process	BP	1
2703	GO:0010558	0.960682	0.12557	2	1271	negative regulation of macromolecule biosynthetic process	BP	1
1803	GO:0006886	0.961708	0.166883	1	806	intracellular protein transport	BP	1
8546	GO:0051276	0.962315	0.164875	1	810	chromosome organization	BP	1
5102	GO:0033036	0.963942	0.0800151	6	2728	macromolecule localization	BP	1
6927	GO:0044092	0.966422	0.151005	1	849	negative regulation of molecular function	BP	1
13055	GO:1902533	0.966487	0.150779	1	864	positive regulation of intracellular signal transduction	BP	1
5199	GO:0033365	0.966636	0.15027	1	848	protein localization to organelle	BP	1
4448	GO:0031327	0.96752	0.107645	2	1321	negative regulation of cellular biosynthetic process	BP	1
2593	GO:0010033	0.967868	0.0764699	5	2465	response to organic substance	BP	1
2556	GO:0009890	0.971979	0.0954725	2	1364	negative regulation of biosynthetic process	BP	1
4445	GO:0031324	0.972082	0.0729335	4	2127	negative regulation of cellular metabolic process	BP	1
8427	GO:0051050	0.973019	0.127598	1	911	positive regulation of transport	BP	1
8754	GO:0051726	0.974289	0.122913	1	907	regulation of cell cycle	BP	1
5004	GO:0032879	0.975367	0.0608417	5	2578	regulation of localization	BP	1
6244	GO:0040007	0.975968	0.116612	1	956	growth	BP	1
12760	GO:1901701	0.976765	0.11358	1	956	cellular response to oxygen-containing compound	BP	1
7390	GO:0045892	0.984255	0.0835191	1	1047	negative regulation of transcription, DNA-templated	BP	1
13477	GO:1903507	0.984543	0.0822956	1	1051	negative regulation of nucleic acid-templated transcription	BP	1
13104	GO:1902679	0.984617	0.0819814	1	1052	negative regulation of RNA biosynthetic process	BP	1
4072	GO:0022402	0.985692	0.0773688	1	1053	cell cycle process	BP	1
1905	GO:0007049	0.986764	0.0513404	2	1544	cell cycle	BP	1
2178	GO:0008104	0.987062	0.0376534	4	2374	protein localization	BP	1
11104	GO:0080134	0.989892	0.05844	1	1140	regulation of response to stress	BP	1
8426	GO:0051049	0.990079	0.0402776	2	1670	regulation of transport	BP	1
5518	GO:0034613	0.991427	0.0355918	2	1676	cellular protein localization	BP	1
10229	GO:0070727	0.991816	0.0342164	2	1688	cellular macromolecule localization	BP	1
13223	GO:1902993	1	0.911329	0	24	positive regulation of amyloid precursor protein catabolic process	BP	1
2646	GO:0010332	1	0.825182	0	49	response to gamma radiation	BP	1
3487	GO:0018023	1	0.823779	0	52	peptidyl-lysine trimethylation	BP	1
7287	GO:0045670	1	0.780658	0	66	regulation of osteoclast differentiation	BP	1
12891	GO:1902100	1	0.837741	0	41	negative regulation of metaphase/anaphase transition of cell cycle	BP	1
14032	GO:1904589	1	0.738932	0	78	regulation of protein import	BP	1
11747	GO:0098727	1	0.562633	0	151	maintenance of cell number	BP	1
3152	GO:0014910	1	0.71107	0	91	regulation of smooth muscle cell migration	BP	1
11444	GO:0090559	1	0.736205	0	73	regulation of membrane permeability	BP	1
873	GO:0002790	1	0.388087	0	250	peptide secretion	BP	1
6949	GO:0044262	1	0.365121	0	258	cellular carbohydrate metabolic process	BP	1
12845	GO:1901991	1	0.525165	0	159	negative regulation of mitotic cell cycle phase transition	BP	1
12733	GO:1901653	1	0.332937	0	281	cellular response to peptide	BP	1
2571	GO:0009952	1	0.515727	0	172	anterior/posterior pattern specification	BP	1
5647	GO:0035265	1	0.495804	0	183	organ growth	BP	1
15379	GO:2000969	1	0.968189	0	9	positive regulation of AMPA receptor activity	BP	1
895	GO:0002831	1	0.336284	0	274	regulation of response to biotic stimulus	BP	1
1862	GO:0006979	1	0.221234	0	375	response to oxidative stress	BP	1
4775	GO:0032436	1	0.703171	0	88	positive regulation of proteasomal ubiquitin-dependent protein catabolic process	BP	1
6106	GO:0036473	1	0.692541	0	94	cell death in response to oxidative stress	BP	1
8941	GO:0055092	1	0.760556	0	73	sterol homeostasis	BP	1
1638	GO:0006631	1	0.264601	0	329	fatty acid metabolic process	BP	1
2011	GO:0007249	1	0.445493	0	210	I-kappaB kinase/NF-kappaB signaling	BP	1
4639	GO:0032196	1	0.909814	0	25	transposition	BP	1
11559	GO:0097190	1	0.0968327	0	572	apoptotic signaling pathway	BP	1
56	GO:0000278	1	0.0402414	0	793	mitotic cell cycle	BP	1
2962	GO:0010948	1	0.349474	0	263	negative regulation of cell cycle process	BP	1
6742	GO:0043392	1	0.850636	0	45	negative regulation of DNA binding	BP	1
7283	GO:0045666	1	0.697546	0	97	positive regulation of neuron differentiation	BP	1
9584	GO:0061005	1	0.855655	0	44	cell differentiation involved in kidney development	BP	1
32	GO:0000096	1	0.887109	0	29	sulfur amino acid metabolic process	BP	1
1901	GO:0007041	1	0.664734	0	103	lysosomal transport	BP	1
2052	GO:0007346	1	0.183654	0	421	regulation of mitotic cell cycle	BP	1
3302	GO:0015980	1	0.299873	0	286	energy derivation by oxidation of organic compounds	BP	1
8341	GO:0050890	1	0.308003	0	326	cognition	BP	1
9176	GO:0060341	1	0.0390699	0	815	regulation of cellular localization	BP	1
8290	GO:0050807	1	0.405884	0	257	regulation of synapse organization	BP	1
1	GO:0000002	1	0.910784	0	25	mitochondrial genome maintenance	BP	1
3	GO:0000012	1	0.956086	0	12	single strand break repair	BP	1
4	GO:0000017	1	0.99761	0	1	alpha-glucoside transport	BP	1
5	GO:0000018	1	0.678561	0	98	regulation of DNA recombination	BP	1
6	GO:0000019	1	0.978659	0	5	regulation of mitotic recombination	BP	1
7	GO:0000022	1	0.975682	0	6	mitotic spindle elongation	BP	1
8	GO:0000027	1	0.898724	0	24	ribosomal large subunit assembly	BP	1
9	GO:0000028	1	0.92474	0	19	ribosomal small subunit assembly	BP	1
10	GO:0000032	1	0.990948	0	2	cell wall mannoprotein biosynthetic process	BP	1
11	GO:0000038	1	0.88927	0	31	very long-chain fatty acid metabolic process	BP	1
13	GO:0000045	1	0.699194	0	93	autophagosome assembly	BP	1
14	GO:0000050	1	0.969133	0	8	urea cycle	BP	1
15	GO:0000052	1	0.973293	0	7	citrulline metabolic process	BP	1
16	GO:0000053	1	0.990938	0	2	argininosuccinate metabolic process	BP	1
17	GO:0000054	1	0.942882	0	14	ribosomal subunit export from nucleus	BP	1
18	GO:0000055	1	0.967897	0	8	ribosomal large subunit export from nucleus	BP	1
19	GO:0000056	1	0.968167	0	8	ribosomal small subunit export from nucleus	BP	1
20	GO:0000070	1	0.547606	0	147	mitotic sister chromatid segregation	BP	1
21	GO:0000075	1	0.507298	0	168	cell cycle checkpoint signaling	BP	1
22	GO:0000076	1	0.938547	0	16	DNA replication checkpoint signaling	BP	1
23	GO:0000077	1	0.651429	0	109	DNA damage checkpoint signaling	BP	1
24	GO:0000079	1	0.762475	0	68	regulation of cyclin-dependent protein serine/threonine kinase activity	BP	1
25	GO:0000080	1	0.995588	0	1	mitotic G1 phase	BP	1
26	GO:0000082	1	0.486459	0	184	G1/S transition of mitotic cell cycle	BP	1
27	GO:0000083	1	0.929794	0	18	regulation of transcription involved in G1/S transition of mitotic cell cycle	BP	1
28	GO:0000085	1	0.995451	0	1	mitotic G2 phase	BP	1
29	GO:0000086	1	0.595109	0	130	G2/M transition of mitotic cell cycle	BP	1
30	GO:0000087	1	0.992732	0	2	mitotic M phase	BP	1
31	GO:0000089	1	0.992732	0	2	mitotic metaphase	BP	1
33	GO:0000097	1	0.944591	0	13	sulfur amino acid biosynthetic process	BP	1
34	GO:0000098	1	0.980308	0	5	sulfur amino acid catabolic process	BP	1
35	GO:0000101	1	0.981692	0	5	sulfur amino acid transport	BP	1
36	GO:0000103	1	0.989949	0	3	sulfate assimilation	BP	1
37	GO:0000105	1	0.990947	0	2	histidine biosynthetic process	BP	1
38	GO:0000117	1	0.992479	0	2	regulation of transcription involved in G2/M transition of mitotic cell cycle	BP	1
40	GO:0000132	1	0.877387	0	32	establishment of mitotic spindle orientation	BP	1
43	GO:0000183	1	0.973441	0	9	rDNA heterochromatin assembly	BP	1
44	GO:0000184	1	0.86816	0	36	nuclear-transcribed mRNA catabolic process, nonsense-mediated decay	BP	1
46	GO:0000212	1	0.930451	0	19	meiotic spindle organization	BP	1
48	GO:0000237	1	0.981156	0	5	leptotene	BP	1
49	GO:0000239	1	0.995451	0	1	pachytene	BP	1
50	GO:0000244	1	0.964429	0	9	spliceosomal tri-snRNP complex assembly	BP	1
51	GO:0000245	1	0.828812	0	46	spliceosomal complex assembly	BP	1
52	GO:0000255	1	0.969443	0	8	allantoin metabolic process	BP	1
53	GO:0000266	1	0.838329	0	45	mitochondrial fission	BP	1
54	GO:0000271	1	0.773457	0	69	polysaccharide biosynthetic process	BP	1
55	GO:0000272	1	0.925367	0	20	polysaccharide catabolic process	BP	1
57	GO:0000279	1	0.96959	0	8	M phase	BP	1
58	GO:0000280	1	0.204184	0	393	nuclear division	BP	1
59	GO:0000281	1	0.774711	0	66	mitotic cytokinesis	BP	1
60	GO:0000288	1	0.83152	0	50	nuclear-transcribed mRNA catabolic process, deadenylation-dependent decay	BP	1
61	GO:0000289	1	0.909323	0	26	nuclear-transcribed mRNA poly(A) tail shortening	BP	1
62	GO:0000290	1	0.958839	0	11	deadenylation-dependent decapping of nuclear-transcribed mRNA	BP	1
63	GO:0000291	1	0.938459	0	15	nuclear-transcribed mRNA catabolic process, exonucleolytic	BP	1
64	GO:0000294	1	0.993231	0	2	nuclear-transcribed mRNA catabolic process, endonucleolytic cleavage-dependent decay	BP	1
65	GO:0000296	1	0.996633	0	1	spermine transport	BP	1
66	GO:0000301	1	0.99431	0	2	retrograde transport, vesicle recycling within Golgi	BP	1
67	GO:0000302	1	0.503788	0	173	response to reactive oxygen species	BP	1
68	GO:0000303	1	0.929007	0	20	response to superoxide	BP	1
69	GO:0000304	1	0.996049	0	1	response to singlet oxygen	BP	1
70	GO:0000305	1	0.924776	0	21	response to oxygen radical	BP	1
71	GO:0000320	1	0.984623	0	4	re-entry into mitotic cell cycle	BP	1
72	GO:0000338	1	0.956353	0	10	protein deneddylation	BP	1
73	GO:0000349	1	0.992423	0	2	generation of catalytic spliceosome for first transesterification step	BP	1
74	GO:0000350	1	0.990923	0	2	generation of catalytic spliceosome for second transesterification step	BP	1
77	GO:0000378	1	0.995495	0	1	RNA exon ligation	BP	1
78	GO:0000379	1	0.986414	0	3	tRNA-type intron splice site recognition and cleavage	BP	1
81	GO:0000387	1	0.876381	0	32	spliceosomal snRNP assembly	BP	1
82	GO:0000388	1	0.995451	0	1	spliceosome conformational change to release U4 (or U4atac) and U1 (or U11)	BP	1
83	GO:0000389	1	0.990923	0	2	mRNA 3'-splice site recognition	BP	1
84	GO:0000390	1	0.990922	0	2	spliceosomal complex disassembly	BP	1
85	GO:0000393	1	0.978938	0	5	spliceosomal conformational changes to generate catalytic conformation	BP	1
86	GO:0000394	1	0.951782	0	11	RNA splicing, via endonucleolytic cleavage and ligation	BP	1
87	GO:0000395	1	0.976222	0	6	mRNA 5'-splice site recognition	BP	1
89	GO:0000409	1	0.995982	0	1	regulation of transcription by galactose	BP	1
90	GO:0000411	1	0.995982	0	1	positive regulation of transcription by galactose	BP	1
92	GO:0000414	1	0.970128	0	8	regulation of histone H3-K36 methylation	BP	1
93	GO:0000415	1	0.993161	0	2	negative regulation of histone H3-K36 methylation	BP	1
94	GO:0000416	1	0.98576	0	4	positive regulation of histone H3-K36 methylation	BP	1
95	GO:0000422	1	0.749674	0	72	autophagy of mitochondrion	BP	1
96	GO:0000423	1	0.8827	0	31	mitophagy	BP	1
97	GO:0000425	1	0.995451	0	1	pexophagy	BP	1
98	GO:0000429	1	0.98694	0	3	carbon catabolite regulation of transcription from RNA polymerase II promoter	BP	1
99	GO:0000430	1	0.990922	0	2	regulation of transcription from RNA polymerase II promoter by glucose	BP	1
100	GO:0000431	1	0.995982	0	1	regulation of transcription from RNA polymerase II promoter by galactose	BP	1
101	GO:0000432	1	0.990922	0	2	positive regulation of transcription from RNA polymerase II promoter by glucose	BP	1
102	GO:0000435	1	0.995982	0	1	positive regulation of transcription from RNA polymerase II promoter by galactose	BP	1
103	GO:0000436	1	0.98694	0	3	carbon catabolite activation of transcription from RNA polymerase II promoter	BP	1
104	GO:0000447	1	0.968345	0	8	endonucleolytic cleavage in ITS1 to separate SSU-rRNA from 5.8S rRNA and LSU-rRNA from tricistronic rRNA transcript (SSU-rRNA, 5.8S rRNA, LSU-rRNA)	BP	1
105	GO:0000448	1	0.988687	0	3	cleavage in ITS2 between 5.8S rRNA and LSU-rRNA of tricistronic rRNA transcript (SSU-rRNA, 5.8S rRNA, LSU-rRNA)	BP	1
106	GO:0000451	1	0.995451	0	1	rRNA 2'-O-methylation	BP	1
107	GO:0000454	1	0.97766	0	5	snoRNA guided rRNA pseudouridine synthesis	BP	1
108	GO:0000455	1	0.97466	0	6	enzyme-directed rRNA pseudouridine synthesis	BP	1
109	GO:0000459	1	0.962469	0	9	exonucleolytic trimming involved in rRNA processing	BP	1
110	GO:0000460	1	0.864938	0	35	maturation of 5.8S rRNA	BP	1
111	GO:0000461	1	0.995451	0	1	endonucleolytic cleavage to generate mature 3'-end of SSU-rRNA from (SSU-rRNA, 5.8S rRNA, LSU-rRNA)	BP	1
113	GO:0000463	1	0.933355	0	16	maturation of LSU-rRNA from tricistronic rRNA transcript (SSU-rRNA, 5.8S rRNA, LSU-rRNA)	BP	1
114	GO:0000466	1	0.905031	0	24	maturation of 5.8S rRNA from tricistronic rRNA transcript (SSU-rRNA, 5.8S rRNA, LSU-rRNA)	BP	1
115	GO:0000467	1	0.962469	0	9	exonucleolytic trimming to generate mature 3'-end of 5.8S rRNA from tricistronic rRNA transcript (SSU-rRNA, 5.8S rRNA, LSU-rRNA)	BP	1
116	GO:0000469	1	0.894182	0	27	cleavage involved in rRNA processing	BP	1
117	GO:0000470	1	0.883798	0	29	maturation of LSU-rRNA	BP	1
118	GO:0000472	1	0.989303	0	3	endonucleolytic cleavage to generate mature 5'-end of SSU-rRNA from (SSU-rRNA, 5.8S rRNA, LSU-rRNA)	BP	1
119	GO:0000478	1	0.9419	0	15	endonucleolytic cleavage involved in rRNA processing	BP	1
120	GO:0000479	1	0.9419	0	15	endonucleolytic cleavage of tricistronic rRNA transcript (SSU-rRNA, 5.8S rRNA, LSU-rRNA)	BP	1
121	GO:0000480	1	0.97607	0	6	endonucleolytic cleavage in 5'-ETS of tricistronic rRNA transcript (SSU-rRNA, 5.8S rRNA, LSU-rRNA)	BP	1
122	GO:0000481	1	0.997649	0	1	maturation of 5S rRNA	BP	1
123	GO:0000491	1	0.948407	0	13	small nucleolar ribonucleoprotein complex assembly	BP	1
124	GO:0000492	1	0.956688	0	11	box C/D snoRNP assembly	BP	1
125	GO:0000493	1	0.991351	0	2	box H/ACA snoRNP assembly	BP	1
126	GO:0000494	1	0.986459	0	3	box C/D RNA 3'-end processing	BP	1
127	GO:0000495	1	0.992695	0	2	box H/ACA RNA 3'-end processing	BP	1
128	GO:0000578	1	0.885489	0	31	embryonic axis specification	BP	1
129	GO:0000706	1	0.987073	0	3	meiotic DNA double-strand break processing	BP	1
130	GO:0000707	1	0.992091	0	2	meiotic DNA recombinase assembly	BP	1
131	GO:0000708	1	0.995451	0	1	meiotic strand invasion	BP	1
132	GO:0000709	1	0.995451	0	1	meiotic joint molecule formation	BP	1
133	GO:0000710	1	0.985558	0	4	meiotic mismatch repair	BP	1
134	GO:0000711	1	0.991264	0	2	meiotic DNA repair synthesis	BP	1
135	GO:0000712	1	0.936022	0	16	resolution of meiotic recombination intermediates	BP	1
136	GO:0000715	1	0.988564	0	3	nucleotide-excision repair, DNA damage recognition	BP	1
137	GO:0000717	1	0.992466	0	2	nucleotide-excision repair, DNA duplex unwinding	BP	1
138	GO:0000720	1	0.986106	0	4	pyrimidine dimer repair by nucleotide-excision repair	BP	1
139	GO:0000722	1	0.931389	0	16	telomere maintenance via recombination	BP	1
141	GO:0000724	1	0.594336	0	131	double-strand break repair via homologous recombination	BP	1
142	GO:0000725	1	0.588895	0	133	recombinational repair	BP	1
143	GO:0000727	1	0.953465	0	12	double-strand break repair via break-induced replication	BP	1
144	GO:0000729	1	0.937679	0	16	DNA double-strand break processing	BP	1
145	GO:0000730	1	0.979319	0	5	DNA recombinase assembly	BP	1
146	GO:0000731	1	0.889889	0	30	DNA synthesis involved in DNA repair	BP	1
147	GO:0000732	1	0.995451	0	1	strand displacement	BP	1
148	GO:0000737	1	0.895074	0	26	DNA catabolic process, endonucleolytic	BP	1
149	GO:0000738	1	0.981926	0	4	DNA catabolic process, exonucleolytic	BP	1
150	GO:0000768	1	0.8093	0	57	syncytium formation by plasma membrane fusion	BP	1
151	GO:0000819	1	0.491683	0	173	sister chromatid segregation	BP	1
152	GO:0000820	1	0.97121	0	8	regulation of glutamine family amino acid metabolic process	BP	1
153	GO:0000821	1	0.98405	0	4	regulation of arginine metabolic process	BP	1
156	GO:0000910	1	0.531977	0	163	cytokinesis	BP	1
157	GO:0000912	1	0.975496	0	6	assembly of actomyosin apparatus involved in cytokinesis	BP	1
158	GO:0000915	1	0.975496	0	6	actomyosin contractile ring assembly	BP	1
159	GO:0000917	1	0.995451	0	1	division septum assembly	BP	1
160	GO:0000956	1	0.66132	0	106	nuclear-transcribed mRNA catabolic process	BP	1
161	GO:0000957	1	0.975359	0	6	mitochondrial RNA catabolic process	BP	1
162	GO:0000958	1	0.988795	0	3	mitochondrial mRNA catabolic process	BP	1
164	GO:0000960	1	0.977561	0	5	regulation of mitochondrial RNA catabolic process	BP	1
165	GO:0000961	1	0.990922	0	2	negative regulation of mitochondrial RNA catabolic process	BP	1
166	GO:0000962	1	0.986518	0	3	positive regulation of mitochondrial RNA catabolic process	BP	1
167	GO:0000963	1	0.932172	0	17	mitochondrial RNA processing	BP	1
168	GO:0000964	1	0.984644	0	4	mitochondrial RNA 5'-end processing	BP	1
169	GO:0000965	1	0.9794	0	5	mitochondrial RNA 3'-end processing	BP	1
170	GO:0000966	1	0.918675	0	20	RNA 5'-end processing	BP	1
171	GO:0000967	1	0.989303	0	3	rRNA 5'-end processing	BP	1
172	GO:0000968	1	0.995495	0	1	tRNA exon ligation	BP	1
173	GO:0000971	1	0.995495	0	1	tRNA exon ligation utilizing 2',3' cyclic phosphate of 5'-exon as source of linkage phosphate	BP	1
174	GO:0000972	1	0.977432	0	6	transcription-dependent tethering of RNA polymerase II gene DNA at nuclear periphery	BP	1
175	GO:0000973	1	0.990922	0	2	posttranscriptional tethering of RNA polymerase II gene DNA at nuclear periphery	BP	1
176	GO:0001100	1	0.995451	0	1	negative regulation of exit from mitosis	BP	1
177	GO:0001101	1	0.699446	0	94	response to acid chemical	BP	1
178	GO:0001112	1	0.994649	0	2	DNA-templated transcription open complex formation	BP	1
179	GO:0001113	1	0.997547	0	1	transcription open complex formation at RNA polymerase II promoter	BP	1
180	GO:0001120	1	0.994649	0	2	protein-DNA complex remodeling	BP	1
181	GO:0001172	1	0.996938	0	1	transcription, RNA-templated	BP	1
182	GO:0001173	1	0.996395	0	1	DNA-templated transcriptional start site selection	BP	1
183	GO:0001174	1	0.996395	0	1	transcriptional start site selection at RNA polymerase II promoter	BP	1
184	GO:0001188	1	0.991039	0	2	RNA polymerase I preinitiation complex assembly	BP	1
185	GO:0001192	1	0.995451	0	1	maintenance of transcriptional fidelity during DNA-templated transcription elongation	BP	1
186	GO:0001193	1	0.995451	0	1	maintenance of transcriptional fidelity during DNA-templated transcription elongation from RNA polymerase II promoter	BP	1
187	GO:0001207	1	0.995527	0	1	histone displacement	BP	1
188	GO:0001306	1	0.988545	0	3	age-dependent response to oxidative stress	BP	1
189	GO:0001315	1	0.997599	0	1	age-dependent response to reactive oxygen species	BP	1
190	GO:0001325	1	0.967399	0	8	formation of extrachromosomal circular DNA	BP	1
191	GO:0001408	1	0.984733	0	4	guanine nucleotide transport	BP	1
193	GO:0001502	1	0.948264	0	14	cartilage condensation	BP	1
195	GO:0001504	1	0.876084	0	36	neurotransmitter uptake	BP	1
199	GO:0001514	1	0.971528	0	7	selenocysteine incorporation	BP	1
200	GO:0001516	1	0.89212	0	29	prostaglandin biosynthetic process	BP	1
201	GO:0001519	1	0.995451	0	1	peptide amidation	BP	1
202	GO:0001522	1	0.925429	0	18	pseudouridine synthesis	BP	1
203	GO:0001523	1	0.835234	0	44	retinoid metabolic process	BP	1
206	GO:0001541	1	0.798995	0	57	ovarian follicle development	BP	1
207	GO:0001542	1	0.961755	0	11	ovulation from ovarian follicle	BP	1
208	GO:0001543	1	0.988299	0	3	ovarian follicle rupture	BP	1
209	GO:0001544	1	0.992471	0	2	initiation of primordial ovarian follicle growth	BP	1
210	GO:0001545	1	0.997123	0	1	primary ovarian follicle growth	BP	1
211	GO:0001546	1	0.99217	0	2	preantral ovarian follicle growth	BP	1
212	GO:0001547	1	0.975406	0	7	antral ovarian follicle growth	BP	1
213	GO:0001550	1	0.991626	0	2	ovarian cumulus expansion	BP	1
214	GO:0001552	1	0.993085	0	2	ovarian follicle atresia	BP	1
215	GO:0001553	1	0.953352	0	13	luteinization	BP	1
216	GO:0001555	1	0.993302	0	2	oocyte growth	BP	1
217	GO:0001556	1	0.896006	0	29	oocyte maturation	BP	1
218	GO:0001558	1	0.20346	0	409	regulation of cell growth	BP	1
219	GO:0001560	1	0.990429	0	3	regulation of cell growth by extracellular stimulus	BP	1
220	GO:0001561	1	0.977655	0	5	fatty acid alpha-oxidation	BP	1
221	GO:0001562	1	0.886333	0	31	response to protozoan	BP	1
223	GO:0001569	1	0.861877	0	41	branching involved in blood vessel morphogenesis	BP	1
224	GO:0001570	1	0.73176	0	85	vasculogenesis	BP	1
225	GO:0001572	1	0.997676	0	1	lactosylceramide biosynthetic process	BP	1
226	GO:0001573	1	0.918197	0	24	ganglioside metabolic process	BP	1
227	GO:0001574	1	0.948975	0	15	ganglioside biosynthetic process	BP	1
231	GO:0001579	1	0.993166	0	2	medium-chain fatty acid transport	BP	1
232	GO:0001580	1	0.971497	0	7	detection of chemical stimulus involved in sensory perception of bitter taste	BP	1
233	GO:0001581	1	0.995172	0	2	detection of chemical stimulus involved in sensory perception of sour taste	BP	1
234	GO:0001582	1	0.997566	0	1	detection of chemical stimulus involved in sensory perception of sweet taste	BP	1
235	GO:0001649	1	0.497194	0	182	osteoblast differentiation	BP	1
238	GO:0001656	1	0.774665	0	72	metanephros development	BP	1
239	GO:0001657	1	0.719446	0	87	ureteric bud development	BP	1
240	GO:0001658	1	0.82758	0	49	branching involved in ureteric bud morphogenesis	BP	1
242	GO:0001660	1	0.951614	0	13	fever generation	BP	1
243	GO:0001661	1	0.990301	0	4	conditioned taste aversion	BP	1
244	GO:0001662	1	0.836953	0	49	behavioral fear response	BP	1
247	GO:0001672	1	0.964909	0	10	regulation of chromatin assembly or disassembly	BP	1
248	GO:0001675	1	0.947062	0	15	acrosome assembly	BP	1
249	GO:0001676	1	0.753876	0	72	long-chain fatty acid metabolic process	BP	1
250	GO:0001678	1	0.587528	0	139	cellular glucose homeostasis	BP	1
251	GO:0001680	1	0.995451	0	1	tRNA 3'-terminal CCA addition	BP	1
252	GO:0001682	1	0.943853	0	13	tRNA 5'-leader removal	BP	1
253	GO:0001692	1	0.991019	0	2	histamine metabolic process	BP	1
254	GO:0001694	1	0.995451	0	1	histamine biosynthetic process	BP	1
255	GO:0001695	1	0.995548	0	1	histamine catabolic process	BP	1
256	GO:0001696	1	0.943604	0	15	gastric acid secretion	BP	1
257	GO:0001697	1	0.997609	0	1	histamine-induced gastric acid secretion	BP	1
258	GO:0001698	1	0.986007	0	4	gastrin-induced gastric acid secretion	BP	1
260	GO:0001702	1	0.915667	0	24	gastrulation with mouth forming second	BP	1
261	GO:0001704	1	0.748896	0	79	formation of primary germ layer	BP	1
262	GO:0001705	1	0.988571	0	3	ectoderm formation	BP	1
263	GO:0001706	1	0.894935	0	30	endoderm formation	BP	1
264	GO:0001707	1	0.836681	0	49	mesoderm formation	BP	1
265	GO:0001708	1	0.80829	0	53	cell fate specification	BP	1
266	GO:0001709	1	0.908984	0	24	cell fate determination	BP	1
267	GO:0001710	1	0.959986	0	10	mesodermal cell fate commitment	BP	1
268	GO:0001711	1	0.959832	0	10	endodermal cell fate commitment	BP	1
269	GO:0001712	1	0.988571	0	3	ectodermal cell fate commitment	BP	1
270	GO:0001714	1	0.98402	0	4	endodermal cell fate specification	BP	1
271	GO:0001715	1	0.997627	0	1	ectodermal cell fate specification	BP	1
272	GO:0001731	1	0.951216	0	12	formation of translation preinitiation complex	BP	1
273	GO:0001732	1	0.985703	0	4	formation of cytoplasmic translation initiation complex	BP	1
276	GO:0001743	1	0.995473	0	1	lens placode formation	BP	1
277	GO:0001754	1	0.839123	0	47	eye photoreceptor cell differentiation	BP	1
278	GO:0001755	1	0.805972	0	59	neural crest cell migration	BP	1
279	GO:0001756	1	0.813697	0	54	somitogenesis	BP	1
280	GO:0001757	1	0.985809	0	4	somite specification	BP	1
282	GO:0001762	1	0.995451	0	1	beta-alanine transport	BP	1
283	GO:0001763	1	0.460387	0	209	morphogenesis of a branching structure	BP	1
284	GO:0001764	1	0.542197	0	171	neuron migration	BP	1
285	GO:0001765	1	0.970681	0	8	membrane raft assembly	BP	1
286	GO:0001766	1	0.993054	0	2	membrane raft polarization	BP	1
287	GO:0001767	1	0.96696	0	10	establishment of lymphocyte polarity	BP	1
288	GO:0001768	1	0.96696	0	10	establishment of T cell polarity	BP	1
289	GO:0001771	1	0.958105	0	11	immunological synapse formation	BP	1
290	GO:0001773	1	0.906846	0	26	myeloid dendritic cell activation	BP	1
291	GO:0001774	1	0.866314	0	37	microglial cell activation	BP	1
293	GO:0001776	1	0.670887	0	104	leukocyte homeostasis	BP	1
294	GO:0001777	1	0.986414	0	3	T cell homeostatic proliferation	BP	1
295	GO:0001778	1	0.952646	0	14	plasma membrane repair	BP	1
297	GO:0001780	1	0.90637	0	26	neutrophil homeostasis	BP	1
298	GO:0001781	1	0.960971	0	11	neutrophil apoptotic process	BP	1
299	GO:0001782	1	0.870149	0	36	B cell homeostasis	BP	1
300	GO:0001783	1	0.910772	0	24	B cell apoptotic process	BP	1
301	GO:0001787	1	0.972851	0	7	natural killer cell proliferation	BP	1
302	GO:0001788	1	0.99101	0	2	antibody-dependent cellular cytotoxicity	BP	1
303	GO:0001794	1	0.977788	0	5	type IIa hypersensitivity	BP	1
304	GO:0001796	1	0.977788	0	5	regulation of type IIa hypersensitivity	BP	1
305	GO:0001798	1	0.977788	0	5	positive regulation of type IIa hypersensitivity	BP	1
306	GO:0001802	1	0.986501	0	3	type III hypersensitivity	BP	1
307	GO:0001803	1	0.986501	0	3	regulation of type III hypersensitivity	BP	1
308	GO:0001805	1	0.986501	0	3	positive regulation of type III hypersensitivity	BP	1
309	GO:0001806	1	0.98301	0	4	type IV hypersensitivity	BP	1
310	GO:0001807	1	0.987504	0	3	regulation of type IV hypersensitivity	BP	1
311	GO:0001808	1	0.991623	0	2	negative regulation of type IV hypersensitivity	BP	1
312	GO:0001810	1	0.982213	0	4	regulation of type I hypersensitivity	BP	1
313	GO:0001811	1	0.995485	0	1	negative regulation of type I hypersensitivity	BP	1
314	GO:0001812	1	0.986669	0	3	positive regulation of type I hypersensitivity	BP	1
319	GO:0001820	1	0.949027	0	14	serotonin secretion	BP	1
320	GO:0001821	1	0.948901	0	13	histamine secretion	BP	1
321	GO:0001822	1	0.362281	0	277	kidney development	BP	1
322	GO:0001823	1	0.717709	0	88	mesonephros development	BP	1
323	GO:0001824	1	0.586249	0	135	blastocyst development	BP	1
324	GO:0001825	1	0.82579	0	50	blastocyst formation	BP	1
325	GO:0001826	1	0.972726	0	7	inner cell mass cell differentiation	BP	1
326	GO:0001827	1	0.990588	0	3	inner cell mass cell fate commitment	BP	1
327	GO:0001828	1	0.986127	0	4	inner cell mass cellular morphogenesis	BP	1
328	GO:0001829	1	0.930443	0	19	trophectodermal cell differentiation	BP	1
329	GO:0001830	1	0.997747	0	1	trophectodermal cell fate commitment	BP	1
330	GO:0001831	1	0.991732	0	2	trophectodermal cellular morphogenesis	BP	1
331	GO:0001832	1	0.890686	0	29	blastocyst growth	BP	1
332	GO:0001833	1	0.932713	0	17	inner cell mass cell proliferation	BP	1
333	GO:0001834	1	0.98041	0	5	trophectodermal cell proliferation	BP	1
334	GO:0001835	1	0.880025	0	34	blastocyst hatching	BP	1
335	GO:0001836	1	0.772108	0	63	release of cytochrome c from mitochondria	BP	1
336	GO:0001837	1	0.597338	0	137	epithelial to mesenchymal transition	BP	1
337	GO:0001838	1	0.585194	0	142	embryonic epithelial tube formation	BP	1
338	GO:0001839	1	0.973728	0	7	neural plate morphogenesis	BP	1
339	GO:0001840	1	0.960689	0	10	neural plate development	BP	1
340	GO:0001841	1	0.621395	0	126	neural tube formation	BP	1
341	GO:0001842	1	0.971552	0	8	neural fold formation	BP	1
342	GO:0001843	1	0.67132	0	105	neural tube closure	BP	1
343	GO:0001844	1	0.979327	0	5	protein insertion into mitochondrial membrane involved in apoptotic signaling pathway	BP	1
345	GO:0001865	1	0.954183	0	13	NK T cell differentiation	BP	1
346	GO:0001866	1	0.981983	0	4	NK T cell proliferation	BP	1
347	GO:0001867	1	0.972736	0	7	complement activation, lectin pathway	BP	1
348	GO:0001868	1	0.992391	0	2	regulation of complement activation, lectin pathway	BP	1
349	GO:0001869	1	0.992391	0	2	negative regulation of complement activation, lectin pathway	BP	1
350	GO:0001878	1	0.959937	0	10	response to yeast	BP	1
351	GO:0001880	1	0.990443	0	3	Mullerian duct regression	BP	1
352	GO:0001881	1	0.864824	0	38	receptor recycling	BP	1
353	GO:0001885	1	0.775409	0	70	endothelial cell development	BP	1
354	GO:0001886	1	0.94603	0	15	endothelial cell morphogenesis	BP	1
355	GO:0001887	1	0.987103	0	3	selenium compound metabolic process	BP	1
357	GO:0001890	1	0.587313	0	140	placenta development	BP	1
358	GO:0001892	1	0.707319	0	91	embryonic placenta development	BP	1
359	GO:0001893	1	0.890185	0	29	maternal placenta development	BP	1
362	GO:0001905	1	0.984178	0	4	activation of membrane attack complex	BP	1
364	GO:0001907	1	0.991298	0	2	killing by symbiont of host cells	BP	1
366	GO:0001910	1	0.720878	0	80	regulation of leukocyte mediated cytotoxicity	BP	1
367	GO:0001911	1	0.945527	0	15	negative regulation of leukocyte mediated cytotoxicity	BP	1
368	GO:0001912	1	0.775433	0	61	positive regulation of leukocyte mediated cytotoxicity	BP	1
369	GO:0001913	1	0.811199	0	50	T cell mediated cytotoxicity	BP	1
370	GO:0001914	1	0.840311	0	41	regulation of T cell mediated cytotoxicity	BP	1
371	GO:0001915	1	0.988267	0	4	negative regulation of T cell mediated cytotoxicity	BP	1
372	GO:0001916	1	0.85591	0	36	positive regulation of T cell mediated cytotoxicity	BP	1
373	GO:0001919	1	0.900646	0	27	regulation of receptor recycling	BP	1
374	GO:0001920	1	0.989401	0	3	negative regulation of receptor recycling	BP	1
375	GO:0001921	1	0.934438	0	16	positive regulation of receptor recycling	BP	1
376	GO:0001922	1	0.979826	0	5	B-1 B cell homeostasis	BP	1
378	GO:0001927	1	0.993134	0	2	exocyst assembly	BP	1
379	GO:0001928	1	0.993134	0	2	regulation of exocyst assembly	BP	1
381	GO:0001933	1	0.282436	0	328	negative regulation of protein phosphorylation	BP	1
383	GO:0001935	1	0.587935	0	137	endothelial cell proliferation	BP	1
384	GO:0001936	1	0.618586	0	124	regulation of endothelial cell proliferation	BP	1
385	GO:0001937	1	0.845762	0	41	negative regulation of endothelial cell proliferation	BP	1
386	GO:0001938	1	0.717319	0	87	positive regulation of endothelial cell proliferation	BP	1
387	GO:0001941	1	0.85388	0	45	postsynaptic membrane organization	BP	1
390	GO:0001945	1	0.908244	0	28	lymph vessel development	BP	1
391	GO:0001946	1	0.931735	0	20	lymphangiogenesis	BP	1
392	GO:0001947	1	0.826354	0	48	heart looping	BP	1
393	GO:0001949	1	0.995637	0	1	sebaceous gland cell differentiation	BP	1
394	GO:0001951	1	0.986726	0	3	intestinal D-glucose absorption	BP	1
395	GO:0001952	1	0.647413	0	120	regulation of cell-matrix adhesion	BP	1
396	GO:0001953	1	0.878702	0	36	negative regulation of cell-matrix adhesion	BP	1
397	GO:0001954	1	0.800639	0	59	positive regulation of cell-matrix adhesion	BP	1
398	GO:0001955	1	0.979814	0	6	blood vessel maturation	BP	1
399	GO:0001956	1	0.932641	0	19	positive regulation of neurotransmitter secretion	BP	1
400	GO:0001957	1	0.975105	0	6	intramembranous ossification	BP	1
401	GO:0001958	1	0.892054	0	29	endochondral ossification	BP	1
402	GO:0001959	1	0.636274	0	113	regulation of cytokine-mediated signaling pathway	BP	1
403	GO:0001960	1	0.802461	0	56	negative regulation of cytokine-mediated signaling pathway	BP	1
404	GO:0001961	1	0.837924	0	44	positive regulation of cytokine-mediated signaling pathway	BP	1
405	GO:0001963	1	0.904384	0	27	synaptic transmission, dopaminergic	BP	1
406	GO:0001964	1	0.89552	0	34	startle response	BP	1
407	GO:0001966	1	0.988175	0	3	thigmotaxis	BP	1
408	GO:0001967	1	0.941689	0	16	suckling behavior	BP	1
409	GO:0001969	1	0.986544	0	3	regulation of activation of membrane attack complex	BP	1
410	GO:0001970	1	0.995451	0	1	positive regulation of activation of membrane attack complex	BP	1
411	GO:0001971	1	0.991053	0	2	negative regulation of activation of membrane attack complex	BP	1
412	GO:0001973	1	0.951693	0	13	G protein-coupled adenosine receptor signaling pathway	BP	1
413	GO:0001974	1	0.830571	0	50	blood vessel remodeling	BP	1
414	GO:0001975	1	0.937314	0	20	response to amphetamine	BP	1
416	GO:0001977	1	0.964753	0	11	renal system process involved in regulation of blood volume	BP	1
417	GO:0001978	1	0.98288	0	5	regulation of systemic arterial blood pressure by carotid sinus baroreceptor feedback	BP	1
419	GO:0001980	1	0.995451	0	1	regulation of systemic arterial blood pressure by ischemic conditions	BP	1
420	GO:0001982	1	0.993961	0	2	baroreceptor response to decreased systemic arterial blood pressure	BP	1
421	GO:0001983	1	0.988853	0	3	baroreceptor response to increased systemic arterial blood pressure	BP	1
422	GO:0001984	1	0.995451	0	1	artery vasodilation involved in baroreceptor response to increased systemic arterial blood pressure	BP	1
423	GO:0001985	1	0.997601	0	1	negative regulation of heart rate involved in baroreceptor response to increased systemic arterial blood pressure	BP	1
424	GO:0001986	1	0.995761	0	1	negative regulation of the force of heart contraction involved in baroreceptor response to increased systemic arterial blood pressure	BP	1
425	GO:0001987	1	0.997357	0	1	vasoconstriction of artery involved in baroreceptor response to lowering of systemic arterial blood pressure	BP	1
426	GO:0001988	1	0.996594	0	1	positive regulation of heart rate involved in baroreceptor response to decreased systemic arterial blood pressure	BP	1
427	GO:0001990	1	0.891641	0	33	regulation of systemic arterial blood pressure by hormone	BP	1
428	GO:0001991	1	0.950779	0	14	regulation of systemic arterial blood pressure by circulatory renin-angiotensin	BP	1
429	GO:0001992	1	0.992011	0	3	regulation of systemic arterial blood pressure by vasopressin	BP	1
430	GO:0001993	1	0.972183	0	8	regulation of systemic arterial blood pressure by norepinephrine-epinephrine	BP	1
431	GO:0001994	1	0.990817	0	3	norepinephrine-epinephrine vasoconstriction involved in regulation of systemic arterial blood pressure	BP	1
432	GO:0001996	1	0.982977	0	5	positive regulation of heart rate by epinephrine-norepinephrine	BP	1
433	GO:0001997	1	0.987776	0	4	positive regulation of the force of heart contraction by epinephrine-norepinephrine	BP	1
434	GO:0001998	1	0.983184	0	4	angiotensin-mediated vasoconstriction involved in regulation of systemic arterial blood pressure	BP	1
[truncated: 13,530 more rows]

## Sheet: GO_MF_NODOSE_up
	category	over_represented_pvalue	under_represented_pvalue	numDEInCat	numInCat	term	ontology	padj_value
3626	GO:0051879	0.000975097	0.999958	3	48	Hsp90 protein binding	MF	1
2439	GO:0031072	0.00243532	0.999752	4	141	heat shock protein binding	MF	1
172	GO:0001785	0.00255254	1	1	1	prostaglandin J receptor activity	MF	1
926	GO:0004956	0.00255254	1	1	1	prostaglandin D receptor activity	MF	1
2187	GO:0019239	0.00357252	0.999906	2	22	deaminase activity	MF	1
3504	GO:0050512	0.00396044	1	1	1	lactosylceramide 4-alpha-galactosyltransferase activity	MF	1
1990	GO:0016814	0.00405591	0.999886	2	24	hydrolase activity, acting on carbon-nitrogen (but not peptide) bonds, in cyclic amidines	MF	1
158	GO:0001671	0.00421789	0.999879	2	23	ATPase activator activity	MF	1
1232	GO:0008111	0.0044648	1	1	1	alpha-methylacyl-CoA racemase activity	MF	1
3713	GO:0052907	0.00452724	1	1	1	23S rRNA (adenine(1618)-N(6))-methyltransferase activity	MF	1
4303	GO:0106346	0.00452724	1	1	1	snRNA methyltransferase activity	MF	1
4323	GO:0120048	0.00452724	1	1	1	U6 snRNA (adenine-(43)-N(6))-methyltransferase activity	MF	1
2531	GO:0031763	0.00454907	1	1	1	galanin receptor binding	MF	1
2532	GO:0031764	0.00454907	1	1	1	type 1 galanin receptor binding	MF	1
2533	GO:0031765	0.00454907	1	1	1	type 2 galanin receptor binding	MF	1
2534	GO:0031766	0.00454907	1	1	1	type 3 galanin receptor binding	MF	1
4562	GO:1990756	0.00572585	0.999806	2	29	ubiquitin ligase-substrate adaptor activity	MF	1
4012	GO:0080019	0.00700378	0.999988	1	2	fatty-acyl-CoA reductase (alcohol-forming) activity	MF	1
4246	GO:0102965	0.00700378	0.999988	1	2	alcohol-forming fatty acyl-CoA reductase activity	MF	1
1860	GO:0016499	0.00761103	0.999986	1	2	orexin receptor activity	MF	1
1986	GO:0016810	0.00812602	0.999236	3	99	hydrolase activity, acting on carbon-nitrogen (but not peptide) bonds	MF	1
368	GO:0004013	0.00851431	0.999982	1	2	adenosylhomocysteinase activity	MF	1
1982	GO:0016802	0.00851431	0.999982	1	2	trialkylsulfonium hydrolase activity	MF	1
674	GO:0004572	0.00899284	0.99998	1	2	mannosyl-oligosaccharide 1,3-1,6-alpha-mannosidase activity	MF	1
166	GO:0001734	0.00905586	0.99998	1	2	mRNA (N6-adenosine)-methyltransferase activity	MF	1
2407	GO:0030629	0.00905611	0.99998	1	2	U6 snRNA 3'-end binding	MF	1
4241	GO:0102797	0.0106867	0.999962	1	3	geranial:oxygen oxidoreductase activity	MF	1
4242	GO:0102798	0.0106867	0.999962	1	3	heptaldehyde:oxygen oxidoreductase activity	MF	1
2648	GO:0032767	0.0113672	0.999957	1	3	copper-dependent protein binding	MF	1
4425	GO:0140575	0.0113987	0.999957	1	3	transmembrane monodehydroascorbate reductase activity	MF	1
3918	GO:0070678	0.0114802	0.999957	1	3	preprotein binding	MF	1
934	GO:0004966	0.0116542	0.999955	1	3	galanin receptor activity	MF	1
2426	GO:0030943	0.0120617	0.999952	1	3	mitochondrion targeting sequence binding	MF	1
3145	GO:0045027	0.0122763	0.99995	1	3	DNA end binding	MF	1
1507	GO:0008988	0.0135631	0.999939	1	3	rRNA (adenine-N6-)-methyltransferase activity	MF	1
536	GO:0004359	0.0135861	0.999939	1	3	glutaminase activity	MF	1
4424	GO:0140571	0.013723	0.99993	1	4	transmembrane ascorbate ferrireductase activity	MF	1
4066	GO:0097016	0.0159309	0.999906	1	4	L27 domain binding	MF	1
1177	GO:0005507	0.0173291	0.998929	2	50	copper ion binding	MF	1
785	GO:0004735	0.0180529	0.999879	1	4	pyrroline-5-carboxylate reductase activity	MF	1
382	GO:0004031	0.0185312	0.999864	1	5	aldehyde oxidase activity	MF	1
1890	GO:0016623	0.0185312	0.999864	1	5	oxidoreductase activity, acting on the aldehyde or oxo group of donors, oxygen as acceptor	MF	1
2052	GO:0016903	0.0191194	0.998755	2	51	oxidoreductase activity, acting on the aldehyde or oxo group of donors	MF	1
3212	GO:0046870	0.0202319	0.999838	1	5	cadmium ion binding	MF	1
1296	GO:0008251	0.0203368	0.999829	1	6	tRNA-specific adenosine deaminase activity	MF	1
731	GO:0004656	0.0204891	0.999833	1	5	procollagen-proline 4-dioxygenase activity	MF	1
2311	GO:0030151	0.0212274	0.999814	1	6	molybdenum ion binding	MF	1
1765	GO:0016151	0.0223445	0.999802	1	5	nickel cation binding	MF	1
1680	GO:0015288	0.0224973	0.999799	1	5	porin activity	MF	1
1190	GO:0005528	0.0251959	0.999737	1	6	FK506 binding	MF	1
1350	GO:0008410	0.0255274	0.99973	1	6	CoA-transferase activity	MF	1
907	GO:0004931	0.0256998	0.999727	1	6	extracellularly ATP-gated cation channel activity	MF	1
3571	GO:0051287	0.0262835	0.997964	2	61	NAD binding	MF	1
444	GO:0004126	0.0264853	0.999709	1	6	cytidine deaminase activity	MF	1
1845	GO:0016433	0.0269365	0.999699	1	6	rRNA (adenine) methyltransferase activity	MF	1
2863	GO:0035727	0.0294098	0.999624	1	8	lysophosphatidic acid binding	MF	1
1189	GO:0005527	0.029632	0.999626	1	7	macrolide binding	MF	1
2821	GO:0035381	0.0300826	0.999614	1	7	ATP-gated ion channel activity	MF	1
2473	GO:0031545	0.0302901	0.999601	1	8	peptidyl-proline 4-dioxygenase activity	MF	1
366	GO:0004000	0.0317128	0.999555	1	9	adenosine deaminase activity	MF	1
3169	GO:0045340	0.0321056	0.999551	1	8	mercury ion binding	MF	1
925	GO:0004955	0.0323669	0.999531	1	10	prostaglandin receptor activity	MF	1
2184	GO:0019215	0.0333845	0.999495	1	11	intermediate filament binding	MF	1
2212	GO:0019798	0.0337596	0.999503	1	8	procollagen-proline dioxygenase activity	MF	1
3932	GO:0070739	0.0339735	0.999489	1	9	protein-glutamic acid ligase activity	MF	1
3933	GO:0070740	0.0339735	0.999489	1	9	tubulin-glutamic acid ligase activity	MF	1
1752	GO:0015924	0.034747	0.999465	1	9	mannosyl-oligosaccharide mannosidase activity	MF	1
924	GO:0004954	0.0365283	0.999395	1	11	prostanoid receptor activity	MF	1
1972	GO:0016787	0.0382575	0.982321	13	1985	hydrolase activity	MF	1
1981	GO:0016801	0.0387808	0.999333	1	9	hydrolase activity, acting on ether bonds	MF	1
923	GO:0004953	0.0409139	0.999234	1	12	icosanoid receptor activity	MF	1
1188	GO:0005525	0.0417824	0.990164	4	332	GTP binding	MF	1
3545	GO:0050897	0.0420909	0.999203	1	10	cobalt ion binding	MF	1
2088	GO:0017070	0.0432711	0.999149	1	11	U6 snRNA binding	MF	1
1266	GO:0008174	0.04479	0.999088	1	11	mRNA methyltransferase activity	MF	1
2387	GO:0030550	0.0456342	0.999053	1	11	acetylcholine receptor inhibitor activity	MF	1
2471	GO:0031543	0.0477846	0.998952	1	12	peptidyl-proline dioxygenase activity	MF	1
3919	GO:0070679	0.0484655	0.998898	1	16	inositol 1,4,5 trisphosphate binding	MF	1
1186	GO:0005523	0.0498284	0.99886	1	12	tropomyosin binding	MF	1
2149	GO:0019001	0.0501903	0.98747	4	353	guanyl nucleotide binding	MF	1
2644	GO:0032561	0.0501903	0.98747	4	353	guanyl ribonucleotide binding	MF	1
143	GO:0001614	0.0502463	0.998826	1	14	purinergic nucleotide receptor activity	MF	1
1863	GO:0016502	0.0502463	0.998826	1	14	nucleotide receptor activity	MF	1
3539	GO:0050811	0.0509548	0.99878	1	16	GABA receptor binding	MF	1
1426	GO:0008528	0.0512687	0.994244	2	102	G protein-coupled peptide receptor activity	MF	1
2849	GO:0035613	0.0532402	0.998673	1	15	RNA stem-loop binding	MF	1
579	GO:0004435	0.0532983	0.998659	1	17	phosphatidylinositol phospholipase C activity	MF	1
710	GO:0004629	0.0532983	0.998659	1	17	phospholipase C activity	MF	1
1742	GO:0015643	0.053814	0.998644	1	15	toxic substance binding	MF	1
3132	GO:0044548	0.054146	0.998634	1	14	S100 protein binding	MF	1
664	GO:0004559	0.0543571	0.998623	1	14	alpha-mannosidase activity	MF	1
1933	GO:0016722	0.0544344	0.998612	1	15	oxidoreductase activity, acting on metal ions	MF	1
3047	GO:0043168	0.0553503	0.97294	13	2124	anion binding	MF	1
155	GO:0001653	0.0554241	0.9935	2	107	peptide receptor activity	MF	1
2435	GO:0031005	0.0558666	0.998538	1	15	filamin binding	MF	1
1322	GO:0008320	0.0583706	0.998402	1	15	protein transmembrane transporter activity	MF	1
1751	GO:0015923	0.0586629	0.998386	1	15	mannosidase activity	MF	1
3034	GO:0043024	0.0593427	0.998348	1	15	ribosomal small subunit binding	MF	1
3560	GO:0051087	0.0607482	0.992512	2	100	chaperone binding	MF	1
2015	GO:0016854	0.0632381	0.998121	1	15	racemase and epimerase activity	MF	1
4439	GO:0140677	0.0664463	0.991388	2	102	molecular function activator activity	MF	1
1176	GO:0005506	0.066598	0.991352	2	107	iron ion binding	MF	1
2812	GO:0035259	0.0668672	0.997865	1	19	glucocorticoid receptor binding	MF	1
1901	GO:0016646	0.0675874	0.997833	1	17	oxidoreductase activity, acting on the CH-NH group of donors, NAD or NADP as acceptor	MF	1
2882	GO:0036094	0.0679647	0.965674	13	2174	small molecule binding	MF	1
2385	GO:0030548	0.0688498	0.99775	1	17	acetylcholine receptor regulator activity	MF	1
4167	GO:0099602	0.0688498	0.99775	1	17	neurotransmitter receptor regulator activity	MF	1
1059	GO:0005184	0.0707523	0.997622	1	17	neuropeptide hormone activity	MF	1
658	GO:0004550	0.0722144	0.997521	1	17	nucleoside diphosphate kinase activity	MF	1
4385	GO:0140318	0.073478	0.997409	1	20	protein transporter activity	MF	1
2806	GO:0035250	0.0743017	0.997338	1	22	UDP-galactosyltransferase activity	MF	1
2033	GO:0016881	0.0747624	0.997324	1	19	acid-amino acid ligase activity	MF	1
2291	GO:0022884	0.0753903	0.997278	1	19	macromolecule transmembrane transporter activity	MF	1
877	GO:0004866	0.0764243	0.989271	2	114	endopeptidase inhibitor activity	MF	1
3913	GO:0070628	0.0767456	0.997178	1	19	proteasome binding	MF	1
2458	GO:0031418	0.0775997	0.997114	1	19	L-ascorbic acid binding	MF	1
1919	GO:0016701	0.0783555	0.997048	1	20	oxidoreductase activity, acting on single donors with incorporation of molecular oxygen	MF	1
1920	GO:0016702	0.0783555	0.997048	1	20	oxidoreductase activity, acting on single donors with incorporation of molecular oxygen, incorporation of two atoms of oxygen	MF	1
2274	GO:0022829	0.0803917	0.996883	1	21	wide pore channel activity	MF	1
1444	GO:0008649	0.0826277	0.996721	1	19	rRNA methyltransferase activity	MF	1
4364	GO:0140102	0.0826277	0.996721	1	19	catalytic activity, acting on a rRNA	MF	1
2370	GO:0030414	0.0832825	0.98772	2	120	peptidase inhibitor activity	MF	1
1334	GO:0008378	0.0838757	0.996576	1	25	galactosyltransferase activity	MF	1
1002	GO:0005104	0.0843253	0.996558	1	22	fibroblast growth factor receptor binding	MF	1
3416	GO:0048156	0.0854184	0.996467	1	22	tau protein binding	MF	1
1078	GO:0005231	0.0874252	0.996269	1	26	excitatory extracellular ligand-gated ion channel activity	MF	1
3865	GO:0070182	0.0898779	0.996081	1	22	DNA polymerase binding	MF	1
3940	GO:0070851	0.0909396	0.985891	2	130	growth factor receptor binding	MF	1
3596	GO:0051537	0.0940612	0.995685	1	24	2 iron, 2 sulfur cluster binding	MF	1
3746	GO:0061135	0.0941067	0.985113	2	129	endopeptidase regulator activity	MF	1
260	GO:0003824	0.0963628	0.941681	24	4808	catalytic activity	MF	1
3985	GO:0071855	0.1002	0.995084	1	25	neuropeptide receptor binding	MF	1
4453	GO:1901363	0.102955	0.937476	23	4659	heterocyclic compound binding	MF	1
1274	GO:0008188	0.103988	0.994656	1	31	neuropeptide receptor activity	MF	1
1853	GO:0016491	0.106581	0.960621	5	617	oxidoreductase activity	MF	1
2090	GO:0017076	0.106864	0.946218	10	1702	purine nucleotide binding	MF	1
906	GO:0004930	0.108823	0.971695	3	343	G protein-coupled receptor activity	MF	1
22	GO:0000166	0.109698	0.942789	11	1919	nucleotide binding	MF	1
4451	GO:1901265	0.109698	0.942789	11	1919	nucleoside phosphate binding	MF	1
4077	GO:0097159	0.11474	0.929285	23	4713	organic cyclic compound binding	MF	1
2384	GO:0030547	0.115743	0.993357	1	30	signaling receptor inhibitor activity	MF	1
1900	GO:0016645	0.116186	0.993313	1	29	oxidoreductase activity, acting on the CH-NH group of donors	MF	1
3030	GO:0043015	0.120336	0.992792	1	32	gamma-tubulin binding	MF	1
1038	GO:0005154	0.121478	0.992651	1	32	epidermal growth factor receptor binding	MF	1
1963	GO:0016776	0.125625	0.992129	1	32	phosphotransferase activity, phosphate group as acceptor	MF	1
2014	GO:0016853	0.12733	0.975969	2	148	isomerase activity	MF	1
2988	GO:0042578	0.128523	0.964095	3	330	phosphoric ester hydrolase activity	MF	1
2961	GO:0042162	0.128856	0.991693	1	34	telomeric DNA binding	MF	1
3733	GO:0060090	0.129576	0.963674	3	325	molecular adaptor activity	MF	1
4128	GO:0098772	0.129592	0.934495	9	1502	molecular function regulator	MF	1
3994	GO:0071949	0.131595	0.991307	1	37	FAD binding	MF	1
3745	GO:0061134	0.132352	0.97443	2	159	peptidase regulator activity	MF	1
251	GO:0003755	0.133251	0.99111	1	33	peptidyl-prolyl cis-trans isomerase activity	MF	1
318	GO:0003925	0.138128	0.990398	1	37	G protein activity	MF	1
2175	GO:0019205	0.140746	0.990036	1	35	nucleobase-containing compound kinase activity	MF	1
2018	GO:0016859	0.141059	0.98999	1	35	cis-trans isomerase activity	MF	1
1980	GO:0016799	0.141344	0.989926	1	38	hydrolase activity, hydrolyzing N-glycosyl compounds	MF	1
770	GO:0004712	0.143975	0.989537	1	38	protein serine/threonine/tyrosine kinase activity	MF	1
987	GO:0005048	0.14817	0.988874	1	42	signal sequence binding	MF	1
2391	GO:0030554	0.148612	0.925613	8	1390	adenyl nucleotide binding	MF	1
2087	GO:0017069	0.150812	0.988468	1	41	snRNA binding	MF	1
2851	GO:0035639	0.154295	0.918937	9	1617	purine ribonucleoside triphosphate binding	MF	1
3046	GO:0043167	0.15461	0.901108	22	4709	ion binding	MF	1
2079	GO:0017046	0.155359	0.987721	1	44	peptide hormone binding	MF	1
1740	GO:0015631	0.156782	0.952172	3	357	tubulin binding	MF	1
2382	GO:0030545	0.16166	0.95001	3	346	signaling receptor regulator activity	MF	1
1889	GO:0016620	0.163457	0.986379	1	42	oxidoreductase activity, acting on the aldehyde or oxo group of donors, NAD or NADP as acceptor	MF	1
1179	GO:0005515	0.164032	0.891712	35	7949	protein binding	MF	1
2031	GO:0016879	0.164497	0.986178	1	45	ligase activity, forming carbon-nitrogen bonds	MF	1
2665	GO:0033218	0.166383	0.947873	3	353	amide binding	MF	1
1077	GO:0005230	0.173498	0.984505	1	56	extracellular ligand-gated ion channel activity	MF	1
121	GO:0001228	0.175159	0.943809	3	391	DNA-binding transcription activator activity, RNA polymerase II-specific	MF	1
173	GO:0001786	0.181217	0.983055	1	54	phosphatidylserine binding	MF	1
115	GO:0001216	0.181608	0.940768	3	399	DNA-binding transcription activator activity	MF	1
2327	GO:0030246	0.182729	0.957077	2	201	carbohydrate binding	MF	1
43	GO:0000287	0.183908	0.956634	2	197	magnesium ion binding	MF	1
2638	GO:0032555	0.186003	0.898002	9	1687	purine ribonucleotide binding	MF	1
1922	GO:0016706	0.186912	0.981922	1	56	2-oxoglutarate-dependent dioxygenase activity	MF	1
1724	GO:0015453	0.188284	0.981705	1	47	oxidoreduction-driven active transmembrane transporter activity	MF	1
2636	GO:0032553	0.193904	0.892625	9	1704	ribonucleotide binding	MF	1
3213	GO:0046872	0.194817	0.878096	15	3143	metal ion binding	MF	1
1968	GO:0016782	0.198096	0.979585	1	59	transferase activity, transferring sulphur-containing groups	MF	1
655	GO:0004536	0.201598	0.978852	1	55	deoxyribonuclease activity	MF	1
4087	GO:0097367	0.213013	0.875916	10	1977	carbohydrate derivative binding	MF	1
878	GO:0004867	0.215109	0.975757	1	60	serine-type endopeptidase inhibitor activity	MF	1
1987	GO:0016811	0.215987	0.97557	1	57	hydrolase activity, acting on carbon-nitrogen (but not peptide) bonds, in linear amides	MF	1
4575	GO:1990841	0.217924	0.975055	1	66	promoter-specific chromatin binding	MF	1
1187	GO:0005524	0.219512	0.883972	7	1314	ATP binding	MF	1
3048	GO:0043169	0.225454	0.855024	15	3228	cation binding	MF	1
1058	GO:0005179	0.225854	0.973151	1	61	hormone activity	MF	1
1265	GO:0008173	0.227294	0.972791	1	61	RNA methyltransferase activity	MF	1
3091	GO:0043621	0.228193	0.97254	1	65	protein self-association	MF	1
3595	GO:0051536	0.236944	0.970287	1	65	iron-sulfur cluster binding	MF	1
3599	GO:0051540	0.236944	0.970287	1	65	metal cluster binding	MF	1
1975	GO:0016791	0.240189	0.932985	2	246	phosphatase activity	MF	1
660	GO:0004553	0.243717	0.968422	1	74	hydrolase activity, hydrolyzing O-glycosyl compounds	MF	1
2793	GO:0035091	0.244647	0.930926	2	251	phosphatidylinositol binding	MF	1
1973	GO:0016788	0.252342	0.888155	4	660	hydrolase activity, acting on ester bonds	MF	1
2986	GO:0042562	0.253295	0.965744	1	76	hormone binding	MF	1
4142	GO:0099094	0.253893	0.965521	1	87	ligand-gated cation channel activity	MF	1
1517	GO:0009055	0.255026	0.965306	1	67	electron transfer activity	MF	1
3410	GO:0048029	0.257129	0.964679	1	70	monosaccharide binding	MF	1
2642	GO:0032559	0.257309	0.857698	7	1376	adenyl ribonucleotide binding	MF	1
3052	GO:0043178	0.258141	0.964338	1	78	alcohol binding	MF	1
1222	GO:0008081	0.261355	0.963374	1	82	phosphoric diester hydrolase activity	MF	1
3424	GO:0048306	0.263454	0.962789	1	75	calcium-dependent protein binding	MF	1
706	GO:0004620	0.264374	0.962481	1	81	phospholipase activity	MF	1
3521	GO:0050660	0.271565	0.960297	1	80	flavin adenine dinucleotide binding	MF	1
2408	GO:0030674	0.272706	0.917376	2	265	protein-macromolecule adaptor activity	MF	1
3566	GO:0051213	0.273319	0.959737	1	83	dioxygenase activity	MF	1
244	GO:0003727	0.277726	0.958356	1	82	single-stranded RNA binding	MF	1
1224	GO:0008092	0.281305	0.857201	5	938	cytoskeletal protein binding	MF	1
779	GO:0004725	0.281756	0.957023	1	90	protein tyrosine phosphatase activity	MF	1
2269	GO:0020037	0.283496	0.956478	1	86	heme binding	MF	1
861	GO:0004843	0.286212	0.955584	1	87	thiol-dependent deubiquitinase	MF	1
3997	GO:0072341	0.28905	0.954643	1	87	modified amino acid binding	MF	1
4172	GO:0101005	0.292716	0.953401	1	89	deubiquitinase activity	MF	1
2101	GO:0017111	0.29292	0.879839	3	493	nucleoside-triphosphatase activity	MF	1
2243	GO:0019901	0.293252	0.861722	4	719	protein kinase binding	MF	1
1262	GO:0008170	0.294772	0.952714	1	87	N-methyltransferase activity	MF	1
1805	GO:0016298	0.294915	0.952638	1	92	lipase activity	MF	1
317	GO:0003924	0.297585	0.904469	2	279	GTPase activity	MF	1
2967	GO:0042277	0.305489	0.900196	2	282	peptide binding	MF	1
3217	GO:0046906	0.305744	0.948846	1	94	tetrapyrrole binding	MF	1
1674	GO:0015276	0.309738	0.947342	1	109	ligand-gated ion channel activity	MF	1
1295	GO:0008242	0.310714	0.94705	1	95	omega peptidase activity	MF	1
3764	GO:0061629	0.312526	0.896307	2	293	RNA polymerase II-specific DNA-binding transcription factor binding	MF	1
886	GO:0004888	0.312827	0.848367	4	838	transmembrane signaling receptor activity	MF	1
2276	GO:0022834	0.315002	0.945403	1	111	ligand-gated channel activity	MF	1
2205	GO:0019783	0.321189	0.943133	1	100	ubiquitin-like protein-specific protease activity	MF	1
2316	GO:0030165	0.321256	0.943062	1	110	PDZ domain binding	MF	1
3090	GO:0043565	0.341491	0.802785	6	1273	sequence-specific DNA binding	MF	1
3567	GO:0051219	0.342959	0.934498	1	106	phosphoprotein binding	MF	1
3406	GO:0048018	0.345122	0.87747	2	303	receptor ligand activity	MF	1
1979	GO:0016798	0.347556	0.932566	1	111	hydrolase activity, acting on glycosyl bonds	MF	1
771	GO:0004713	0.349075	0.931881	1	122	protein tyrosine kinase activity	MF	1
1852	GO:0016462	0.349408	0.843006	3	545	pyrophosphatase activity	MF	1
2383	GO:0030546	0.353394	0.87245	2	310	signaling receptor activator activity	MF	1
75	GO:0000977	0.355202	0.803226	5	1053	RNA polymerase II transcription regulatory region sequence-specific DNA binding	MF	1
1992	GO:0016818	0.359876	0.835748	3	554	hydrolase activity, acting on acid anhydrides, in phosphorus-containing anhydrides	MF	1
1223	GO:0008083	0.360736	0.926908	1	113	growth factor activity	MF	1
1991	GO:0016817	0.361127	0.834871	3	555	hydrolase activity, acting on acid anhydrides	MF	1
2242	GO:0019900	0.365155	0.810668	4	801	kinase binding	MF	1
1279	GO:0008194	0.366886	0.924134	1	123	UDP-glycosyltransferase activity	MF	1
3008	GO:0042826	0.369805	0.922832	1	120	histone deacetylase binding	MF	1
3051	GO:0043177	0.372624	0.921584	1	113	organic acid binding	MF	1
2105	GO:0017124	0.375883	0.920027	1	125	SH3 domain binding	MF	1
2228	GO:0019842	0.386941	0.914859	1	116	vitamin binding	MF	1
231	GO:0003697	0.392609	0.912081	1	122	single-stranded DNA binding	MF	1
3220	GO:0046914	0.408688	0.776929	4	830	transition metal ion binding	MF	1
1669	GO:0015267	0.413492	0.833047	2	399	channel activity	MF	1
2270	GO:0022803	0.413492	0.833047	2	399	passive transmembrane transporter activity	MF	1
2057	GO:0016922	0.424411	0.89558	1	142	nuclear receptor binding	MF	1
74	GO:0000976	0.426138	0.74605	5	1144	transcription cis-regulatory region binding	MF	1
76	GO:0000978	0.426792	0.76224	4	897	RNA polymerase II cis-regulatory region sequence-specific DNA binding	MF	1
1921	GO:0016705	0.428073	0.893572	1	144	oxidoreductase activity, acting on paired donors, with incorporation or reduction of molecular oxygen	MF	1
96	GO:0001067	0.429345	0.743341	5	1148	transcription regulatory region nucleic acid binding	MF	1
2921	GO:0038023	0.437398	0.753446	4	984	signaling receptor activity	MF	1
3732	GO:0060089	0.437398	0.753446	4	984	molecular transducer activity	MF	1
2457	GO:0031406	0.437714	0.888209	1	141	carboxylic acid binding	MF	1
1713	GO:0015399	0.441852	0.885815	1	149	primary active transmembrane transporter activity	MF	1
1463	GO:0008757	0.44323	0.88505	1	143	S-adenosylmethionine-dependent methyltransferase activity	MF	1
79	GO:0000987	0.443895	0.748035	4	915	cis-regulatory region sequence-specific DNA binding	MF	1
4379	GO:0140297	0.444523	0.810728	2	387	DNA-binding transcription factor binding	MF	1
745	GO:0004674	0.450083	0.806555	2	404	protein serine/threonine kinase activity	MF	1
776	GO:0004721	0.450798	0.880576	1	158	phosphoprotein phosphatase activity	MF	1
1197	GO:0005543	0.45206	0.805066	2	405	phospholipid binding	MF	1
1287	GO:0008234	0.452591	0.87954	1	152	cysteine-type peptidase activity	MF	1
1954	GO:0016758	0.45646	0.877184	1	164	hexosyltransferase activity	MF	1
4573	GO:1990837	0.458211	0.718459	5	1184	sequence-specific double-stranded DNA binding	MF	1
2027	GO:0016874	0.459372	0.875483	1	151	ligase activity	MF	1
3031	GO:0043021	0.46753	0.870475	1	153	ribonucleoprotein complex binding	MF	1
1807	GO:0016301	0.469386	0.751517	3	679	kinase activity	MF	1
4468	GO:1901981	0.472998	0.866986	1	170	phosphatidylinositol phosphate binding	MF	1
1180	GO:0005516	0.474495	0.866014	1	177	calmodulin binding	MF	1
3003	GO:0042803	0.48067	0.741982	3	650	protein homodimerization activity	MF	1
1168	GO:0005488	0.49566	0.616178	44	11260	binding	MF	1
247	GO:0003735	0.509012	0.843072	1	158	structural constituent of ribosome	MF	1
995	GO:0005085	0.514775	0.838852	1	194	guanyl-nucleotide exchange factor activity	MF	1
640	GO:0004518	0.521812	0.833819	1	184	nuclease activity	MF	1
1001	GO:0005102	0.525231	0.657209	5	1235	signaling receptor binding	MF	1
227	GO:0003690	0.529846	0.652798	5	1276	double-stranded DNA binding	MF	1
3550	GO:0051015	0.53562	0.823497	1	205	actin filament binding	MF	1
1260	GO:0008168	0.543011	0.817893	1	191	methyltransferase activity	MF	1
2038	GO:0016887	0.548623	0.813453	1	211	ATP hydrolysis activity	MF	1
1943	GO:0016741	0.560108	0.804325	1	200	transferase activity, transferring one-carbon groups	MF	1
4294	GO:0106310	0.561288	0.80328	1	227	protein serine kinase activity	MF	1
2241	GO:0019899	0.561751	0.588247	8	2087	enzyme binding	MF	1
3002	GO:0042802	0.565051	0.584933	8	2044	identical protein binding	MF	1
217	GO:0003674	0.567247	0.698404	59	15190	molecular_function	MF	1
2246	GO:0019904	0.569526	0.660533	3	771	protein domain specific binding	MF	1
4361	GO:0140097	0.572583	0.79398	1	215	catalytic activity, acting on DNA	MF	1
218	GO:0003676	0.579978	0.551767	11	2891	nucleic acid binding	MF	1
743	GO:0004672	0.586855	0.688735	2	530	protein kinase activity	MF	1
1953	GO:0016757	0.594504	0.774936	1	236	glycosyltransferase activity	MF	1
1959	GO:0016772	0.603187	0.626666	3	814	transferase activity, transferring phosphorus-containing groups	MF	1
156	GO:0001664	0.606393	0.764145	1	238	G protein-coupled receptor binding	MF	1
240	GO:0003723	0.612684	0.588752	4	1050	RNA binding	MF	1
219	GO:0003677	0.614222	0.542854	7	1931	DNA binding	MF	1
2278	GO:0022836	0.619892	0.751356	1	279	gated channel activity	MF	1
4360	GO:0140096	0.624347	0.532085	7	1953	catalytic activity, acting on a protein	MF	1
3144	GO:0044877	0.625516	0.555858	5	1377	protein-containing complex binding	MF	1
4433	GO:0140640	0.632576	0.642064	2	534	catalytic activity, acting on a nucleic acid	MF	1
1094	GO:0005261	0.64173	0.729779	1	294	cation channel activity	MF	1
120	GO:0001227	0.645716	0.725759	1	271	DNA-binding transcription repressor activity, RNA polymerase II-specific	MF	1
116	GO:0001217	0.647355	0.724068	1	272	DNA-binding transcription repressor activity	MF	1
2289	GO:0022857	0.661681	0.563473	3	902	transmembrane transporter activity	MF	1
245	GO:0003729	0.67727	0.691844	1	287	mRNA binding	MF	1
1960	GO:0016773	0.67953	0.589649	2	627	phosphotransferase activity, alcohol group as acceptor	MF	1
1247	GO:0008134	0.682882	0.585748	2	603	transcription factor binding	MF	1
2477	GO:0031625	0.690974	0.676168	1	294	ubiquitin protein ligase binding	MF	1
3246	GO:0046983	0.696504	0.523035	3	900	protein dimerization activity	MF	1
4588	Other	0.698404	0.567247	2	617	NA	NA	1
78	GO:0000981	0.706611	0.510836	3	975	DNA-binding transcription factor activity, RNA polymerase II-specific	MF	1
3126	GO:0044389	0.712868	0.64983	1	311	ubiquitin-like protein ligase binding	MF	1
1065	GO:0005215	0.720347	0.493968	3	987	transporter activity	MF	1
2271	GO:0022804	0.726545	0.632505	1	336	active transmembrane transporter activity	MF	1
1066	GO:0005216	0.731162	0.626459	1	370	ion channel activity	MF	1
1310	GO:0008289	0.740335	0.514313	2	673	lipid binding	MF	1
232	GO:0003700	0.740875	0.468021	3	1028	DNA-binding transcription factor activity	MF	1
4362	GO:0140098	0.749588	0.60182	1	340	catalytic activity, acting on RNA	MF	1
2325	GO:0030234	0.750704	0.455293	3	995	enzyme regulator activity	MF	1
1000	GO:0005096	0.766047	0.578519	1	390	GTPase activator activity	MF	1
2409	GO:0030695	0.780302	0.557449	1	406	GTPase regulator activity	MF	1
3740	GO:0060589	0.780302	0.557449	1	406	nucleoside-triphosphatase regulator activity	MF	1
255	GO:0003779	0.783911	0.55198	1	403	actin binding	MF	1
4367	GO:0140110	0.808535	0.350974	4	1456	transcription regulator activity	MF	1
1942	GO:0016740	0.809941	0.320742	6	2017	transferase activity	MF	1
1286	GO:0008233	0.832546	0.471719	1	459	peptidase activity	MF	1
235	GO:0003712	0.832629	0.471579	1	454	transcription coregulator activity	MF	1
2293	GO:0022890	0.83787	0.462095	1	496	inorganic cation transmembrane transporter activity	MF	1
4434	GO:0140657	0.849889	0.439801	1	497	ATP-dependent activity	MF	1
1061	GO:0005198	0.860041	0.420218	1	493	structural molecule activity	MF	1
1323	GO:0008324	0.864751	0.410829	1	541	cation transmembrane transporter activity	MF	1
1692	GO:0015318	0.889318	0.359216	1	593	inorganic molecular entity transmembrane transporter activity	MF	1
223	GO:0003682	0.892972	0.35111	1	576	chromatin binding	MF	1
1305	GO:0008270	0.91624	0.296171	1	625	zinc ion binding	MF	1
1576	GO:0015075	0.928603	0.264351	1	700	ion transmembrane transporter activity	MF	1
1092	GO:0005253	1	0.782766	0	66	anion channel activity	MF	1
1411	GO:0008509	1	0.392308	0	245	anion transmembrane transporter activity	MF	1
656	GO:0004540	1	0.699996	0	93	ribonuclease activity	MF	1
4478	GO:1902936	1	0.673691	0	106	phosphatidylinositol bisphosphate binding	MF	1
1209	GO:0008022	1	0.420953	0	225	protein C-terminus binding	MF	1
3894	GO:0070513	1	0.951067	0	12	death domain binding	MF	1
2208	GO:0019787	1	0.213244	0	399	ubiquitin-like protein transferase activity	MF	1
2964	GO:0042166	1	0.963222	0	11	acetylcholine binding	MF	1
1	GO:0000009	1	0.991263	0	2	alpha-1,6-mannosyltransferase activity	MF	1
2	GO:0000010	1	0.99099	0	2	trans-hexaprenyltranstransferase activity	MF	1
3	GO:0000014	1	0.951605	0	12	single-stranded DNA endodeoxyribonuclease activity	MF	1
4	GO:0000016	1	0.997535	0	1	lactase activity	MF	1
5	GO:0000026	1	0.984093	0	4	alpha-1,2-mannosyltransferase activity	MF	1
6	GO:0000030	1	0.917017	0	22	mannosyltransferase activity	MF	1
7	GO:0000033	1	0.986416	0	3	alpha-1,3-mannosyltransferase activity	MF	1
8	GO:0000035	1	0.995451	0	1	acyl binding	MF	1
9	GO:0000036	1	0.995451	0	1	acyl carrier activity	MF	1
10	GO:0000048	1	0.986914	0	3	peptidyltransferase activity	MF	1
11	GO:0000049	1	0.752805	0	69	tRNA binding	MF	1
12	GO:0000062	1	0.901078	0	24	fatty-acyl-CoA binding	MF	1
13	GO:0000064	1	0.982857	0	5	L-ornithine transmembrane transporter activity	MF	1
14	GO:0000095	1	0.995482	0	1	S-adenosyl-L-methionine transmembrane transporter activity	MF	1
15	GO:0000099	1	0.979025	0	5	sulfur amino acid transmembrane transporter activity	MF	1
16	GO:0000104	1	0.981929	0	4	succinate dehydrogenase activity	MF	1
17	GO:0000121	1	0.995451	0	1	glycerol-1-phosphatase activity	MF	1
18	GO:0000140	1	0.996542	0	1	acylglycerone-phosphate reductase activity	MF	1
19	GO:0000146	1	0.916392	0	25	microfilament motor activity	MF	1
20	GO:0000149	1	0.641331	0	114	SNARE binding	MF	1
21	GO:0000150	1	0.991639	0	2	DNA strand exchange activity	MF	1
23	GO:0000170	1	0.995457	0	1	sphingosine hydroxylase activity	MF	1
24	GO:0000171	1	0.99159	0	2	ribonuclease MRP activity	MF	1
25	GO:0000175	1	0.89464	0	29	3'-5'-exoribonuclease activity	MF	1
26	GO:0000179	1	0.986446	0	3	rRNA (adenine-N6,N6-)-dimethyltransferase activity	MF	1
27	GO:0000182	1	0.974522	0	7	rDNA binding	MF	1
28	GO:0000210	1	0.98901	0	3	NAD+ diphosphatase activity	MF	1
29	GO:0000213	1	0.990923	0	2	tRNA-intron endonuclease activity	MF	1
30	GO:0000215	1	0.995452	0	1	tRNA 2'-phosphotransferase activity	MF	1
31	GO:0000217	1	0.872939	0	35	DNA secondary structure binding	MF	1
32	GO:0000224	1	0.995557	0	1	peptide-N4-(N-acetyl-beta-glucosaminyl)asparagine amidase activity	MF	1
33	GO:0000225	1	0.995467	0	1	N-acetylglucosaminylphosphatidylinositol deacetylase activity	MF	1
34	GO:0000246	1	0.997607	0	1	delta24(24-1) sterol reductase activity	MF	1
35	GO:0000247	1	0.995451	0	1	C-8 sterol isomerase activity	MF	1
36	GO:0000248	1	0.995573	0	1	C-5 sterol desaturase activity	MF	1
37	GO:0000250	1	0.996357	0	1	lanosterol synthase activity	MF	1
38	GO:0000252	1	0.995524	0	1	C-3 sterol dehydrogenase (C-4 sterol decarboxylase) activity	MF	1
39	GO:0000253	1	0.981928	0	4	3-keto sterol reductase activity	MF	1
40	GO:0000254	1	0.986438	0	3	C-4 methylsterol oxidase activity	MF	1
41	GO:0000268	1	0.97828	0	6	peroxisome targeting sequence binding	MF	1
42	GO:0000285	1	0.996266	0	1	1-phosphatidylinositol-3-phosphate 5-kinase activity	MF	1
44	GO:0000293	1	0.985378	0	5	ferric-chelate reductase activity	MF	1
45	GO:0000295	1	0.942325	0	15	adenine nucleotide transmembrane transporter activity	MF	1
46	GO:0000298	1	0.985973	0	4	endopolyphosphatase activity	MF	1
47	GO:0000309	1	0.986459	0	3	nicotinamide-nucleotide adenylyltransferase activity	MF	1
48	GO:0000339	1	0.948116	0	15	RNA cap binding	MF	1
49	GO:0000340	1	0.959438	0	12	RNA 7-methylguanosine cap binding	MF	1
50	GO:0000386	1	0.995451	0	1	second spliceosomal transesterification activity	MF	1
51	GO:0000400	1	0.935165	0	17	four-way junction DNA binding	MF	1
52	GO:0000401	1	0.995451	0	1	open form four-way junction DNA binding	MF	1
53	GO:0000402	1	0.995451	0	1	crossed form four-way junction DNA binding	MF	1
54	GO:0000403	1	0.98383	0	5	Y-form DNA binding	MF	1
55	GO:0000405	1	0.977288	0	6	bubble DNA binding	MF	1
56	GO:0000406	1	0.993038	0	2	double-strand/single-strand DNA junction binding	MF	1
57	GO:0000700	1	0.983041	0	4	mismatch base pair DNA N-glycosylase activity	MF	1
58	GO:0000701	1	0.990961	0	2	purine-specific mismatch base pair DNA N-glycosylase activity	MF	1
59	GO:0000702	1	0.98398	0	4	oxidized base lesion DNA N-glycosylase activity	MF	1
60	GO:0000703	1	0.992955	0	2	oxidized pyrimidine nucleobase lesion DNA N-glycosylase activity	MF	1
61	GO:0000773	1	0.995451	0	1	phosphatidyl-N-methylethanolamine N-methyltransferase activity	MF	1
62	GO:0000774	1	0.957767	0	11	adenyl-nucleotide exchange factor activity	MF	1
63	GO:0000810	1	0.986447	0	3	diacylglycerol diphosphate phosphatase activity	MF	1
64	GO:0000822	1	0.987652	0	4	inositol hexakisphosphate binding	MF	1
65	GO:0000823	1	0.995461	0	1	inositol-1,4,5-trisphosphate 6-kinase activity	MF	1
66	GO:0000824	1	0.995461	0	1	inositol tetrakisphosphate 3-kinase activity	MF	1
67	GO:0000825	1	0.990932	0	2	inositol tetrakisphosphate 6-kinase activity	MF	1
68	GO:0000827	1	0.985412	0	4	inositol-1,3,4,5,6-pentakisphosphate kinase activity	MF	1
69	GO:0000828	1	0.97016	0	8	inositol hexakisphosphate kinase activity	MF	1
70	GO:0000829	1	0.993533	0	2	inositol heptakisphosphate kinase activity	MF	1
71	GO:0000831	1	0.99636	0	1	inositol hexakisphosphate 6-kinase activity	MF	1
72	GO:0000832	1	0.980929	0	5	inositol hexakisphosphate 5-kinase activity	MF	1
73	GO:0000900	1	0.95359	0	13	translation repressor activity, mRNA regulatory element binding	MF	1
77	GO:0000979	1	0.920088	0	21	RNA polymerase II core promoter sequence-specific DNA binding	MF	1
80	GO:0000992	1	0.975001	0	6	RNA polymerase III cis-regulatory region sequence-specific DNA binding	MF	1
81	GO:0000993	1	0.873811	0	36	RNA polymerase II complex binding	MF	1
82	GO:0000994	1	0.995451	0	1	RNA polymerase III core binding	MF	1
83	GO:0000995	1	0.977521	0	5	RNA polymerase III general transcription initiation factor activity	MF	1
84	GO:0001002	1	0.98801	0	3	RNA polymerase III type 1 promoter sequence-specific DNA binding	MF	1
85	GO:0001003	1	0.98801	0	3	RNA polymerase III type 2 promoter sequence-specific DNA binding	MF	1
86	GO:0001006	1	0.975001	0	6	RNA polymerase III type 3 promoter sequence-specific DNA binding	MF	1
87	GO:0001010	1	0.991369	0	2	RNA polymerase II sequence-specific DNA-binding transcription factor recruiting activity	MF	1
88	GO:0001016	1	0.970564	0	7	RNA polymerase III transcription regulatory region sequence-specific DNA binding	MF	1
89	GO:0001018	1	0.988238	0	3	mitochondrial promoter sequence-specific DNA binding	MF	1
90	GO:0001025	1	0.984401	0	4	RNA polymerase III general transcription initiation factor binding	MF	1
91	GO:0001042	1	0.995207	0	2	RNA polymerase I core binding	MF	1
92	GO:0001046	1	0.836894	0	46	core promoter sequence-specific DNA binding	MF	1
93	GO:0001054	1	0.990923	0	2	RNA polymerase I activity	MF	1
94	GO:0001055	1	0.992938	0	2	RNA polymerase II activity	MF	1
95	GO:0001056	1	0.995451	0	1	RNA polymerase III activity	MF	1
97	GO:0001069	1	0.980655	0	5	regulatory region RNA binding	MF	1
98	GO:0001091	1	0.91499	0	21	RNA polymerase II general transcription initiation factor binding	MF	1
99	GO:0001093	1	0.979538	0	5	TFIIB-class transcription factor binding	MF	1
100	GO:0001094	1	0.955648	0	10	TFIID-class transcription factor complex binding	MF	1
101	GO:0001096	1	0.991071	0	2	TFIIF-class transcription factor complex binding	MF	1
102	GO:0001097	1	0.992964	0	2	TFIIH-class transcription factor complex binding	MF	1
103	GO:0001098	1	0.799398	0	57	basal transcription machinery binding	MF	1
104	GO:0001099	1	0.799398	0	57	basal RNA polymerase II transcription machinery binding	MF	1
105	GO:0001147	1	0.990922	0	2	transcription termination site sequence-specific DNA binding	MF	1
106	GO:0001155	1	0.996347	0	1	TFIIIA-class transcription factor binding	MF	1
107	GO:0001156	1	0.98801	0	3	TFIIIC-class transcription factor complex binding	MF	1
108	GO:0001161	1	0.962766	0	10	intronic transcription regulatory region sequence-specific DNA binding	MF	1
109	GO:0001162	1	0.97249	0	7	RNA polymerase II intronic transcription regulatory region sequence-specific DNA binding	MF	1
110	GO:0001163	1	0.969598	0	9	RNA polymerase I transcription regulatory region sequence-specific DNA binding	MF	1
111	GO:0001164	1	0.972999	0	8	RNA polymerase I core promoter sequence-specific DNA binding	MF	1
112	GO:0001165	1	0.997331	0	1	RNA polymerase I cis-regulatory region sequence-specific DNA binding	MF	1
113	GO:0001179	1	0.995454	0	1	RNA polymerase I general transcription initiation factor binding	MF	1
114	GO:0001181	1	0.988481	0	4	RNA polymerase I general transcription initiation factor activity	MF	1
117	GO:0001221	1	0.720215	0	84	transcription coregulator binding	MF	1
118	GO:0001222	1	0.871717	0	36	transcription corepressor binding	MF	1
119	GO:0001223	1	0.879727	0	33	transcription coactivator binding	MF	1
122	GO:0001409	1	0.995234	0	2	guanine nucleotide transmembrane transporter activity	MF	1
123	GO:0001512	1	0.995451	0	1	dihydronicotinamide riboside quinone reductase activity	MF	1
124	GO:0001515	1	0.977684	0	5	opioid peptide activity	MF	1
125	GO:0001517	1	0.984817	0	5	N-acetylglucosamine 6-O-sulfotransferase activity	MF	1
126	GO:0001530	1	0.901198	0	25	lipopolysaccharide binding	MF	1
127	GO:0001537	1	0.980879	0	5	N-acetylgalactosamine 4-O-sulfotransferase activity	MF	1
128	GO:0001540	1	0.799309	0	59	amyloid-beta binding	MF	1
129	GO:0001565	1	0.994766	0	2	phorbol ester receptor activity	MF	1
130	GO:0001566	1	0.994766	0	2	non-kinase phorbol ester receptor activity	MF	1
131	GO:0001567	1	0.995464	0	1	cholesterol 25-hydroxylase activity	MF	1
132	GO:0001571	1	0.995451	0	1	non-tyrosine kinase fibroblast growth factor receptor activity	MF	1
133	GO:0001587	1	0.993137	0	2	Gq/11-coupled serotonin receptor activity	MF	1
134	GO:0001588	1	0.995	0	2	dopamine neurotransmitter receptor activity, coupled via Gs	MF	1
135	GO:0001591	1	0.99676	0	1	dopamine neurotransmitter receptor activity, coupled via Gi/Go	MF	1
136	GO:0001595	1	0.97384	0	6	angiotensin receptor activity	MF	1
137	GO:0001596	1	0.991221	0	2	angiotensin type I receptor activity	MF	1
138	GO:0001601	1	0.987173	0	4	peptide YY receptor activity	MF	1
139	GO:0001602	1	0.990447	0	3	pancreatic polypeptide receptor activity	MF	1
140	GO:0001605	1	0.986186	0	4	adrenomedullin receptor activity	MF	1
141	GO:0001607	1	0.995455	0	1	neuromedin U receptor activity	MF	1
142	GO:0001609	1	0.978233	0	6	G protein-coupled adenosine receptor activity	MF	1
144	GO:0001616	1	0.997623	0	1	growth hormone secretagogue receptor activity	MF	1
145	GO:0001618	1	0.909004	0	23	virus receptor activity	MF	1
146	GO:0001621	1	0.989184	0	3	G protein-coupled ADP receptor activity	MF	1
147	GO:0001626	1	0.996344	0	1	nociceptin receptor activity	MF	1
148	GO:0001631	1	0.995451	0	1	cysteinyl leukotriene receptor activity	MF	1
149	GO:0001635	1	0.988549	0	3	calcitonin gene-related peptide receptor activity	MF	1
150	GO:0001637	1	0.949859	0	15	G protein-coupled chemoattractant receptor activity	MF	1
151	GO:0001639	1	0.997047	0	1	PLC activating G protein-coupled glutamate receptor activity	MF	1
152	GO:0001640	1	0.982645	0	6	adenylate cyclase inhibiting G protein-coupled glutamate receptor activity	MF	1
153	GO:0001641	1	0.997359	0	1	group II metabotropic glutamate receptor activity	MF	1
154	GO:0001642	1	0.990352	0	3	group III metabotropic glutamate receptor activity	MF	1
157	GO:0001665	1	0.981916	0	5	alpha-N-acetylgalactosaminide alpha-2,6-sialyltransferase activity	MF	1
159	GO:0001681	1	0.996359	0	1	sialate O-acetylesterase activity	MF	1
160	GO:0001691	1	0.986573	0	3	pseudophosphatase activity	MF	1
161	GO:0001716	1	0.990969	0	2	L-amino-acid oxidase activity	MF	1
162	GO:0001727	1	0.973686	0	7	lipid kinase activity	MF	1
163	GO:0001729	1	0.993219	0	2	ceramide kinase activity	MF	1
164	GO:0001730	1	0.978895	0	5	2'-5'-oligoadenylate synthetase activity	MF	1
165	GO:0001733	1	0.992189	0	2	galactosylceramide sulfotransferase activity	MF	1
167	GO:0001735	1	0.990922	0	2	prenylcysteine oxidase activity	MF	1
168	GO:0001758	1	0.952157	0	11	retinal dehydrogenase activity	MF	1
169	GO:0001760	1	0.996516	0	1	aminocarboxymuconate-semialdehyde decarboxylase activity	MF	1
170	GO:0001761	1	0.995451	0	1	beta-alanine transmembrane transporter activity	MF	1
171	GO:0001784	1	0.829663	0	46	phosphotyrosine residue binding	MF	1
174	GO:0001791	1	0.99391	0	2	IgM binding	MF	1
175	GO:0001846	1	0.960551	0	11	opsonin binding	MF	1
176	GO:0001847	1	0.986163	0	4	opsonin receptor activity	MF	1
177	GO:0001848	1	0.941163	0	16	complement binding	MF	1
178	GO:0001849	1	0.981911	0	5	complement component C1q complex binding	MF	1
179	GO:0001850	1	0.99308	0	2	complement component C3a binding	MF	1
180	GO:0001851	1	0.982724	0	5	complement component C3b binding	MF	1
181	GO:0001855	1	0.995455	0	1	complement component C4b binding	MF	1
182	GO:0001861	1	0.995455	0	1	complement component C4b receptor activity	MF	1
183	GO:0001872	1	0.991021	0	2	(1->3)-beta-D-glucan binding	MF	1
184	GO:0001875	1	0.984034	0	4	lipopolysaccharide immune receptor activity	MF	1
185	GO:0001882	1	0.951229	0	12	nucleoside binding	MF	1
186	GO:0001883	1	0.986177	0	4	purine nucleoside binding	MF	1
187	GO:0001884	1	0.995819	0	1	pyrimidine nucleoside binding	MF	1
188	GO:0001888	1	0.993308	0	2	glucuronyl-galactosyl-proteoglycan 4-alpha-N-acetylglucosaminyltransferase activity	MF	1
189	GO:0001962	1	0.99706	0	1	alpha-1,3-galactosyltransferase activity	MF	1
190	GO:0001965	1	0.861724	0	39	G-protein alpha-subunit binding	MF	1
191	GO:0001968	1	0.892318	0	29	fibronectin binding	MF	1
192	GO:0001972	1	0.96029	0	10	retinoic acid binding	MF	1
193	GO:0002020	1	0.597141	0	133	protease binding	MF	1
194	GO:0002039	1	0.741652	0	74	p53 binding	MF	1
195	GO:0002046	1	0.983808	0	4	opsin binding	MF	1
196	GO:0002054	1	0.973427	0	6	nucleobase binding	MF	1
197	GO:0002055	1	0.995451	0	1	adenine binding	MF	1
198	GO:0002058	1	0.991064	0	2	uracil binding	MF	1
199	GO:0002059	1	0.99557	0	1	thymine binding	MF	1
200	GO:0002060	1	0.982206	0	4	purine nucleobase binding	MF	1
201	GO:0002061	1	0.991064	0	2	pyrimidine nucleobase binding	MF	1
202	GO:0002083	1	0.995451	0	1	4-hydroxybenzoate decaprenyltransferase activity	MF	1
203	GO:0002094	1	0.991407	0	2	polyprenyltransferase activity	MF	1
204	GO:0002112	1	0.995451	0	1	interleukin-33 receptor binding	MF	1
205	GO:0002113	1	0.996935	0	1	interleukin-33 binding	MF	1
206	GO:0002114	1	0.994389	0	2	interleukin-33 receptor activity	MF	1
207	GO:0002134	1	0.98787	0	3	UTP binding	MF	1
208	GO:0002135	1	0.995451	0	1	CTP binding	MF	1
209	GO:0002151	1	0.973994	0	8	G-quadruplex RNA binding	MF	1
210	GO:0002153	1	0.990969	0	2	steroid receptor RNA activator RNA binding	MF	1
211	GO:0002161	1	0.948333	0	13	aminoacyl-tRNA editing activity	MF	1
212	GO:0002162	1	0.973383	0	9	dystroglycan binding	MF	1
213	GO:0002196	1	0.990922	0	2	Ser-tRNA(Ala) hydrolase activity	MF	1
214	GO:0002950	1	0.986493	0	3	ceramide phosphoethanolamine synthase activity	MF	1
215	GO:0002951	1	0.991425	0	2	leukotriene-C(4) hydrolase	MF	1
216	GO:0002953	1	0.995451	0	1	5'-deoxynucleotidase activity	MF	1
220	GO:0003678	1	0.771131	0	67	DNA helicase activity	MF	1
221	GO:0003680	1	0.965445	0	9	minor groove of adenine-thymine-rich DNA binding	MF	1
222	GO:0003681	1	0.986835	0	3	bent DNA binding	MF	1
224	GO:0003684	1	0.787815	0	60	damaged DNA binding	MF	1
225	GO:0003688	1	0.939525	0	15	DNA replication origin binding	MF	1
226	GO:0003689	1	0.963603	0	9	DNA clamp loader activity	MF	1
228	GO:0003691	1	0.964643	0	9	double-stranded telomeric DNA binding	MF	1
229	GO:0003692	1	0.992269	0	2	left-handed Z-DNA binding	MF	1
230	GO:0003696	1	0.997641	0	1	satellite DNA binding	MF	1
233	GO:0003707	1	0.941859	0	17	steroid hormone receptor activity	MF	1
234	GO:0003711	1	0.988494	0	3	transcription elongation regulator activity	MF	1
237	GO:0003714	1	0.523106	0	168	transcription corepressor activity	MF	1
238	GO:0003720	1	0.975321	0	6	telomerase activity	MF	1
239	GO:0003721	1	0.996938	0	1	telomerase RNA reverse transcriptase activity	MF	1
241	GO:0003724	1	0.767739	0	68	RNA helicase activity	MF	1
242	GO:0003725	1	0.740829	0	75	double-stranded RNA binding	MF	1
243	GO:0003726	1	0.991507	0	3	double-stranded RNA adenosine deaminase activity	MF	1
246	GO:0003730	1	0.700923	0	91	mRNA 3'-UTR binding	MF	1
248	GO:0003743	1	0.824613	0	46	translation initiation factor activity	MF	1
249	GO:0003746	1	0.930655	0	17	translation elongation factor activity	MF	1
250	GO:0003747	1	0.970035	0	7	translation release factor activity	MF	1
252	GO:0003756	1	0.941622	0	16	protein disulfide isomerase activity	MF	1
253	GO:0003774	1	0.713186	0	97	cytoskeletal motor activity	MF	1
254	GO:0003777	1	0.817066	0	59	microtubule motor activity	MF	1
256	GO:0003785	1	0.904097	0	24	actin monomer binding	MF	1
257	GO:0003796	1	0.990936	0	2	lysozyme activity	MF	1
258	GO:0003810	1	0.977452	0	6	protein-glutamine gamma-glutamyltransferase activity	MF	1
259	GO:0003823	1	0.812174	0	49	antigen binding	MF	1
261	GO:0003827	1	0.995451	0	1	alpha-1,3-mannosylglycoprotein 2-beta-N-acetylglucosaminyltransferase activity	MF	1
262	GO:0003828	1	0.980139	0	6	alpha-N-acetylneuraminate alpha-2,8-sialyltransferase activity	MF	1
263	GO:0003829	1	0.995283	0	2	beta-1,3-galactosyl-O-glycosyl-glycoprotein beta-1,6-N-acetylglucosaminyltransferase activity	MF	1
264	GO:0003830	1	0.997632	0	1	beta-1,4-mannosylglycoprotein 4-beta-N-acetylglucosaminyltransferase activity	MF	1
265	GO:0003831	1	0.981409	0	5	beta-N-acetylglucosaminylglycopeptide beta-1,4-galactosyltransferase activity	MF	1
266	GO:0003834	1	0.991949	0	2	beta-carotene 15,15'-dioxygenase activity	MF	1
267	GO:0003835	1	0.991501	0	2	beta-galactoside alpha-2,6-sialyltransferase activity	MF	1
268	GO:0003836	1	0.980244	0	5	beta-galactoside (CMP) alpha-2,3-sialyltransferase activity	MF	1
269	GO:0003837	1	0.995451	0	1	beta-ureidopropionase activity	MF	1
270	GO:0003839	1	0.986514	0	3	gamma-glutamylcyclotransferase activity	MF	1
271	GO:0003841	1	0.954721	0	12	1-acylglycerol-3-phosphate O-acyltransferase activity	MF	1
272	GO:0003842	1	0.99753	0	1	1-pyrroline-5-carboxylate dehydrogenase activity	MF	1
273	GO:0003844	1	0.997173	0	1	1,4-alpha-glucan branching enzyme activity	MF	1
274	GO:0003845	1	0.995455	0	1	11-beta-hydroxysteroid dehydrogenase [NAD(P)] activity	MF	1
275	GO:0003846	1	0.981926	0	4	2-acylglycerol O-acyltransferase activity	MF	1
276	GO:0003847	1	0.973021	0	6	1-alkyl-2-acetylglycerophosphocholine esterase activity	MF	1
277	GO:0003851	1	0.997593	0	1	2-hydroxyacylsphingosine 1-beta-galactosyltransferase activity	MF	1
278	GO:0003853	1	0.995451	0	1	2-methylacyl-CoA dehydrogenase activity	MF	1
279	GO:0003854	1	0.983594	0	4	3-beta-hydroxy-delta5-steroid dehydrogenase activity	MF	1
280	GO:0003857	1	0.968407	0	8	3-hydroxyacyl-CoA dehydrogenase activity	MF	1
281	GO:0003858	1	0.990924	0	2	3-hydroxybutyrate dehydrogenase activity	MF	1
282	GO:0003860	1	0.995451	0	1	3-hydroxyisobutyryl-CoA hydrolase activity	MF	1
283	GO:0003863	1	0.990932	0	2	3-methyl-2-oxobutanoate dehydrogenase (2-methylpropanoyl-transferring) activity	MF	1
284	GO:0003865	1	0.99093	0	2	3-oxo-5-alpha-steroid 4-dehydrogenase activity	MF	1
285	GO:0003867	1	0.995463	0	1	4-aminobutyrate transaminase activity	MF	1
286	GO:0003868	1	0.995667	0	1	4-hydroxyphenylpyruvate dioxygenase activity	MF	1
287	GO:0003870	1	0.991057	0	2	5-aminolevulinate synthase activity	MF	1
288	GO:0003872	1	0.988122	0	3	6-phosphofructokinase activity	MF	1
289	GO:0003873	1	0.98335	0	4	6-phosphofructo-2-kinase activity	MF	1
290	GO:0003874	1	0.995451	0	1	6-pyruvoyltetrahydropterin synthase activity	MF	1
291	GO:0003875	1	0.990996	0	2	ADP-ribosylarginine hydrolase activity	MF	1
292	GO:0003876	1	0.990927	0	2	AMP deaminase activity	MF	1
293	GO:0003877	1	0.995982	0	1	ATP adenylyltransferase activity	MF	1
294	GO:0003878	1	0.995616	0	1	ATP citrate synthase activity	MF	1
295	GO:0003880	1	0.989465	0	3	protein C-terminal carboxyl O-methyltransferase activity	MF	1
296	GO:0003881	1	0.995451	0	1	CDP-diacylglycerol-inositol 3-phosphatidyltransferase activity	MF	1
297	GO:0003882	1	0.995451	0	1	CDP-diacylglycerol-serine O-phosphatidyltransferase activity	MF	1
298	GO:0003883	1	0.990922	0	2	CTP synthase activity	MF	1
299	GO:0003884	1	0.99563	0	1	D-amino-acid oxidase activity	MF	1
300	GO:0003886	1	0.990742	0	3	DNA (cytosine-5-)-methyltransferase activity	MF	1
301	GO:0003887	1	0.921607	0	21	DNA-directed DNA polymerase activity	MF	1
302	GO:0003896	1	0.991181	0	2	DNA primase activity	MF	1
303	GO:0003899	1	0.867328	0	33	DNA-directed 5'-3' RNA polymerase activity	MF	1
304	GO:0003905	1	0.99552	0	1	alkylbase DNA N-glycosylase activity	MF	1
305	GO:0003906	1	0.945936	0	13	DNA-(apurinic or apyrimidinic site) endonuclease activity	MF	1
306	GO:0003908	1	0.997223	0	1	methylated-DNA-[protein]-cysteine S-methyltransferase activity	MF	1
307	GO:0003909	1	0.99226	0	3	DNA ligase activity	MF	1
308	GO:0003910	1	0.99226	0	3	DNA ligase (ATP) activity	MF	1
309	GO:0003916	1	0.970832	0	7	DNA topoisomerase activity	MF	1
310	GO:0003917	1	0.983675	0	4	DNA topoisomerase type I (single strand cut, ATP-independent) activity	MF	1
311	GO:0003918	1	0.986947	0	3	DNA topoisomerase type II (double strand cut, ATP-hydrolyzing) activity	MF	1
312	GO:0003919	1	0.996246	0	1	FMN adenylyltransferase activity	MF	1
313	GO:0003920	1	0.990925	0	2	GMP reductase activity	MF	1
314	GO:0003921	1	0.997762	0	1	GMP synthase activity	MF	1
315	GO:0003922	1	0.997762	0	1	GMP synthase (glutamine-hydrolyzing) activity	MF	1
316	GO:0003923	1	0.990951	0	2	GPI-anchor transamidase activity	MF	1
319	GO:0003933	1	0.997421	0	1	GTP cyclohydrolase activity	MF	1
320	GO:0003934	1	0.997421	0	1	GTP cyclohydrolase I activity	MF	1
321	GO:0003937	1	0.996772	0	1	IMP cyclohydrolase activity	MF	1
322	GO:0003938	1	0.991113	0	2	IMP dehydrogenase activity	MF	1
323	GO:0003939	1	0.996436	0	1	L-iditol 2-dehydrogenase activity	MF	1
324	GO:0003940	1	0.997096	0	1	L-iduronidase activity	MF	1
325	GO:0003941	1	0.986921	0	3	L-serine ammonia-lyase activity	MF	1
326	GO:0003943	1	0.997583	0	1	N-acetylgalactosamine-4-sulfatase activity	MF	1
327	GO:0003944	1	0.995476	0	1	N-acetylglucosamine-1-phosphodiester alpha-N-acetylglucosaminidase activity	MF	1
328	GO:0003945	1	0.979214	0	5	N-acetyllactosamine synthase activity	MF	1
329	GO:0003947	1	0.995495	0	1	(N-acetylneuraminyl)-galactosylglucosylceramide N-acetylgalactosaminyltransferase activity	MF	1
330	GO:0003948	1	0.995452	0	1	N4-(beta-N-acetylglucosaminyl)-L-asparaginase activity	MF	1
331	GO:0003950	1	0.915015	0	22	NAD+ ADP-ribosyltransferase activity	MF	1
332	GO:0003951	1	0.950009	0	15	NAD+ kinase activity	MF	1
333	GO:0003952	1	0.995451	0	1	NAD+ synthase (glutamine-hydrolyzing) activity	MF	1
334	GO:0003953	1	0.941396	0	17	NAD+ nucleosidase activity	MF	1
335	GO:0003954	1	0.899266	0	24	NADH dehydrogenase activity	MF	1
336	GO:0003955	1	0.893613	0	25	NAD(P)H dehydrogenase (quinone) activity	MF	1
337	GO:0003956	1	0.978726	0	5	NAD(P)+-protein-arginine ADP-ribosyltransferase activity	MF	1
338	GO:0003958	1	0.978491	0	6	NADPH-hemoprotein reductase activity	MF	1
339	GO:0003960	1	0.995451	0	1	NADPH:quinone reductase activity	MF	1
340	GO:0003963	1	0.995451	0	1	RNA-3'-phosphate cyclase activity	MF	1
341	GO:0003964	1	0.970882	0	7	RNA-directed DNA polymerase activity	MF	1
342	GO:0003968	1	0.996938	0	1	RNA-directed 5'-3' RNA polymerase activity	MF	1
343	GO:0003972	1	0.995495	0	1	RNA ligase (ATP) activity	MF	1
344	GO:0003973	1	0.990929	0	2	(S)-2-hydroxy-acid oxidase activity	MF	1
345	GO:0003974	1	0.995451	0	1	UDP-N-acetylglucosamine 4-epimerase activity	MF	1
346	GO:0003975	1	0.99548	0	1	UDP-N-acetylglucosamine-dolichyl-phosphate N-acetylglucosaminephosphotransferase activity	MF	1
347	GO:0003976	1	0.986606	0	3	UDP-N-acetylglucosamine-lysosomal-enzyme N-acetylglucosaminephosphotransferase activity	MF	1
348	GO:0003977	1	0.990922	0	2	UDP-N-acetylglucosamine diphosphorylase activity	MF	1
349	GO:0003978	1	0.995451	0	1	UDP-glucose 4-epimerase activity	MF	1
350	GO:0003979	1	0.995512	0	1	UDP-glucose 6-dehydrogenase activity	MF	1
351	GO:0003980	1	0.990923	0	2	UDP-glucose:glycoprotein glucosyltransferase activity	MF	1
352	GO:0003983	1	0.995458	0	1	UTP:glucose-1-phosphate uridylyltransferase activity	MF	1
353	GO:0003984	1	0.995645	0	1	acetolactate synthase activity	MF	1
354	GO:0003985	1	0.973265	0	6	acetyl-CoA C-acetyltransferase activity	MF	1
355	GO:0003986	1	0.977513	0	5	acetyl-CoA hydrolase activity	MF	1
356	GO:0003987	1	0.985496	0	4	acetate-CoA ligase activity	MF	1
357	GO:0003988	1	0.960037	0	9	acetyl-CoA C-acyltransferase activity	MF	1
358	GO:0003989	1	0.99317	0	2	acetyl-CoA carboxylase activity	MF	1
359	GO:0003990	1	0.990938	0	2	acetylcholinesterase activity	MF	1
360	GO:0003993	1	0.96573	0	8	acid phosphatase activity	MF	1
361	GO:0003994	1	0.988547	0	3	aconitate hydratase activity	MF	1
362	GO:0003995	1	0.955828	0	10	acyl-CoA dehydrogenase activity	MF	1
363	GO:0003997	1	0.972305	0	7	acyl-CoA oxidase activity	MF	1
364	GO:0003998	1	0.990922	0	2	acylphosphatase activity	MF	1
365	GO:0003999	1	0.995451	0	1	adenine phosphoribosyltransferase activity	MF	1
367	GO:0004001	1	0.995451	0	1	adenosine kinase activity	MF	1
369	GO:0004014	1	0.992926	0	2	adenosylmethionine decarboxylase activity	MF	1
370	GO:0004016	1	0.968637	0	12	adenylate cyclase activity	MF	1
371	GO:0004017	1	0.9621	0	9	adenylate kinase activity	MF	1
372	GO:0004018	1	0.995451	0	1	N6-(1,2-dicarboxyethyl)AMP AMP-lyase (fumarate-forming) activity	MF	1
373	GO:0004019	1	0.991452	0	2	adenylosuccinate synthase activity	MF	1
374	GO:0004020	1	0.994471	0	2	adenylylsulfate kinase activity	MF	1
375	GO:0004021	1	0.991093	0	2	L-alanine:2-oxoglutarate aminotransferase activity	MF	1
376	GO:0004022	1	0.978151	0	5	alcohol dehydrogenase (NAD+) activity	MF	1
377	GO:0004024	1	0.982165	0	4	alcohol dehydrogenase activity, zinc-dependent	MF	1
378	GO:0004027	1	0.995453	0	1	alcohol sulfotransferase activity	MF	1
379	GO:0004028	1	0.978144	0	5	3-chloroallyl aldehyde dehydrogenase activity	MF	1
380	GO:0004029	1	0.941055	0	14	aldehyde dehydrogenase (NAD+) activity	MF	1
381	GO:0004030	1	0.936884	0	15	aldehyde dehydrogenase [NAD(P)+] activity	MF	1
383	GO:0004032	1	0.948129	0	12	alditol:NADP+ 1-oxidoreductase activity	MF	1
384	GO:0004033	1	0.905208	0	23	aldo-keto reductase (NADP) activity	MF	1
385	GO:0004034	1	0.995483	0	1	aldose 1-epimerase activity	MF	1
386	GO:0004035	1	0.995451	0	1	alkaline phosphatase activity	MF	1
387	GO:0004040	1	0.996419	0	1	amidase activity	MF	1
388	GO:0004043	1	0.995451	0	1	L-aminoadipate-semialdehyde dehydrogenase activity	MF	1
389	GO:0004044	1	0.997605	0	1	amidophosphoribosyltransferase activity	MF	1
390	GO:0004045	1	0.985957	0	4	aminoacyl-tRNA hydrolase activity	MF	1
391	GO:0004046	1	0.97765	0	5	aminoacylase activity	MF	1
392	GO:0004047	1	0.990923	0	2	aminomethyltransferase activity	MF	1
393	GO:0004051	1	0.991152	0	2	arachidonate 5-lipoxygenase activity	MF	1
394	GO:0004052	1	0.993509	0	2	arachidonate 12(S)-lipoxygenase activity	MF	1
395	GO:0004053	1	0.990948	0	2	arginase activity	MF	1
396	GO:0004055	1	0.995451	0	1	argininosuccinate synthase activity	MF	1
397	GO:0004056	1	0.995467	0	1	argininosuccinate lyase activity	MF	1
398	GO:0004057	1	0.995535	0	1	arginyltransferase activity	MF	1
399	GO:0004058	1	0.995451	0	1	aromatic-L-amino-acid decarboxylase activity	MF	1
400	GO:0004060	1	0.990954	0	2	arylamine N-acetyltransferase activity	MF	1
401	GO:0004061	1	0.995453	0	1	arylformamidase activity	MF	1
402	GO:0004062	1	0.995461	0	1	aryl sulfotransferase activity	MF	1
403	GO:0004063	1	0.995451	0	1	aryldialkylphosphatase activity	MF	1
404	GO:0004064	1	0.978749	0	5	arylesterase activity	MF	1
405	GO:0004065	1	0.972937	0	7	arylsulfatase activity	MF	1
406	GO:0004066	1	0.995451	0	1	asparagine synthase (glutamine-hydrolyzing) activity	MF	1
407	GO:0004067	1	0.991745	0	2	asparaginase activity	MF	1
408	GO:0004068	1	0.991939	0	2	aspartate 1-decarboxylase activity	MF	1
409	GO:0004069	1	0.986431	0	3	L-aspartate:2-oxoglutarate aminotransferase activity	MF	1
410	GO:0004070	1	0.995451	0	1	aspartate carbamoyltransferase activity	MF	1
411	GO:0004074	1	0.990922	0	2	biliverdin reductase (NAD(P)+) activity	MF	1
412	GO:0004077	1	0.997532	0	1	biotin-[acetyl-CoA-carboxylase] ligase activity	MF	1
413	GO:0004078	1	0.997532	0	1	biotin-[methylcrotonoyl-CoA-carboxylase] ligase activity	MF	1
414	GO:0004079	1	0.997532	0	1	biotin-[methylmalonyl-CoA-carboxytransferase] ligase activity	MF	1
415	GO:0004080	1	0.997532	0	1	biotin-[propionyl-CoA-carboxylase (ATP-hydrolyzing)] ligase activity	MF	1
416	GO:0004081	1	0.990922	0	2	bis(5'-nucleosyl)-tetraphosphatase (asymmetrical) activity	MF	1
417	GO:0004082	1	0.986652	0	3	bisphosphoglycerate mutase activity	MF	1
418	GO:0004083	1	0.99627	0	1	bisphosphoglycerate 2-phosphatase activity	MF	1
419	GO:0004084	1	0.991008	0	2	branched-chain-amino-acid transaminase activity	MF	1
420	GO:0004085	1	0.990927	0	2	butyryl-CoA dehydrogenase activity	MF	1
421	GO:0004087	1	0.997666	0	1	carbamoyl-phosphate synthase (ammonia) activity	MF	1
422	GO:0004088	1	0.993128	0	2	carbamoyl-phosphate synthase (glutamine-hydrolyzing) activity	MF	1
423	GO:0004089	1	0.945469	0	14	carbonate dehydratase activity	MF	1
424	GO:0004090	1	0.968586	0	7	carbonyl reductase (NADPH) activity	MF	1
425	GO:0004092	1	0.995451	0	1	carnitine O-acetyltransferase activity	MF	1
426	GO:0004095	1	0.98549	0	4	carnitine O-palmitoyltransferase activity	MF	1
427	GO:0004096	1	0.985116	0	4	catalase activity	MF	1
428	GO:0004098	1	0.995589	0	1	cerebroside-sulfatase activity	MF	1
429	GO:0004102	1	0.995451	0	1	choline O-acetyltransferase activity	MF	1
430	GO:0004103	1	0.990927	0	2	choline kinase activity	MF	1
431	GO:0004104	1	0.986433	0	3	cholinesterase activity	MF	1
432	GO:0004105	1	0.993366	0	2	choline-phosphate cytidylyltransferase activity	MF	1
433	GO:0004108	1	0.99729	0	1	citrate (Si)-synthase activity	MF	1
434	GO:0004109	1	0.994045	0	2	coproporphyrinogen oxidase activity	MF	1
435	GO:0004111	1	0.98193	0	4	creatine kinase activity	MF	1
436	GO:0004112	1	0.910386	0	26	cyclic-nucleotide phosphodiesterase activity	MF	1
437	GO:0004113	1	0.995869	0	1	2',3'-cyclic-nucleotide 3'-phosphodiesterase activity	MF	1
438	GO:0004114	1	0.918352	0	24	3',5'-cyclic-nucleotide phosphodiesterase activity	MF	1
439	GO:0004115	1	0.951468	0	14	3',5'-cyclic-AMP phosphodiesterase activity	MF	1
440	GO:0004117	1	0.99046	0	3	calmodulin-dependent cyclic-nucleotide phosphodiesterase activity	MF	1
441	GO:0004118	1	0.986835	0	4	cGMP-stimulated cyclic-nucleotide phosphodiesterase activity	MF	1
442	GO:0004121	1	0.995451	0	1	cystathionine beta-lyase activity	MF	1
443	GO:0004123	1	0.995451	0	1	cystathionine gamma-lyase activity	MF	1
445	GO:0004127	1	0.98222	0	4	cytidylate kinase activity	MF	1
446	GO:0004128	1	0.975992	0	6	cytochrome-b5 reductase activity, acting on NAD(P)H	MF	1
447	GO:0004129	1	0.933917	0	15	cytochrome-c oxidase activity	MF	1
448	GO:0004131	1	0.995451	0	1	cytosine deaminase activity	MF	1
449	GO:0004132	1	0.995452	0	1	dCMP deaminase activity	MF	1
450	GO:0004133	1	0.997639	0	1	glycogen debranching enzyme activity	MF	1
451	GO:0004134	1	0.997639	0	1	4-alpha-glucanotransferase activity	MF	1
452	GO:0004135	1	0.997639	0	1	amylo-alpha-1,6-glucosidase activity	MF	1
453	GO:0004136	1	0.986779	0	3	deoxyadenosine kinase activity	MF	1
454	GO:0004137	1	0.991289	0	2	deoxycytidine kinase activity	MF	1
455	GO:0004138	1	0.991289	0	2	deoxyguanosine kinase activity	MF	1
456	GO:0004139	1	0.995451	0	1	deoxyribose-phosphate aldolase activity	MF	1
457	GO:0004140	1	0.990979	0	2	dephospho-CoA kinase activity	MF	1
458	GO:0004142	1	0.990952	0	2	diacylglycerol cholinephosphotransferase activity	MF	1
459	GO:0004143	1	0.966026	0	11	diacylglycerol kinase activity	MF	1
460	GO:0004144	1	0.986414	0	3	diacylglycerol O-acyltransferase activity	MF	1
461	GO:0004145	1	0.986415	0	3	diamine N-acetyltransferase activity	MF	1
462	GO:0004146	1	0.997658	0	1	dihydrofolate reductase activity	MF	1
463	GO:0004148	1	0.995451	0	1	dihydrolipoyl dehydrogenase activity	MF	1
464	GO:0004149	1	0.995451	0	1	dihydrolipoyllysine-residue succinyltransferase activity	MF	1
465	GO:0004151	1	0.990922	0	2	dihydroorotase activity	MF	1
466	GO:0004152	1	0.995451	0	1	dihydroorotate dehydrogenase activity	MF	1
467	GO:0004155	1	0.995452	0	1	6,7-dihydropteridine reductase activity	MF	1
468	GO:0004157	1	0.99557	0	1	dihydropyrimidinase activity	MF	1
469	GO:0004161	1	0.990922	0	2	dimethylallyltranstransferase activity	MF	1
470	GO:0004163	1	0.995658	0	1	diphosphomevalonate decarboxylase activity	MF	1
471	GO:0004164	1	0.995495	0	1	diphthine synthase activity	MF	1
472	GO:0004165	1	0.983786	0	4	dodecenoyl-CoA delta-isomerase activity	MF	1
473	GO:0004167	1	0.991402	0	2	dopachrome isomerase activity	MF	1
474	GO:0004168	1	0.996034	0	1	dolichol kinase activity	MF	1
475	GO:0004169	1	0.974594	0	7	dolichyl-phosphate-mannose-protein mannosyltransferase activity	MF	1
476	GO:0004170	1	0.995451	0	1	dUTP diphosphatase activity	MF	1
477	GO:0004174	1	0.987425	0	3	electron-transferring-flavoprotein dehydrogenase activity	MF	1
478	GO:0004175	1	0.330436	0	289	endopeptidase activity	MF	1
479	GO:0004176	1	0.968376	0	8	ATP-dependent peptidase activity	MF	1
480	GO:0004177	1	0.871975	0	34	aminopeptidase activity	MF	1
481	GO:0004180	1	0.878057	0	34	carboxypeptidase activity	MF	1
482	GO:0004181	1	0.923073	0	21	metallocarboxypeptidase activity	MF	1
483	GO:0004185	1	0.987542	0	3	serine-type carboxypeptidase activity	MF	1
484	GO:0004190	1	0.930873	0	19	aspartic-type endopeptidase activity	MF	1
485	GO:0004197	1	0.738282	0	78	cysteine-type endopeptidase activity	MF	1
486	GO:0004198	1	0.958362	0	12	calcium-dependent cysteine-type endopeptidase activity	MF	1
487	GO:0004222	1	0.750536	0	82	metalloendopeptidase activity	MF	1
488	GO:0004252	1	0.690057	0	94	serine-type endopeptidase activity	MF	1
489	GO:0004298	1	0.944642	0	13	threonine-type endopeptidase activity	MF	1
490	GO:0004300	1	0.959641	0	10	enoyl-CoA hydratase activity	MF	1
491	GO:0004301	1	0.97836	0	5	epoxide hydrolase activity	MF	1
492	GO:0004303	1	0.960253	0	9	estradiol 17-beta-dehydrogenase activity	MF	1
493	GO:0004305	1	0.984609	0	4	ethanolamine kinase activity	MF	1
494	GO:0004306	1	0.995451	0	1	ethanolamine-phosphate cytidylyltransferase activity	MF	1
495	GO:0004307	1	0.991113	0	2	ethanolaminephosphotransferase activity	MF	1
496	GO:0004308	1	0.989722	0	3	exo-alpha-sialidase activity	MF	1
497	GO:0004309	1	0.99583	0	1	exopolyphosphatase activity	MF	1
498	GO:0004310	1	0.995694	0	1	farnesyl-diphosphate farnesyltransferase activity	MF	1
499	GO:0004311	1	0.982384	0	4	farnesyltranstransferase activity	MF	1
500	GO:0004312	1	0.957687	0	11	fatty acid synthase activity	MF	1
501	GO:0004313	1	0.995451	0	1	[acyl-carrier-protein] S-acetyltransferase activity	MF	1
502	GO:0004314	1	0.991224	0	2	[acyl-carrier-protein] S-malonyltransferase activity	MF	1
503	GO:0004315	1	0.992166	0	2	3-oxoacyl-[acyl-carrier-protein] synthase activity	MF	1
504	GO:0004316	1	0.990922	0	2	3-oxoacyl-[acyl-carrier-protein] reductase (NADPH) activity	MF	1
505	GO:0004317	1	0.995451	0	1	3-hydroxypalmitoyl-[acyl-carrier-protein] dehydratase activity	MF	1
506	GO:0004320	1	0.990977	0	2	oleoyl-[acyl-carrier-protein] hydrolase activity	MF	1
507	GO:0004321	1	0.992769	0	2	fatty-acyl-CoA synthase activity	MF	1
508	GO:0004322	1	0.984051	0	4	ferroxidase activity	MF	1
509	GO:0004325	1	0.99723	0	1	ferrochelatase activity	MF	1
510	GO:0004326	1	0.995451	0	1	tetrahydrofolylpolyglutamate synthase activity	MF	1
511	GO:0004329	1	0.993041	0	2	formate-tetrahydrofolate ligase activity	MF	1
512	GO:0004331	1	0.979682	0	5	fructose-2,6-bisphosphate 2-phosphatase activity	MF	1
513	GO:0004332	1	0.978063	0	5	fructose-bisphosphate aldolase activity	MF	1
514	GO:0004333	1	0.995451	0	1	fumarate hydratase activity	MF	1
515	GO:0004334	1	0.995451	0	1	fumarylacetoacetase activity	MF	1
516	GO:0004335	1	0.990944	0	2	galactokinase activity	MF	1
517	GO:0004336	1	0.997596	0	1	galactosylceramidase activity	MF	1
518	GO:0004337	1	0.990922	0	2	geranyltranstransferase activity	MF	1
519	GO:0004339	1	0.997285	0	1	glucan 1,4-alpha-glucosidase activity	MF	1
520	GO:0004340	1	0.979885	0	5	glucokinase activity	MF	1
521	GO:0004341	1	0.995536	0	1	gluconolactonase activity	MF	1
522	GO:0004342	1	0.991001	0	2	glucosamine-6-phosphate deaminase activity	MF	1
523	GO:0004343	1	0.995451	0	1	glucosamine 6-phosphate N-acetyltransferase activity	MF	1
524	GO:0004344	1	0.996859	0	1	glucose dehydrogenase activity	MF	1
525	GO:0004345	1	0.992325	0	2	glucose-6-phosphate dehydrogenase activity	MF	1
526	GO:0004346	1	0.995451	0	1	glucose-6-phosphatase activity	MF	1
527	GO:0004347	1	0.995451	0	1	glucose-6-phosphate isomerase activity	MF	1
528	GO:0004348	1	0.993071	0	2	glucosylceramidase activity	MF	1
529	GO:0004349	1	0.995451	0	1	glutamate 5-kinase activity	MF	1
530	GO:0004350	1	0.995451	0	1	glutamate-5-semialdehyde dehydrogenase activity	MF	1
531	GO:0004351	1	0.995482	0	1	glutamate decarboxylase activity	MF	1
532	GO:0004352	1	0.995451	0	1	glutamate dehydrogenase (NAD+) activity	MF	1
533	GO:0004353	1	0.995451	0	1	glutamate dehydrogenase [NAD(P)+] activity	MF	1
534	GO:0004356	1	0.995451	0	1	glutamate-ammonia ligase activity	MF	1
535	GO:0004357	1	0.990922	0	2	glutamate-cysteine ligase activity	MF	1
537	GO:0004360	1	0.992703	0	2	glutamine-fructose-6-phosphate transaminase (isomerizing) activity	MF	1
538	GO:0004361	1	0.995451	0	1	glutaryl-CoA dehydrogenase activity	MF	1
539	GO:0004362	1	0.995451	0	1	glutathione-disulfide reductase (NADPH) activity	MF	1
540	GO:0004363	1	0.995451	0	1	glutathione synthase activity	MF	1
541	GO:0004364	1	0.89048	0	26	glutathione transferase activity	MF	1
542	GO:0004365	1	0.986433	0	3	glyceraldehyde-3-phosphate dehydrogenase (NAD+) (phosphorylating) activity	MF	1
543	GO:0004366	1	0.987209	0	4	glycerol-3-phosphate O-acyltransferase activity	MF	1
544	GO:0004367	1	0.991662	0	2	glycerol-3-phosphate dehydrogenase [NAD+] activity	MF	1
545	GO:0004368	1	0.991662	0	2	glycerol-3-phosphate dehydrogenase (quinone) activity	MF	1
546	GO:0004370	1	0.994338	0	2	glycerol kinase activity	MF	1
547	GO:0004371	1	0.99627	0	1	glycerone kinase activity	MF	1
548	GO:0004372	1	0.990928	0	2	glycine hydroxymethyltransferase activity	MF	1
549	GO:0004373	1	0.995451	0	1	glycogen (starch) synthase activity	MF	1
550	GO:0004375	1	0.997594	0	1	glycine dehydrogenase (decarboxylating) activity	MF	1
551	GO:0004376	1	0.98187	0	5	glycolipid mannosyltransferase activity	MF	1
552	GO:0004377	1	0.997101	0	1	GDP-Man:Man3GlcNAc2-PP-Dol alpha-1,2-mannosyltransferase activity	MF	1
553	GO:0004378	1	0.995451	0	1	GDP-Man:Man1GlcNAc2-PP-Dol alpha-1,3-mannosyltransferase activity	MF	1
554	GO:0004379	1	0.991826	0	2	glycylpeptide N-tetradecanoyltransferase activity	MF	1
555	GO:0004382	1	0.969048	0	8	guanosine-diphosphatase activity	MF	1
556	GO:0004383	1	0.974419	0	8	guanylate cyclase activity	MF	1
557	GO:0004385	1	0.984777	0	4	guanylate kinase activity	MF	1
558	GO:0004386	1	0.571209	0	145	helicase activity	MF	1
559	GO:0004392	1	0.990924	0	2	heme oxygenase (decyclizing) activity	MF	1
560	GO:0004394	1	0.996384	0	1	heparan sulfate 2-O-sulfotransferase activity	MF	1
561	GO:0004395	1	0.995552	0	1	hexaprenyldihydroxybenzoate methyltransferase activity	MF	1
562	GO:0004396	1	0.979885	0	5	hexokinase activity	MF	1
563	GO:0004397	1	0.995535	0	1	histidine ammonia-lyase activity	MF	1
564	GO:0004398	1	0.995451	0	1	histidine decarboxylase activity	MF	1
565	GO:0004402	1	0.863899	0	38	histone acetyltransferase activity	MF	1
566	GO:0004407	1	0.916127	0	21	histone deacetylase activity	MF	1
567	GO:0004408	1	0.996639	0	1	holocytochrome-c synthase activity	MF	1
568	GO:0004411	1	0.995458	0	1	homogentisate 1,2-dioxygenase activity	MF	1
569	GO:0004415	1	0.982413	0	5	hyalurononglucosaminidase activity	MF	1
570	GO:0004416	1	0.986691	0	3	hydroxyacylglutathione hydrolase activity	MF	1
571	GO:0004418	1	0.995451	0	1	hydroxymethylbilane synthase activity	MF	1
572	GO:0004419	1	0.990924	0	2	hydroxymethylglutaryl-CoA lyase activity	MF	1
573	GO:0004420	1	0.995451	0	1	hydroxymethylglutaryl-CoA reductase (NADPH) activity	MF	1
574	GO:0004421	1	0.993923	0	2	hydroxymethylglutaryl-CoA synthase activity	MF	1
575	GO:0004422	1	0.995457	0	1	hypoxanthine phosphoribosyltransferase activity	MF	1
576	GO:0004423	1	0.997166	0	1	iduronate-2-sulfatase activity	MF	1
577	GO:0004427	1	0.982307	0	4	inorganic diphosphatase activity	MF	1
578	GO:0004430	1	0.984706	0	4	1-phosphatidylinositol 4-kinase activity	MF	1
580	GO:0004438	1	0.946787	0	16	phosphatidylinositol-3-phosphatase activity	MF	1
581	GO:0004439	1	0.974656	0	8	phosphatidylinositol-4,5-bisphosphate 5-phosphatase activity	MF	1
582	GO:0004441	1	0.990923	0	2	inositol-1,4-bisphosphate 1-phosphatase activity	MF	1
583	GO:0004445	1	0.969873	0	9	inositol-polyphosphate 5-phosphatase activity	MF	1
584	GO:0004446	1	0.996872	0	1	inositol-hexakisphosphate phosphatase activity	MF	1
585	GO:0004448	1	0.97851	0	5	isocitrate dehydrogenase activity	MF	1
586	GO:0004449	1	0.987476	0	3	isocitrate dehydrogenase (NAD+) activity	MF	1
587	GO:0004450	1	0.990922	0	2	isocitrate dehydrogenase (NADP+) activity	MF	1
588	GO:0004452	1	0.995451	0	1	isopentenyl-diphosphate delta-isomerase activity	MF	1
589	GO:0004454	1	0.995451	0	1	ketohexokinase activity	MF	1
590	GO:0004457	1	0.984012	0	4	lactate dehydrogenase activity	MF	1
591	GO:0004458	1	0.997536	0	1	D-lactate dehydrogenase (cytochrome) activity	MF	1
592	GO:0004459	1	0.986443	0	3	L-lactate dehydrogenase activity	MF	1
593	GO:0004461	1	0.992665	0	2	lactose synthase activity	MF	1
594	GO:0004462	1	0.995474	0	1	lactoylglutathione lyase activity	MF	1
595	GO:0004463	1	0.995451	0	1	leukotriene-A4 hydrolase activity	MF	1
596	GO:0004464	1	0.981959	0	4	leukotriene-C4 synthase activity	MF	1
597	GO:0004465	1	0.987257	0	4	lipoprotein lipase activity	MF	1
598	GO:0004466	1	0.982346	0	4	long-chain-acyl-CoA dehydrogenase activity	MF	1
599	GO:0004467	1	0.95821	0	11	long-chain fatty acid-CoA ligase activity	MF	1
600	GO:0004468	1	0.971102	0	7	lysine N-acetyltransferase activity, acting on acetyl phosphate as donor	MF	1
601	GO:0004470	1	0.990128	0	3	malic enzyme activity	MF	1
602	GO:0004471	1	0.990128	0	3	malate dehydrogenase (decarboxylating) (NAD+) activity	MF	1
603	GO:0004473	1	0.990128	0	3	malate dehydrogenase (decarboxylating) (NADP+) activity	MF	1
604	GO:0004474	1	0.995458	0	1	malate synthase activity	MF	1
605	GO:0004475	1	0.995477	0	1	mannose-1-phosphate guanylyltransferase activity	MF	1
606	GO:0004476	1	0.995451	0	1	mannose-6-phosphate isomerase activity	MF	1
607	GO:0004477	1	0.986438	0	3	methenyltetrahydrofolate cyclohydrolase activity	MF	1
608	GO:0004478	1	0.992921	0	2	methionine adenosyltransferase activity	MF	1
609	GO:0004479	1	0.995469	0	1	methionyl-tRNA formyltransferase activity	MF	1
610	GO:0004482	1	0.995473	0	1	mRNA (guanine-N7-)-methyltransferase activity	MF	1
611	GO:0004483	1	0.991642	0	2	mRNA (nucleoside-2'-O-)-methyltransferase activity	MF	1
612	GO:0004484	1	0.996482	0	1	mRNA guanylyltransferase activity	MF	1
613	GO:0004485	1	0.990957	0	2	methylcrotonoyl-CoA carboxylase activity	MF	1
614	GO:0004486	1	0.98405	0	4	methylenetetrahydrofolate dehydrogenase [NAD(P)+] activity	MF	1
615	GO:0004487	1	0.986438	0	3	methylenetetrahydrofolate dehydrogenase (NAD+) activity	MF	1
616	GO:0004488	1	0.98405	0	4	methylenetetrahydrofolate dehydrogenase (NADP+) activity	MF	1
617	GO:0004489	1	0.996034	0	1	methylenetetrahydrofolate reductase (NAD(P)H) activity	MF	1
618	GO:0004490	1	0.995451	0	1	methylglutaconyl-CoA hydratase activity	MF	1
619	GO:0004491	1	0.997274	0	1	methylmalonate-semialdehyde dehydrogenase (acylating) activity	MF	1
620	GO:0004493	1	0.995451	0	1	methylmalonyl-CoA epimerase activity	MF	1
621	GO:0004494	1	0.997588	0	1	methylmalonyl-CoA mutase activity	MF	1
622	GO:0004495	1	0.995451	0	1	mevaldate reductase activity	MF	1
623	GO:0004496	1	0.995451	0	1	mevalonate kinase activity	MF	1
624	GO:0004497	1	0.751551	0	70	monooxygenase activity	MF	1
625	GO:0004499	1	0.978831	0	5	N,N-dimethylaniline monooxygenase activity	MF	1
626	GO:0004500	1	0.991118	0	2	dopamine beta-monooxygenase activity	MF	1
627	GO:0004502	1	0.995517	0	1	kynurenine 3-monooxygenase activity	MF	1
628	GO:0004503	1	0.992117	0	2	tyrosinase activity	MF	1
629	GO:0004504	1	0.995451	0	1	peptidylglycine monooxygenase activity	MF	1
630	GO:0004505	1	0.990922	0	2	phenylalanine 4-monooxygenase activity	MF	1
631	GO:0004506	1	0.996986	0	1	squalene monooxygenase activity	MF	1
632	GO:0004510	1	0.990956	0	2	tryptophan 5-monooxygenase activity	MF	1
633	GO:0004511	1	0.995452	0	1	tyrosine 3-monooxygenase activity	MF	1
634	GO:0004512	1	0.995451	0	1	inositol-3-phosphate synthase activity	MF	1
635	GO:0004513	1	0.995451	0	1	neolactotetraosylceramide alpha-2,3-sialyltransferase activity	MF	1
636	GO:0004514	1	0.986712	0	3	nicotinate-nucleotide diphosphorylase (carboxylating) activity	MF	1
637	GO:0004515	1	0.986459	0	3	nicotinate-nucleotide adenylyltransferase activity	MF	1
638	GO:0004516	1	0.995751	0	1	nicotinate phosphoribosyltransferase activity	MF	1
639	GO:0004517	1	0.99523	0	2	nitric-oxide synthase activity	MF	1
641	GO:0004519	1	0.630305	0	115	endonuclease activity	MF	1
642	GO:0004520	1	0.862202	0	37	endodeoxyribonuclease activity	MF	1
643	GO:0004521	1	0.800086	0	57	endoribonuclease activity	MF	1
644	GO:0004523	1	0.987238	0	3	RNA-DNA hybrid ribonuclease activity	MF	1
645	GO:0004525	1	0.988528	0	3	ribonuclease III activity	MF	1
646	GO:0004526	1	0.952502	0	11	ribonuclease P activity	MF	1
647	GO:0004527	1	0.753443	0	72	exonuclease activity	MF	1
648	GO:0004528	1	0.987355	0	4	phosphodiesterase I activity	MF	1
649	GO:0004529	1	0.918365	0	20	exodeoxyribonuclease activity	MF	1
650	GO:0004530	1	0.980961	0	5	deoxyribonuclease I activity	MF	1
651	GO:0004531	1	0.995451	0	1	deoxyribonuclease II activity	MF	1
652	GO:0004532	1	0.882325	0	33	exoribonuclease activity	MF	1
653	GO:0004534	1	0.986119	0	4	5'-3' exoribonuclease activity	MF	1
654	GO:0004535	1	0.952081	0	13	poly(A)-specific ribonuclease activity	MF	1
657	GO:0004549	1	0.940884	0	14	tRNA-specific ribonuclease activity	MF	1
659	GO:0004551	1	0.933366	0	18	nucleotide diphosphatase activity	MF	1
661	GO:0004556	1	0.995519	0	1	alpha-amylase activity	MF	1
662	GO:0004557	1	0.991421	0	2	alpha-galactosidase activity	MF	1
663	GO:0004558	1	0.988268	0	3	alpha-1,4-glucosidase activity	MF	1
665	GO:0004560	1	0.990922	0	2	alpha-L-fucosidase activity	MF	1
666	GO:0004561	1	0.995451	0	1	alpha-N-acetylglucosaminidase activity	MF	1
667	GO:0004563	1	0.977738	0	6	beta-N-acetylhexosaminidase activity	MF	1
668	GO:0004565	1	0.988858	0	3	beta-galactosidase activity	MF	1
669	GO:0004566	1	0.988778	0	3	beta-glucuronidase activity	MF	1
670	GO:0004567	1	0.995451	0	1	beta-mannosidase activity	MF	1
671	GO:0004568	1	0.983652	0	4	chitinase activity	MF	1
672	GO:0004569	1	0.995451	0	1	glycoprotein endo-alpha-1,2-mannosidase activity	MF	1
673	GO:0004571	1	0.974016	0	7	mannosyl-oligosaccharide 1,2-alpha-mannosidase activity	MF	1
675	GO:0004573	1	0.99561	0	1	mannosyl-oligosaccharide glucosidase activity	MF	1
676	GO:0004576	1	0.993076	0	2	oligosaccharyl transferase activity	MF	1
677	GO:0004577	1	0.992498	0	2	N-acetylglucosaminyldiphosphodolichol N-acetylglucosaminyltransferase activity	MF	1
678	GO:0004578	1	0.995455	0	1	chitobiosyldiphosphodolichol beta-mannosyltransferase activity	MF	1
679	GO:0004579	1	0.993076	0	2	dolichyl-diphosphooligosaccharide-protein glycotransferase activity	MF	1
680	GO:0004581	1	0.995453	0	1	dolichyl-phosphate beta-glucosyltransferase activity	MF	1
681	GO:0004582	1	0.990922	0	2	dolichyl-phosphate beta-D-mannosyltransferase activity	MF	1
682	GO:0004586	1	0.990922	0	2	ornithine decarboxylase activity	MF	1
683	GO:0004587	1	0.995454	0	1	ornithine-oxo-acid transaminase activity	MF	1
684	GO:0004588	1	0.997531	0	1	orotate phosphoribosyltransferase activity	MF	1
685	GO:0004590	1	0.997531	0	1	orotidine-5'-phosphate decarboxylase activity	MF	1
686	GO:0004591	1	0.990637	0	3	oxoglutarate dehydrogenase (succinyl-transferring) activity	MF	1
687	GO:0004594	1	0.986174	0	4	pantothenate kinase activity	MF	1
688	GO:0004595	1	0.995508	0	1	pantetheine-phosphate adenylyltransferase activity	MF	1
689	GO:0004596	1	0.959433	0	11	peptide alpha-N-acetyltransferase activity	MF	1
690	GO:0004598	1	0.995451	0	1	peptidylamidoglycolate lyase activity	MF	1
691	GO:0004601	1	0.830698	0	42	peroxidase activity	MF	1
692	GO:0004602	1	0.90863	0	21	glutathione peroxidase activity	MF	1
693	GO:0004605	1	0.987187	0	3	phosphatidate cytidylyltransferase activity	MF	1
694	GO:0004607	1	0.995463	0	1	phosphatidylcholine-sterol O-acyltransferase activity	MF	1
695	GO:0004608	1	0.995451	0	1	phosphatidylethanolamine N-methyltransferase activity	MF	1
696	GO:0004609	1	0.991351	0	2	phosphatidylserine decarboxylase activity	MF	1
697	GO:0004610	1	0.996052	0	1	phosphoacetylglucosamine mutase activity	MF	1
698	GO:0004611	1	0.995749	0	1	phosphoenolpyruvate carboxykinase activity	MF	1
699	GO:0004613	1	0.995749	0	1	phosphoenolpyruvate carboxykinase (GTP) activity	MF	1
700	GO:0004614	1	0.988145	0	3	phosphoglucomutase activity	MF	1
701	GO:0004615	1	0.990922	0	2	phosphomannomutase activity	MF	1
702	GO:0004616	1	0.995451	0	1	phosphogluconate dehydrogenase (decarboxylating) activity	MF	1
703	GO:0004617	1	0.995451	0	1	phosphoglycerate dehydrogenase activity	MF	1
704	GO:0004618	1	0.995633	0	1	phosphoglycerate kinase activity	MF	1
705	GO:0004619	1	0.986652	0	3	phosphoglycerate mutase activity	MF	1
707	GO:0004621	1	0.995451	0	1	glycosylphosphatidylinositol phospholipase D activity	MF	1
708	GO:0004622	1	0.920347	0	20	lysophospholipase activity	MF	1
709	GO:0004623	1	0.911486	0	24	phospholipase A2 activity	MF	1
711	GO:0004630	1	0.970482	0	7	phospholipase D activity	MF	1
712	GO:0004631	1	0.995451	0	1	phosphomevalonate kinase activity	MF	1
713	GO:0004632	1	0.99548	0	1	phosphopantothenate--cysteine ligase activity	MF	1
714	GO:0004633	1	0.995451	0	1	phosphopantothenoylcysteine decarboxylase activity	MF	1
715	GO:0004634	1	0.978462	0	5	phosphopyruvate hydratase activity	MF	1
716	GO:0004637	1	0.994569	0	2	phosphoribosylamine-glycine ligase activity	MF	1
717	GO:0004638	1	0.995451	0	1	phosphoribosylaminoimidazole carboxylase activity	MF	1
718	GO:0004639	1	0.995451	0	1	phosphoribosylaminoimidazolesuccinocarboxamide synthase activity	MF	1
719	GO:0004641	1	0.997477	0	1	phosphoribosylformylglycinamidine cyclo-ligase activity	MF	1
720	GO:0004642	1	0.996072	0	1	phosphoribosylformylglycinamidine synthase activity	MF	1
721	GO:0004643	1	0.996772	0	1	phosphoribosylaminoimidazolecarboxamide formyltransferase activity	MF	1
722	GO:0004644	1	0.997477	0	1	phosphoribosylglycinamide formyltransferase activity	MF	1
723	GO:0004645	1	0.980424	0	5	1,4-alpha-oligoglucan phosphorylase activity	MF	1
724	GO:0004648	1	0.995451	0	1	O-phospho-L-serine:2-oxoglutarate aminotransferase activity	MF	1
725	GO:0004649	1	0.99126	0	2	poly(ADP-ribose) glycohydrolase activity	MF	1
726	GO:0004651	1	0.991948	0	2	polynucleotide 5'-phosphatase activity	MF	1
727	GO:0004652	1	0.959316	0	12	polynucleotide adenylyltransferase activity	MF	1
728	GO:0004653	1	0.945204	0	17	polypeptide N-acetylgalactosaminyltransferase activity	MF	1
729	GO:0004654	1	0.995556	0	1	polyribonucleotide nucleotidyltransferase activity	MF	1
730	GO:0004655	1	0.995455	0	1	porphobilinogen synthase activity	MF	1
732	GO:0004657	1	0.990922	0	2	proline dehydrogenase activity	MF	1
733	GO:0004658	1	0.990922	0	2	propionyl-CoA carboxylase activity	MF	1
734	GO:0004659	1	0.938553	0	15	prenyltransferase activity	MF	1
735	GO:0004660	1	0.990922	0	2	protein farnesyltransferase activity	MF	1
736	GO:0004661	1	0.984293	0	4	protein geranylgeranyltransferase activity	MF	1
737	GO:0004662	1	0.992504	0	2	CAAX-protein geranylgeranyltransferase activity	MF	1
738	GO:0004663	1	0.987216	0	3	Rab geranylgeranyltransferase activity	MF	1
739	GO:0004666	1	0.991993	0	2	prostaglandin-endoperoxide synthase activity	MF	1
740	GO:0004667	1	0.9885	0	3	prostaglandin-D synthase activity	MF	1
741	GO:0004668	1	0.993056	0	2	protein-arginine deiminase activity	MF	1
742	GO:0004671	1	0.997211	0	1	protein C-terminal S-isoprenylcysteine carboxyl O-methyltransferase activity	MF	1
744	GO:0004673	1	0.995451	0	1	protein histidine kinase activity	MF	1
746	GO:0004675	1	0.941494	0	16	transmembrane receptor protein serine/threonine kinase activity	MF	1
747	GO:0004676	1	0.995604	0	1	3-phosphoinositide-dependent protein kinase activity	MF	1
748	GO:0004677	1	0.993213	0	2	DNA-dependent protein kinase activity	MF	1
749	GO:0004679	1	0.97245	0	8	AMP-activated protein kinase activity	MF	1
750	GO:0004683	1	0.908816	0	24	calmodulin-dependent protein kinase activity	MF	1
751	GO:0004686	1	0.995451	0	1	elongation factor-2 kinase activity	MF	1
752	GO:0004687	1	0.988935	0	4	myosin light chain kinase activity	MF	1
753	GO:0004689	1	0.990927	0	2	phosphorylase kinase activity	MF	1
754	GO:0004690	1	0.977462	0	6	cyclic nucleotide-dependent protein kinase activity	MF	1
755	GO:0004691	1	0.986368	0	4	cAMP-dependent protein kinase activity	MF	1
756	GO:0004692	1	0.990973	0	2	cGMP-dependent protein kinase activity	MF	1
757	GO:0004693	1	0.892527	0	28	cyclin-dependent protein serine/threonine kinase activity	MF	1
758	GO:0004694	1	0.984195	0	4	eukaryotic translation initiation factor 2alpha kinase activity	MF	1
759	GO:0004697	1	0.939045	0	16	protein kinase C activity	MF	1
760	GO:0004698	1	0.943034	0	15	calcium-dependent protein kinase C activity	MF	1
761	GO:0004699	1	0.988962	0	3	calcium-independent protein kinase C activity	MF	1
762	GO:0004703	1	0.978962	0	6	G protein-coupled receptor kinase activity	MF	1
763	GO:0004704	1	0.982178	0	4	NF-kappaB-inducing kinase activity	MF	1
764	GO:0004705	1	0.989838	0	3	JUN kinase activity	MF	1
765	GO:0004706	1	0.9664	0	10	JUN kinase kinase kinase activity	MF	1
766	GO:0004707	1	0.94674	0	14	MAP kinase activity	MF	1
767	GO:0004708	1	0.94573	0	13	MAP kinase kinase activity	MF	1
768	GO:0004709	1	0.913348	0	25	MAP kinase kinase kinase activity	MF	1
769	GO:0004711	1	0.976065	0	6	ribosomal protein S6 kinase activity	MF	1
772	GO:0004714	1	0.840212	0	53	transmembrane receptor protein tyrosine kinase activity	MF	1
773	GO:0004715	1	0.855572	0	43	non-membrane spanning protein tyrosine kinase activity	MF	1
774	GO:0004719	1	0.986729	0	3	protein-L-isoaspartate (D-aspartate) O-methyltransferase activity	MF	1
775	GO:0004720	1	0.984569	0	5	protein-lysine 6-oxidase activity	MF	1
777	GO:0004722	1	0.716799	0	86	protein serine/threonine phosphatase activity	MF	1
778	GO:0004723	1	0.97584	0	6	calcium-dependent protein serine/threonine phosphatase activity	MF	1
780	GO:0004726	1	0.967282	0	8	non-membrane spanning protein tyrosine phosphatase activity	MF	1
781	GO:0004727	1	0.99568	0	1	prenylated protein tyrosine phosphatase activity	MF	1
782	GO:0004729	1	0.995451	0	1	oxygen-dependent protoporphyrinogen oxidase activity	MF	1
783	GO:0004731	1	0.983085	0	4	purine-nucleoside phosphorylase activity	MF	1
784	GO:0004733	1	0.995877	0	1	pyridoxamine-phosphate oxidase activity	MF	1
786	GO:0004736	1	0.997607	0	1	pyruvate carboxylase activity	MF	1
787	GO:0004738	1	0.977992	0	5	pyruvate dehydrogenase activity	MF	1
788	GO:0004739	1	0.990922	0	2	pyruvate dehydrogenase (acetyl-transferring) activity	MF	1
789	GO:0004740	1	0.977458	0	5	pyruvate dehydrogenase (acetyl-transferring) kinase activity	MF	1
790	GO:0004741	1	0.994454	0	2	[pyruvate dehydrogenase (lipoamide)] phosphatase activity	MF	1
791	GO:0004742	1	0.995451	0	1	dihydrolipoyllysine-residue acetyltransferase activity	MF	1
792	GO:0004743	1	0.995451	0	1	pyruvate kinase activity	MF	1
793	GO:0004745	1	0.945028	0	14	NAD-retinol dehydrogenase activity	MF	1
794	GO:0004747	1	0.995451	0	1	ribokinase activity	MF	1
795	GO:0004748	1	0.986414	0	3	ribonucleoside-diphosphate reductase activity, thioredoxin disulfide as acceptor	MF	1
796	GO:0004749	1	0.978418	0	5	ribose phosphate diphosphokinase activity	MF	1
797	GO:0004750	1	0.996979	0	1	ribulose-phosphate 3-epimerase activity	MF	1
798	GO:0004751	1	0.995689	0	1	ribose-5-phosphate isomerase activity	MF	1
799	GO:0004753	1	0.995451	0	1	saccharopine dehydrogenase activity	MF	1
800	GO:0004756	1	0.991859	0	2	selenide, water dikinase activity	MF	1
801	GO:0004757	1	0.995452	0	1	sepiapterin reductase activity	MF	1
802	GO:0004758	1	0.981932	0	4	serine C-palmitoyltransferase activity	MF	1
803	GO:0004766	1	0.995451	0	1	spermidine synthase activity	MF	1
804	GO:0004767	1	0.976179	0	6	sphingomyelin phosphodiesterase activity	MF	1
805	GO:0004768	1	0.9826	0	5	stearoyl-CoA 9-desaturase activity	MF	1
806	GO:0004769	1	0.977656	0	5	steroid delta-isomerase activity	MF	1
807	GO:0004771	1	0.993132	0	2	sterol esterase activity	MF	1
808	GO:0004772	1	0.991255	0	2	sterol O-acyltransferase activity	MF	1
809	GO:0004774	1	0.986414	0	3	succinate-CoA ligase activity	MF	1
810	GO:0004775	1	0.990922	0	2	succinate-CoA ligase (ADP-forming) activity	MF	1
811	GO:0004776	1	0.986414	0	3	succinate-CoA ligase (GDP-forming) activity	MF	1
812	GO:0004777	1	0.993131	0	2	succinate-semialdehyde dehydrogenase (NAD+) activity	MF	1
813	GO:0004778	1	0.990923	0	2	succinyl-CoA hydrolase activity	MF	1
814	GO:0004779	1	0.994471	0	2	sulfate adenylyltransferase activity	MF	1
815	GO:0004781	1	0.994471	0	2	sulfate adenylyltransferase (ATP) activity	MF	1
816	GO:0004782	1	0.991939	0	2	sulfinoalanine decarboxylase activity	MF	1
817	GO:0004784	1	0.986224	0	4	superoxide dismutase activity	MF	1
818	GO:0004788	1	0.99583	0	1	thiamine diphosphokinase activity	MF	1
819	GO:0004790	1	0.995451	0	1	thioether S-methyltransferase activity	MF	1
820	GO:0004791	1	0.981176	0	5	thioredoxin-disulfide reductase activity	MF	1
821	GO:0004792	1	0.982403	0	4	thiosulfate sulfurtransferase activity	MF	1
822	GO:0004793	1	0.986605	0	3	threonine aldolase activity	MF	1
823	GO:0004794	1	0.990925	0	2	L-threonine ammonia-lyase activity	MF	1
824	GO:0004796	1	0.992932	0	2	thromboxane-A synthase activity	MF	1
825	GO:0004797	1	0.990922	0	2	thymidine kinase activity	MF	1
826	GO:0004798	1	0.991219	0	2	thymidylate kinase activity	MF	1
827	GO:0004799	1	0.995451	0	1	thymidylate synthase activity	MF	1
828	GO:0004800	1	0.997676	0	1	thyroxine 5'-deiodinase activity	MF	1
829	GO:0004801	1	0.995451	0	1	transaldolase activity	MF	1
830	GO:0004802	1	0.995542	0	1	transketolase activity	MF	1
831	GO:0004803	1	0.996318	0	1	transposase activity	MF	1
832	GO:0004806	1	0.954682	0	13	triglyceride lipase activity	MF	1
833	GO:0004807	1	0.995451	0	1	triose-phosphate isomerase activity	MF	1
834	GO:0004809	1	0.987495	0	3	tRNA (guanine-N2-)-methyltransferase activity	MF	1
835	GO:0004810	1	0.995451	0	1	tRNA adenylyltransferase activity	MF	1
836	GO:0004812	1	0.845184	0	41	aminoacyl-tRNA ligase activity	MF	1
837	GO:0004813	1	0.988463	0	3	alanine-tRNA ligase activity	MF	1
838	GO:0004814	1	0.986414	0	3	arginine-tRNA ligase activity	MF	1
839	GO:0004815	1	0.992177	0	2	aspartate-tRNA ligase activity	MF	1
840	GO:0004816	1	0.992362	0	2	asparagine-tRNA ligase activity	MF	1
841	GO:0004817	1	0.990925	0	2	cysteine-tRNA ligase activity	MF	1
842	GO:0004818	1	0.99482	0	2	glutamate-tRNA ligase activity	MF	1
843	GO:0004819	1	0.993062	0	2	glutamine-tRNA ligase activity	MF	1
844	GO:0004820	1	0.995451	0	1	glycine-tRNA ligase activity	MF	1
845	GO:0004821	1	0.991338	0	2	histidine-tRNA ligase activity	MF	1
846	GO:0004822	1	0.992585	0	2	isoleucine-tRNA ligase activity	MF	1
847	GO:0004823	1	0.993143	0	2	leucine-tRNA ligase activity	MF	1
848	GO:0004824	1	0.995982	0	1	lysine-tRNA ligase activity	MF	1
849	GO:0004825	1	0.993531	0	2	methionine-tRNA ligase activity	MF	1
850	GO:0004826	1	0.982144	0	4	phenylalanine-tRNA ligase activity	MF	1
851	GO:0004827	1	0.992834	0	2	proline-tRNA ligase activity	MF	1
852	GO:0004828	1	0.991337	0	2	serine-tRNA ligase activity	MF	1
853	GO:0004829	1	0.987953	0	3	threonine-tRNA ligase activity	MF	1
854	GO:0004830	1	0.991403	0	2	tryptophan-tRNA ligase activity	MF	1
855	GO:0004831	1	0.990958	0	2	tyrosine-tRNA ligase activity	MF	1
856	GO:0004832	1	0.990922	0	2	valine-tRNA ligase activity	MF	1
857	GO:0004833	1	0.995452	0	1	tryptophan 2,3-dioxygenase activity	MF	1
858	GO:0004835	1	0.995454	0	1	tubulin-tyrosine ligase activity	MF	1
859	GO:0004839	1	0.989517	0	3	ubiquitin activating enzyme activity	MF	1
860	GO:0004842	1	0.231351	0	379	ubiquitin-protein transferase activity	MF	1
862	GO:0004844	1	0.988703	0	3	uracil DNA N-glycosylase activity	MF	1
863	GO:0004849	1	0.986414	0	3	uridine kinase activity	MF	1
864	GO:0004850	1	0.991222	0	2	uridine phosphorylase activity	MF	1
865	GO:0004852	1	0.990922	0	2	uroporphyrinogen-III synthase activity	MF	1
866	GO:0004853	1	0.995451	0	1	uroporphyrinogen decarboxylase activity	MF	1
867	GO:0004854	1	0.997629	0	1	xanthine dehydrogenase activity	MF	1
868	GO:0004855	1	0.997629	0	1	xanthine oxidase activity	MF	1
869	GO:0004856	1	0.997417	0	1	xylulokinase activity	MF	1
870	GO:0004857	1	0.755754	0	66	enzyme inhibitor activity	MF	1
871	GO:0004859	1	0.973202	0	6	phospholipase inhibitor activity	MF	1
872	GO:0004860	1	0.781318	0	61	protein kinase inhibitor activity	MF	1
873	GO:0004861	1	0.949978	0	12	cyclin-dependent protein serine/threonine kinase inhibitor activity	MF	1
874	GO:0004862	1	0.966137	0	8	cAMP-dependent protein kinase inhibitor activity	MF	1
875	GO:0004864	1	0.871589	0	34	protein phosphatase inhibitor activity	MF	1
876	GO:0004865	1	0.969481	0	7	protein serine/threonine phosphatase inhibitor activity	MF	1
879	GO:0004869	1	0.861481	0	38	cysteine-type endopeptidase inhibitor activity	MF	1
880	GO:0004875	1	0.981643	0	5	complement receptor activity	MF	1
881	GO:0004876	1	0.997618	0	1	complement component C3a receptor activity	MF	1
882	GO:0004877	1	0.995455	0	1	complement component C3b receptor activity	MF	1
883	GO:0004878	1	0.997537	0	1	complement component C5a receptor activity	MF	1
884	GO:0004879	1	0.837324	0	45	nuclear receptor activity	MF	1
885	GO:0004883	1	0.996083	0	1	glucocorticoid receptor activity	MF	1
887	GO:0004890	1	0.943034	0	16	GABA-A receptor activity	MF	1
888	GO:0004896	1	0.772448	0	71	cytokine receptor activity	MF	1
889	GO:0004897	1	0.978261	0	7	ciliary neurotrophic factor receptor activity	MF	1
890	GO:0004900	1	0.995453	0	1	erythropoietin receptor activity	MF	1
891	GO:0004902	1	0.995709	0	1	granulocyte colony-stimulating factor receptor activity	MF	1
892	GO:0004903	1	0.995453	0	1	growth hormone receptor activity	MF	1
893	GO:0004904	1	0.992549	0	2	interferon receptor activity	MF	1
894	GO:0004905	1	0.992549	0	2	type I interferon receptor activity	MF	1
895	GO:0004908	1	0.97745	0	7	interleukin-1 receptor activity	MF	1
896	GO:0004909	1	0.994648	0	2	interleukin-1, type I, activating receptor activity	MF	1
897	GO:0004910	1	0.992413	0	2	interleukin-1, type II, blocking receptor activity	MF	1
898	GO:0004912	1	0.995451	0	1	interleukin-3 receptor activity	MF	1
899	GO:0004915	1	0.994783	0	2	interleukin-6 receptor activity	MF	1
900	GO:0004918	1	0.996893	0	1	interleukin-8 receptor activity	MF	1
901	GO:0004920	1	0.993029	0	2	interleukin-10 receptor activity	MF	1
902	GO:0004921	1	0.990265	0	3	interleukin-11 receptor activity	MF	1
903	GO:0004923	1	0.985016	0	5	leukemia inhibitory factor receptor activity	MF	1
904	GO:0004924	1	0.985016	0	5	oncostatin-M receptor activity	MF	1
905	GO:0004925	1	0.995454	0	1	prolactin receptor activity	MF	1
908	GO:0004935	1	0.97204	0	9	adrenergic receptor activity	MF	1
909	GO:0004936	1	0.983581	0	6	alpha-adrenergic receptor activity	MF	1
910	GO:0004937	1	0.990747	0	3	alpha1-adrenergic receptor activity	MF	1
911	GO:0004938	1	0.992768	0	3	alpha2-adrenergic receptor activity	MF	1
912	GO:0004939	1	0.988269	0	3	beta-adrenergic receptor activity	MF	1
913	GO:0004940	1	0.996669	0	1	beta1-adrenergic receptor activity	MF	1
914	GO:0004941	1	0.996093	0	1	beta2-adrenergic receptor activity	MF	1
915	GO:0004945	1	0.98243	0	4	angiotensin type II receptor activity	MF	1
916	GO:0004946	1	0.992187	0	2	bombesin receptor activity	MF	1
917	GO:0004947	1	0.997597	0	1	bradykinin receptor activity	MF	1
918	GO:0004948	1	0.997605	0	1	calcitonin receptor activity	MF	1
919	GO:0004949	1	0.995278	0	2	cannabinoid receptor activity	MF	1
920	GO:0004950	1	0.949859	0	15	chemokine receptor activity	MF	1
921	GO:0004951	1	0.99309	0	2	cholecystokinin receptor activity	MF	1
922	GO:0004952	1	0.991776	0	3	dopamine neurotransmitter receptor activity	MF	1
927	GO:0004957	1	0.985581	0	5	prostaglandin E receptor activity	MF	1
928	GO:0004958	1	0.995507	0	1	prostaglandin F receptor activity	MF	1
929	GO:0004960	1	0.995702	0	1	thromboxane receptor activity	MF	1
930	GO:0004961	1	0.995702	0	1	thromboxane A2 receptor activity	MF	1
931	GO:0004962	1	0.995143	0	2	endothelin receptor activity	MF	1
932	GO:0004964	1	0.99677	0	1	luteinizing hormone receptor activity	MF	1
933	GO:0004965	1	0.98858	0	3	G protein-coupled GABA receptor activity	MF	1
935	GO:0004967	1	0.993003	0	2	glucagon receptor activity	MF	1
936	GO:0004968	1	0.997255	0	1	gonadotropin-releasing hormone receptor activity	MF	1
937	GO:0004969	1	0.990238	0	3	histamine receptor activity	MF	1
938	GO:0004970	1	0.949137	0	18	ionotropic glutamate receptor activity	MF	1
939	GO:0004971	1	0.990507	0	4	AMPA glutamate receptor activity	MF	1
940	GO:0004972	1	0.979346	0	7	NMDA glutamate receptor activity	MF	1
941	GO:0004974	1	0.995451	0	1	leukotriene receptor activity	MF	1
942	GO:0004977	1	0.98707	0	4	melanocortin receptor activity	MF	1
943	GO:0004979	1	0.995479	0	1	beta-endorphin receptor activity	MF	1
944	GO:0004980	1	0.991553	0	3	melanocyte-stimulating hormone receptor activity	MF	1
945	GO:0004983	1	0.975738	0	8	neuropeptide Y receptor activity	MF	1
946	GO:0004984	1	0.500206	0	220	olfactory receptor activity	MF	1
947	GO:0004985	1	0.974091	0	7	G protein-coupled opioid receptor activity	MF	1
948	GO:0004990	1	0.997614	0	1	oxytocin receptor activity	MF	1
949	GO:0004991	1	0.9955	0	1	parathyroid hormone receptor activity	MF	1
950	GO:0004992	1	0.997584	0	1	platelet activating factor receptor activity	MF	1
951	GO:0004993	1	0.934754	0	22	G protein-coupled serotonin receptor activity	MF	1
952	GO:0004994	1	0.983753	0	4	somatostatin receptor activity	MF	1
953	GO:0004995	1	0.991539	0	3	tachykinin receptor activity	MF	1
954	GO:0004996	1	0.995462	0	1	thyroid-stimulating hormone receptor activity	MF	1
955	GO:0004997	1	0.996873	0	1	thyrotropin-releasing hormone receptor activity	MF	1
956	GO:0004998	1	0.990933	0	2	transferrin receptor activity	MF	1
957	GO:0004999	1	0.990977	0	2	vasoactive intestinal polypeptide receptor activity	MF	1
958	GO:0005000	1	0.988165	0	4	vasopressin receptor activity	MF	1
959	GO:0005001	1	0.987744	0	4	transmembrane receptor protein tyrosine phosphatase activity	MF	1
960	GO:0005003	1	0.95528	0	14	ephrin receptor activity	MF	1
961	GO:0005004	1	0.982106	0	6	GPI-linked ephrin receptor activity	MF	1
962	GO:0005005	1	0.962707	0	12	transmembrane-ephrin receptor activity	MF	1
963	GO:0005006	1	0.986414	0	3	epidermal growth factor-activated receptor activity	MF	1
964	GO:0005007	1	0.982974	0	4	fibroblast growth factor-activated receptor activity	MF	1
965	GO:0005008	1	0.997569	0	1	hepatocyte growth factor-activated receptor activity	MF	1
966	GO:0005009	1	0.989078	0	3	insulin-activated receptor activity	MF	1
967	GO:0005010	1	0.995882	0	1	insulin-like growth factor-activated receptor activity	MF	1
968	GO:0005011	1	0.997617	0	1	macrophage colony-stimulating factor receptor activity	MF	1
969	GO:0005017	1	0.993188	0	2	platelet-derived growth factor-activated receptor activity	MF	1
970	GO:0005018	1	0.995516	0	1	platelet-derived growth factor alpha-receptor activity	MF	1
971	GO:0005019	1	0.997661	0	1	platelet-derived growth factor beta-receptor activity	MF	1
972	GO:0005020	1	0.99585	0	1	stem cell factor receptor activity	MF	1
973	GO:0005021	1	0.982002	0	6	vascular endothelial growth factor-activated receptor activity	MF	1
974	GO:0005024	1	0.958863	0	11	transforming growth factor beta-activated receptor activity	MF	1
975	GO:0005025	1	0.980139	0	5	transforming growth factor beta receptor activity, type I	MF	1
976	GO:0005026	1	0.993136	0	2	transforming growth factor beta receptor activity, type II	MF	1
977	GO:0005030	1	0.983119	0	5	neurotrophin receptor activity	MF	1
978	GO:0005031	1	0.964928	0	8	tumor necrosis factor-activated receptor activity	MF	1
979	GO:0005034	1	0.982756	0	5	osmosensor activity	MF	1
980	GO:0005035	1	0.955403	0	11	death receptor activity	MF	1
981	GO:0005041	1	0.966177	0	9	low-density lipoprotein particle receptor activity	MF	1
982	GO:0005042	1	0.985821	0	5	netrin receptor activity	MF	1
983	GO:0005043	1	0.997594	0	1	netrin receptor activity involved in chemorepulsion	MF	1
984	GO:0005044	1	0.880149	0	36	scavenger receptor activity	MF	1
985	GO:0005046	1	0.986673	0	3	KDEL sequence binding	MF	1
986	GO:0005047	1	0.974104	0	6	signal recognition particle binding	MF	1
988	GO:0005049	1	0.962355	0	10	nuclear export signal receptor activity	MF	1
989	GO:0005052	1	0.994793	0	2	peroxisome matrix targeting signal-1 binding	MF	1
990	GO:0005053	1	0.996813	0	1	peroxisome matrix targeting signal-2 binding	MF	1
991	GO:0005055	1	0.990922	0	2	laminin receptor activity	MF	1
992	GO:0005068	1	0.959492	0	11	transmembrane receptor protein tyrosine kinase adaptor activity	MF	1
993	GO:0005078	1	0.955276	0	13	MAP-kinase scaffold activity	MF	1
994	GO:0005080	1	0.792357	0	61	protein kinase C binding	MF	1
996	GO:0005092	1	0.936152	0	16	GDP-dissociation inhibitor activity	MF	1
997	GO:0005093	1	0.990922	0	2	Rab GDP-dissociation inhibitor activity	MF	1
998	GO:0005094	1	0.986856	0	3	Rho GDP-dissociation inhibitor activity	MF	1
999	GO:0005095	1	0.985191	0	4	GTPase inhibitor activity	MF	1
1003	GO:0005105	1	0.98829	0	3	type 1 fibroblast growth factor receptor binding	MF	1
1004	GO:0005109	1	0.892632	0	32	frizzled binding	MF	1
1005	GO:0005111	1	0.987282	0	3	type 2 fibroblast growth factor receptor binding	MF	1
1006	GO:0005112	1	0.910472	0	24	Notch binding	MF	1
1007	GO:0005113	1	0.975779	0	7	patched binding	MF	1
1008	GO:0005114	1	0.967784	0	8	type II transforming growth factor beta receptor binding	MF	1
1009	GO:0005115	1	0.995455	0	1	receptor tyrosine kinase-like orphan receptor binding	MF	1
1010	GO:0005118	1	0.995464	0	1	sevenless binding	MF	1
1011	GO:0005119	1	0.988772	0	3	smoothened binding	MF	1
1012	GO:0005121	1	0.995833	0	1	Toll binding	MF	1
1013	GO:0005123	1	0.938556	0	18	death receptor binding	MF	1
1014	GO:0005124	1	0.995645	0	1	scavenger receptor binding	MF	1
1015	GO:0005125	1	0.590305	0	129	cytokine activity	MF	1
1016	GO:0005126	1	0.462676	0	192	cytokine receptor binding	MF	1
1017	GO:0005127	1	0.967669	0	9	ciliary neurotrophic factor receptor binding	MF	1
1018	GO:0005128	1	0.992736	0	2	erythropoietin receptor binding	MF	1
1019	GO:0005130	1	0.991	0	2	granulocyte colony-stimulating factor receptor binding	MF	1
1020	GO:0005131	1	0.986241	0	4	growth hormone receptor binding	MF	1
1021	GO:0005133	1	0.995877	0	1	interferon-gamma receptor binding	MF	1
1022	GO:0005134	1	0.982869	0	4	interleukin-2 receptor binding	MF	1
1023	GO:0005135	1	0.996787	0	1	interleukin-3 receptor binding	MF	1
1024	GO:0005136	1	0.987521	0	3	interleukin-4 receptor binding	MF	1
1025	GO:0005137	1	0.990997	0	2	interleukin-5 receptor binding	MF	1
1026	GO:0005138	1	0.975094	0	7	interleukin-6 receptor binding	MF	1
1027	GO:0005139	1	0.995964	0	1	interleukin-7 receptor binding	MF	1
1028	GO:0005142	1	0.995487	0	1	interleukin-11 receptor binding	MF	1
1029	GO:0005143	1	0.98557	0	4	interleukin-12 receptor binding	MF	1
1030	GO:0005146	1	0.988743	0	3	leukemia inhibitory factor receptor binding	MF	1
1031	GO:0005147	1	0.995502	0	1	oncostatin-M receptor binding	MF	1
1032	GO:0005148	1	0.990928	0	2	prolactin receptor binding	MF	1
1033	GO:0005149	1	0.9535	0	12	interleukin-1 receptor binding	MF	1
1034	GO:0005150	1	0.991109	0	2	interleukin-1, type I receptor binding	MF	1
1035	GO:0005151	1	0.995465	0	1	interleukin-1, type II receptor binding	MF	1
1036	GO:0005152	1	0.995465	0	1	interleukin-1 receptor antagonist activity	MF	1
1037	GO:0005153	1	0.995451	0	1	interleukin-8 receptor binding	MF	1
1039	GO:0005157	1	0.987338	0	3	macrophage colony-stimulating factor receptor binding	MF	1
1040	GO:0005158	1	0.909283	0	25	insulin receptor binding	MF	1
1041	GO:0005159	1	0.94951	0	12	insulin-like growth factor receptor binding	MF	1
1042	GO:0005160	1	0.913522	0	22	transforming growth factor beta receptor binding	MF	1
1043	GO:0005161	1	0.952314	0	14	platelet-derived growth factor receptor binding	MF	1
1044	GO:0005163	1	0.984069	0	4	nerve growth factor receptor binding	MF	1
1045	GO:0005164	1	0.907328	0	25	tumor necrosis factor receptor binding	MF	1
1046	GO:0005165	1	0.941514	0	15	neurotrophin receptor binding	MF	1
1047	GO:0005166	1	0.979049	0	5	neurotrophin p75 receptor binding	MF	1
1048	GO:0005167	1	0.970489	0	8	neurotrophin TRK receptor binding	MF	1
1049	GO:0005168	1	0.976327	0	6	neurotrophin TRKA receptor binding	MF	1
1050	GO:0005169	1	0.994023	0	2	neurotrophin TRKB receptor binding	MF	1
1051	GO:0005171	1	0.991498	0	2	hepatocyte growth factor receptor binding	MF	1
1052	GO:0005172	1	0.941713	0	16	vascular endothelial growth factor receptor binding	MF	1
1053	GO:0005173	1	0.986906	0	4	stem cell factor receptor binding	MF	1
1054	GO:0005174	1	0.997355	0	1	CD40 receptor binding	MF	1
1055	GO:0005175	1	0.995451	0	1	CD27 receptor binding	MF	1
1056	GO:0005176	1	0.989169	0	3	ErbB-2 class receptor binding	MF	1
1057	GO:0005178	1	0.606987	0	130	integrin binding	MF	1
1060	GO:0005185	1	0.995451	0	1	neurohypophyseal hormone activity	MF	1
1062	GO:0005200	1	0.808552	0	55	structural constituent of cytoskeleton	MF	1
1063	GO:0005201	1	0.639282	0	130	extracellular matrix structural constituent	MF	1
1064	GO:0005212	1	0.942039	0	14	structural constituent of eye lens	MF	1
1067	GO:0005217	1	0.919032	0	24	intracellular ligand-gated ion channel activity	MF	1
1068	GO:0005219	1	0.988491	0	3	ryanodine-sensitive calcium-release channel activity	MF	1
1069	GO:0005220	1	0.988781	0	3	inositol 1,4,5-trisphosphate-sensitive calcium-release channel activity	MF	1
1070	GO:0005221	1	0.97169	0	9	intracellular cyclic nucleotide activated cation channel activity	MF	1
1071	GO:0005222	1	0.977252	0	7	intracellular cAMP-activated cation channel activity	MF	1
1072	GO:0005223	1	0.981134	0	5	intracellular cGMP-activated cation channel activity	MF	1
1073	GO:0005225	1	0.969702	0	8	volume-sensitive anion channel activity	MF	1
1074	GO:0005227	1	0.928954	0	21	calcium activated cation channel activity	MF	1
1075	GO:0005228	1	0.994123	0	2	intracellular sodium activated potassium channel activity	MF	1
1076	GO:0005229	1	0.963284	0	10	intracellular calcium activated chloride channel activity	MF	1
1079	GO:0005234	1	0.982113	0	6	extracellularly glutamate-gated ion channel activity	MF	1
1080	GO:0005237	1	0.958097	0	11	inhibitory extracellular ligand-gated ion channel activity	MF	1
1081	GO:0005242	1	0.939291	0	19	inward rectifier potassium channel activity	MF	1
1082	GO:0005243	1	0.947918	0	14	gap junction channel activity	MF	1
1083	GO:0005244	1	0.55367	0	175	voltage-gated ion channel activity	MF	1
1084	GO:0005245	1	0.860611	0	44	voltage-gated calcium channel activity	MF	1
1085	GO:0005246	1	0.8708	0	34	calcium channel regulator activity	MF	1
1086	GO:0005247	1	0.971395	0	9	voltage-gated chloride channel activity	MF	1
1087	GO:0005248	1	0.929481	0	24	voltage-gated sodium channel activity	MF	1
1088	GO:0005249	1	0.772577	0	79	voltage-gated potassium channel activity	MF	1
1089	GO:0005250	1	0.98744	0	4	A-type (transient outward) potassium channel activity	MF	1
1090	GO:0005251	1	0.914083	0	28	delayed rectifier potassium channel activity	MF	1
1091	GO:0005252	1	0.996118	0	1	open rectifier potassium channel activity	MF	1
1093	GO:0005254	1	0.814627	0	56	chloride channel activity	MF	1
1095	GO:0005262	1	0.684183	0	109	calcium channel activity	MF	1
1096	GO:0005267	1	0.689143	0	110	potassium channel activity	MF	1
1097	GO:0005272	1	0.88283	0	40	sodium channel activity	MF	1
1098	GO:0005275	1	0.991081	0	3	amine transmembrane transporter activity	MF	1
1099	GO:0005277	1	0.996539	0	1	acetylcholine transmembrane transporter activity	MF	1
1100	GO:0005280	1	0.991584	0	2	amino acid:proton symporter activity	MF	1
1101	GO:0005283	1	0.947546	0	14	amino acid:sodium symporter activity	MF	1
1102	GO:0005287	1	0.99305	0	2	high-affinity basic amino acid transmembrane transporter activity	MF	1
1103	GO:0005289	1	0.99305	0	2	high-affinity arginine transmembrane transporter activity	MF	1
1104	GO:0005290	1	0.982334	0	4	L-histidine transmembrane transporter activity	MF	1
1105	GO:0005292	1	0.99305	0	2	high-affinity lysine transmembrane transporter activity	MF	1
1106	GO:0005295	1	0.995367	0	2	neutral amino acid:sodium symporter activity	MF	1
1107	GO:0005298	1	0.989661	0	3	proline:sodium symporter activity	MF	1
1108	GO:0005307	1	0.997652	0	1	choline:sodium symporter activity	MF	1
1109	GO:0005308	1	0.988639	0	3	creatine transmembrane transporter activity	MF	1
1110	GO:0005309	1	0.995539	0	1	creatine:sodium symporter activity	MF	1
1111	GO:0005310	1	0.906747	0	24	dicarboxylic acid transmembrane transporter activity	MF	1
1112	GO:0005313	1	0.945572	0	14	L-glutamate transmembrane transporter activity	MF	1
1113	GO:0005314	1	0.982598	0	4	high-affinity glutamate transmembrane transporter activity	MF	1
1114	GO:0005315	1	0.980721	0	5	inorganic phosphate transmembrane transporter activity	MF	1
1115	GO:0005316	1	0.995641	0	1	high-affinity inorganic phosphate:sodium symporter activity	MF	1
1116	GO:0005319	1	0.627207	0	128	lipid transporter activity	MF	1
1117	GO:0005324	1	0.947921	0	15	long-chain fatty acid transporter activity	MF	1
1118	GO:0005326	1	0.958329	0	12	neurotransmitter transmembrane transporter activity	MF	1
1119	GO:0005328	1	0.997687	0	1	neurotransmitter:sodium symporter activity	MF	1
1120	GO:0005330	1	0.995254	0	2	dopamine:sodium symporter activity	MF	1
1121	GO:0005332	1	0.983423	0	4	gamma-aminobutyric acid:sodium symporter activity	MF	1
1122	GO:0005334	1	0.997687	0	1	norepinephrine:sodium symporter activity	MF	1
1123	GO:0005335	1	0.989664	0	3	serotonin:sodium symporter activity	MF	1
1124	GO:0005337	1	0.97987	0	5	nucleoside transmembrane transporter activity	MF	1
1125	GO:0005338	1	0.950232	0	13	nucleotide-sugar transmembrane transporter activity	MF	1
1126	GO:0005342	1	0.587459	0	134	organic acid transmembrane transporter activity	MF	1
1127	GO:0005343	1	0.904895	0	25	organic acid:sodium symporter activity	MF	1
1128	GO:0005344	1	0.96959	0	7	oxygen carrier activity	MF	1
1129	GO:0005346	1	0.942325	0	15	purine ribonucleotide transmembrane transporter activity	MF	1
1130	GO:0005347	1	0.963112	0	9	ATP transmembrane transporter activity	MF	1
1131	GO:0005351	1	0.986113	0	4	carbohydrate:proton symporter activity	MF	1
1132	GO:0005353	1	0.98652	0	3	fructose transmembrane transporter activity	MF	1
1133	GO:0005354	1	0.995451	0	1	galactose transmembrane transporter activity	MF	1
1134	GO:0005355	1	0.932831	0	18	glucose transmembrane transporter activity	MF	1
1135	GO:0005356	1	0.995451	0	1	glucose:proton symporter activity	MF	1
1136	GO:0005360	1	0.995451	0	1	insulin-responsive glucose:proton symporter activity	MF	1
1137	GO:0005365	1	0.995999	0	1	myo-inositol transmembrane transporter activity	MF	1
1138	GO:0005366	1	0.995999	0	1	myo-inositol:proton symporter activity	MF	1
1139	GO:0005368	1	0.9865	0	3	taurine transmembrane transporter activity	MF	1
1140	GO:0005369	1	0.995451	0	1	taurine:sodium symporter activity	MF	1
1141	GO:0005371	1	0.995451	0	1	tricarboxylate secondary active transmembrane transporter activity	MF	1
1142	GO:0005372	1	0.967852	0	9	water transmembrane transporter activity	MF	1
1143	GO:0005375	1	0.983888	0	5	copper ion transmembrane transporter activity	MF	1
1144	GO:0005381	1	0.965866	0	9	iron ion transmembrane transporter activity	MF	1
1145	GO:0005384	1	0.967401	0	8	manganese ion transmembrane transporter activity	MF	1
1146	GO:0005385	1	0.92964	0	20	zinc ion transmembrane transporter activity	MF	1
1147	GO:0005388	1	0.966491	0	10	P-type calcium transporter activity	MF	1
1148	GO:0005391	1	0.967354	0	9	P-type sodium:potassium-exchanging transporter activity	MF	1
1149	GO:0005402	1	0.96187	0	11	carbohydrate:cation symporter activity	MF	1
1150	GO:0005412	1	0.984356	0	5	glucose:sodium symporter activity	MF	1
1151	GO:0005416	1	0.939564	0	16	amino acid:cation symporter activity	MF	1
1152	GO:0005427	1	0.994975	0	2	proton-dependent oligopeptide secondary active transmembrane transporter activity	MF	1
1153	GO:0005432	1	0.971959	0	8	calcium:sodium antiporter activity	MF	1
1154	GO:0005436	1	0.983855	0	4	sodium:phosphate symporter activity	MF	1
1155	GO:0005451	1	0.962381	0	10	monovalent cation:proton antiporter activity	MF	1
1156	GO:0005452	1	0.971705	0	8	inorganic anion exchanger activity	MF	1
1157	GO:0005456	1	0.995451	0	1	CMP-N-acetylneuraminate transmembrane transporter activity	MF	1
1158	GO:0005457	1	0.996945	0	1	GDP-fucose transmembrane transporter activity	MF	1
1159	GO:0005459	1	0.981926	0	4	UDP-galactose transmembrane transporter activity	MF	1
1160	GO:0005460	1	0.995451	0	1	UDP-glucose transmembrane transporter activity	MF	1
1161	GO:0005461	1	0.989979	0	3	UDP-glucuronic acid transmembrane transporter activity	MF	1
1162	GO:0005462	1	0.987466	0	4	UDP-N-acetylglucosamine transmembrane transporter activity	MF	1
1163	GO:0005463	1	0.989979	0	3	UDP-N-acetylgalactosamine transmembrane transporter activity	MF	1
1164	GO:0005464	1	0.997462	0	1	UDP-xylose transmembrane transporter activity	MF	1
1165	GO:0005471	1	0.987109	0	3	ATP:ADP antiporter activity	MF	1
1166	GO:0005483	1	0.988562	0	3	soluble NSF attachment protein activity	MF	1
1167	GO:0005484	1	0.865537	0	34	SNAP receptor activity	MF	1
1169	GO:0005496	1	0.73045	0	80	steroid binding	MF	1
1170	GO:0005497	1	0.993292	0	2	androgen binding	MF	1
1171	GO:0005499	1	0.973183	0	6	vitamin D binding	MF	1
1172	GO:0005501	1	0.909108	0	23	retinoid binding	MF	1
1173	GO:0005502	1	0.982781	0	4	11-cis retinal binding	MF	1
1174	GO:0005503	1	0.991248	0	2	all-trans retinal binding	MF	1
1175	GO:0005504	1	0.839518	0	41	fatty acid binding	MF	1
1181	GO:0005518	1	0.786243	0	65	collagen binding	MF	1
1182	GO:0005519	1	0.984447	0	4	cytoskeletal regulatory protein binding	MF	1
1183	GO:0005520	1	0.89563	0	28	insulin-like growth factor binding	MF	1
1184	GO:0005521	1	0.935455	0	16	lamin binding	MF	1
1185	GO:0005522	1	0.957907	0	12	profilin binding	MF	1
1191	GO:0005534	1	0.986837	0	3	galactose binding	MF	1
1192	GO:0005536	1	0.949486	0	12	glucose binding	MF	1
1193	GO:0005537	1	0.93926	0	15	mannose binding	MF	1
1194	GO:0005539	1	0.498036	0	186	glycosaminoglycan binding	MF	1
1195	GO:0005540	1	0.928118	0	19	hyaluronic acid binding	MF	1
1196	GO:0005542	1	0.953947	0	11	folic acid binding	MF	1
1198	GO:0005544	1	0.830374	0	50	calcium-dependent phospholipid binding	MF	1
1199	GO:0005545	1	0.957624	0	13	1-phosphatidylinositol binding	MF	1
1200	GO:0005546	1	0.740262	0	81	phosphatidylinositol-4,5-bisphosphate binding	MF	1
1201	GO:0005547	1	0.862993	0	39	phosphatidylinositol-3,4,5-trisphosphate binding	MF	1
1202	GO:0005548	1	0.820165	0	53	phospholipid transporter activity	MF	1
1203	GO:0005549	1	0.765243	0	88	odorant binding	MF	1
1204	GO:0005550	1	0.932974	0	26	pheromone binding	MF	1
1205	GO:0008009	1	0.888891	0	27	chemokine activity	MF	1
1206	GO:0008013	1	0.735918	0	85	beta-catenin binding	MF	1
1207	GO:0008017	1	0.378552	0	253	microtubule binding	MF	1
1208	GO:0008020	1	0.96944	0	7	G protein-coupled photoreceptor activity	MF	1
1210	GO:0008028	1	0.839994	0	44	monocarboxylic acid transmembrane transporter activity	MF	1
1211	GO:0008029	1	0.993113	0	2	pentraxin receptor activity	MF	1
1212	GO:0008035	1	0.972229	0	7	high-density lipoprotein particle binding	MF	1
1213	GO:0008046	1	0.972061	0	9	axon guidance receptor activity	MF	1
1214	GO:0008047	1	0.741166	0	72	enzyme activator activity	MF	1
1215	GO:0008048	1	0.99101	0	2	calcium sensitive guanylate cyclase activator activity	MF	1
1216	GO:0008061	1	0.969761	0	8	chitin binding	MF	1
1217	GO:0008066	1	0.934716	0	23	glutamate receptor activity	MF	1
1218	GO:0008068	1	0.997021	0	1	extracellularly glutamate-gated chloride channel activity	MF	1
1219	GO:0008073	1	0.986414	0	3	ornithine decarboxylase inhibitor activity	MF	1
1220	GO:0008079	1	0.970035	0	7	translation termination factor activity	MF	1
1221	GO:0008080	1	0.774149	0	65	N-acetyltransferase activity	MF	1
1225	GO:0008093	1	0.964057	0	11	cytoskeletal anchor activity	MF	1
1226	GO:0008094	1	0.66264	0	107	ATP-dependent activity, acting on DNA	MF	1
1227	GO:0008097	1	0.943047	0	13	5S rRNA binding	MF	1
1228	GO:0008106	1	0.916132	0	20	alcohol dehydrogenase (NADP+) activity	MF	1
1229	GO:0008107	1	0.9921	0	2	galactoside 2-alpha-L-fucosyltransferase activity	MF	1
1230	GO:0008108	1	0.995451	0	1	UDP-glucose:hexose-1-phosphate uridylyltransferase activity	MF	1
1231	GO:0008109	1	0.996915	0	1	N-acetyllactosaminide beta-1,6-N-acetylglucosaminyltransferase activity	MF	1
1233	GO:0008112	1	0.995451	0	1	nicotinamide N-methyltransferase activity	MF	1
1234	GO:0008113	1	0.990923	0	2	peptide-methionine (S)-S-oxide reductase activity	MF	1
1235	GO:0008114	1	0.995451	0	1	phosphogluconate 2-dehydrogenase activity	MF	1
1236	GO:0008115	1	0.995451	0	1	sarcosine oxidase activity	MF	1
1237	GO:0008116	1	0.995595	0	1	prostaglandin-I synthase activity	MF	1
1238	GO:0008117	1	0.995451	0	1	sphinganine-1-phosphate aldolase activity	MF	1
1239	GO:0008118	1	0.991562	0	2	N-acetyllactosaminide alpha-2,3-sialyltransferase activity	MF	1
1240	GO:0008119	1	0.995451	0	1	thiopurine S-methyltransferase activity	MF	1
1241	GO:0008120	1	0.993055	0	2	ceramide glucosyltransferase activity	MF	1
1242	GO:0008121	1	0.973025	0	6	ubiquinol-cytochrome-c reductase activity	MF	1
1243	GO:0008124	1	0.990922	0	2	4-alpha-hydroxytetrahydrobiopterin dehydratase activity	MF	1
1244	GO:0008126	1	0.989811	0	3	acetylesterase activity	MF	1
1245	GO:0008127	1	0.995532	0	1	quercetin 2,3-dioxygenase activity	MF	1
1246	GO:0008131	1	0.984292	0	5	primary amine oxidase activity	MF	1
1248	GO:0008135	1	0.73028	0	75	translation factor activity, RNA binding	MF	1
1249	GO:0008137	1	0.905885	0	22	NADH dehydrogenase (ubiquinone) activity	MF	1
1250	GO:0008138	1	0.888231	0	32	protein tyrosine/serine/threonine phosphatase activity	MF	1
1251	GO:0008139	1	0.926479	0	21	nuclear localization sequence binding	MF	1
1252	GO:0008140	1	0.961489	0	10	cAMP response element binding protein binding	MF	1
1253	GO:0008142	1	0.978642	0	5	oxysterol binding	MF	1
1254	GO:0008143	1	0.907899	0	24	poly(A) binding	MF	1
1255	GO:0008146	1	0.867021	0	41	sulfotransferase activity	MF	1
1256	GO:0008147	1	0.990922	0	2	structural constituent of bone	MF	1
1257	GO:0008157	1	0.889687	0	32	protein phosphatase 1 binding	MF	1
1258	GO:0008158	1	0.986575	0	3	hedgehog receptor activity	MF	1
1259	GO:0008160	1	0.991445	0	2	protein tyrosine phosphatase activator activity	MF	1
1261	GO:0008169	1	0.977643	0	5	C-methyltransferase activity	MF	1
1263	GO:0008171	1	0.908975	0	22	O-methyltransferase activity	MF	1
1264	GO:0008172	1	0.973935	0	7	S-methyltransferase activity	MF	1
1267	GO:0008175	1	0.878437	0	32	tRNA methyltransferase activity	MF	1
1268	GO:0008176	1	0.990923	0	2	tRNA (guanine-N7-)-methyltransferase activity	MF	1
1269	GO:0008177	1	0.986417	0	3	succinate dehydrogenase (ubiquinone) activity	MF	1
1270	GO:0008179	1	0.944965	0	16	adenylate cyclase binding	MF	1
1271	GO:0008184	1	0.986782	0	3	glycogen phosphorylase activity	MF	1
1272	GO:0008186	1	0.764231	0	69	ATP-dependent activity, acting on RNA	MF	1
1273	GO:0008187	1	0.900379	0	27	poly-pyrimidine tract binding	MF	1
1275	GO:0008190	1	0.969751	0	8	eukaryotic initiation factor 4E binding	MF	1
1276	GO:0008191	1	0.95144	0	13	metalloendopeptidase inhibitor activity	MF	1
1277	GO:0008192	1	0.991949	0	2	RNA guanylyltransferase activity	MF	1
1278	GO:0008193	1	0.995451	0	1	tRNA guanylyltransferase activity	MF	1
1280	GO:0008195	1	0.955185	0	13	phosphatidate phosphatase activity	MF	1
1281	GO:0008198	1	0.904034	0	25	ferrous iron binding	MF	1
1282	GO:0008199	1	0.964189	0	8	ferric iron binding	MF	1
1283	GO:0008200	1	0.890877	0	29	ion channel inhibitor activity	MF	1
1284	GO:0008201	1	0.59631	0	139	heparin binding	MF	1
1285	GO:0008227	1	0.90859	0	31	G protein-coupled amine receptor activity	MF	1
1288	GO:0008235	1	0.821339	0	50	metalloexopeptidase activity	MF	1
1289	GO:0008236	1	0.658914	0	108	serine-type peptidase activity	MF	1
1290	GO:0008237	1	0.572054	0	150	metallopeptidase activity	MF	1
1291	GO:0008238	1	0.728008	0	79	exopeptidase activity	MF	1
1292	GO:0008239	1	0.970981	0	8	dipeptidyl-peptidase activity	MF	1
1293	GO:0008240	1	0.989768	0	3	tripeptidyl-peptidase activity	MF	1
1294	GO:0008241	1	0.994896	0	2	peptidyl-dipeptidase activity	MF	1
1297	GO:0008252	1	0.950372	0	13	nucleotidase activity	MF	1
1298	GO:0008253	1	0.956917	0	11	5'-nucleotidase activity	MF	1
1299	GO:0008254	1	0.997704	0	1	3'-nucleotidase activity	MF	1
1300	GO:0008260	1	0.995451	0	1	3-oxoacid CoA-transferase activity	MF	1
1301	GO:0008263	1	0.992009	0	2	pyrimidine-specific mismatch base pair DNA N-glycosylase activity	MF	1
1302	GO:0008265	1	0.997213	0	1	Mo-molybdopterin cofactor sulfurase activity	MF	1
1303	GO:0008266	1	0.916768	0	23	poly(U) RNA binding	MF	1
1304	GO:0008269	1	0.995451	0	1	JAK pathway signal transduction adaptor activity	MF	1
1306	GO:0008271	1	0.968208	0	9	secondary active sulfate transmembrane transporter activity	MF	1
1307	GO:0008273	1	0.98375	0	4	calcium, potassium:sodium antiporter activity	MF	1
1308	GO:0008276	1	0.719786	0	83	protein methyltransferase activity	MF	1
1309	GO:0008281	1	0.997712	0	1	sulfonylurea receptor activity	MF	1
1311	GO:0008294	1	0.988476	0	5	calcium- and calmodulin-responsive adenylate cyclase activity	MF	1
1312	GO:0008296	1	0.960284	0	9	3'-5'-exodeoxyribonuclease activity	MF	1
1313	GO:0008297	1	0.961086	0	9	single-stranded DNA exodeoxyribonuclease activity	MF	1
1314	GO:0008301	1	0.95067	0	13	DNA binding, bending	MF	1
1315	GO:0008307	1	0.931566	0	19	structural constituent of muscle	MF	1
1316	GO:0008308	1	0.953847	0	13	voltage-gated anion channel activity	MF	1
1317	GO:0008309	1	0.98659	0	3	double-stranded DNA exodeoxyribonuclease activity	MF	1
1318	GO:0008310	1	0.982244	0	4	single-stranded DNA 3'-5' exodeoxyribonuclease activity	MF	1
1319	GO:0008311	1	0.991099	0	2	double-stranded DNA 3'-5' exodeoxyribonuclease activity	MF	1
1320	GO:0008312	1	0.966612	0	8	7S RNA binding	MF	1
1321	GO:0008318	1	0.979814	0	5	protein prenyltransferase activity	MF	1
1324	GO:0008327	1	0.923385	0	21	methyl-CpG binding	MF	1
1325	GO:0008330	1	0.957856	0	11	protein tyrosine/threonine phosphatase activity	MF	1
1326	GO:0008331	1	0.969437	0	10	high voltage-gated calcium channel activity	MF	1
1327	GO:0008332	1	0.988705	0	3	low voltage-gated calcium channel activity	MF	1
1328	GO:0008349	1	0.983262	0	5	MAP kinase kinase kinase kinase activity	MF	1
1329	GO:0008353	1	0.955032	0	12	RNA polymerase II CTD heptapeptide repeat kinase activity	MF	1
1330	GO:0008373	1	0.926888	0	20	sialyltransferase activity	MF	1
1331	GO:0008374	1	0.829324	0	46	O-acyltransferase activity	MF	1
1332	GO:0008375	1	0.848955	0	43	acetylglucosaminyltransferase activity	MF	1
1333	GO:0008376	1	0.896391	0	31	acetylgalactosaminyltransferase activity	MF	1
1335	GO:0008379	1	0.96862	0	7	thioredoxin peroxidase activity	MF	1
1336	GO:0008381	1	0.942291	0	17	mechanosensitive ion channel activity	MF	1
1337	GO:0008384	1	0.98825	0	3	IkappaB kinase activity	MF	1
1338	GO:0008386	1	0.995451	0	1	cholesterol monooxygenase (side-chain-cleaving) activity	MF	1
1339	GO:0008387	1	0.997362	0	1	steroid 7-alpha-hydroxylase activity	MF	1
1340	GO:0008391	1	0.949056	0	14	arachidonic acid monooxygenase activity	MF	1
1341	GO:0008392	1	0.954765	0	12	arachidonic acid epoxygenase activity	MF	1
1342	GO:0008395	1	0.921652	0	21	steroid hydroxylase activity	MF	1
1343	GO:0008396	1	0.993501	0	2	oxysterol 7-alpha-hydroxylase activity	MF	1
1344	GO:0008398	1	0.995451	0	1	sterol 14-demethylase activity	MF	1
1345	GO:0008401	1	0.99128	0	2	retinoic acid 4-hydroxylase activity	MF	1
1346	GO:0008404	1	0.974417	0	7	arachidonic acid 14,15-epoxygenase activity	MF	1
1347	GO:0008405	1	0.977171	0	6	arachidonic acid 11,12-epoxygenase activity	MF	1
1348	GO:0008408	1	0.833966	0	46	3'-5' exonuclease activity	MF	1
1349	GO:0008409	1	0.932805	0	18	5'-3' exonuclease activity	MF	1
1351	GO:0008412	1	0.995451	0	1	4-hydroxybenzoate octaprenyltransferase activity	MF	1
1352	GO:0008413	1	0.991608	0	2	8-oxo-7,8-dihydroguanosine triphosphate pyrophosphatase activity	MF	1
1353	GO:0008417	1	0.966231	0	10	fucosyltransferase activity	MF	1
1354	GO:0008418	1	0.990922	0	2	protein-N-terminal asparagine amidohydrolase activity	MF	1
1355	GO:0008419	1	0.995451	0	1	RNA lariat debranching enzyme activity	MF	1
1356	GO:0008420	1	0.974322	0	7	RNA polymerase II CTD heptapeptide repeat phosphatase activity	MF	1
1357	GO:0008422	1	0.983811	0	5	beta-glucosidase activity	MF	1
1358	GO:0008424	1	0.997077	0	1	glycoprotein 6-alpha-L-fucosyltransferase activity	MF	1
1359	GO:0008425	1	0.991026	0	2	2-polyprenyl-6-methoxy-1,4-benzoquinone methyltransferase activity	MF	1
1360	GO:0008426	1	0.995451	0	1	protein kinase C inhibitor activity	MF	1
1361	GO:0008427	1	0.988573	0	3	calcium-dependent protein kinase inhibitor activity	MF	1
1362	GO:0008428	1	0.986857	0	3	ribonuclease inhibitor activity	MF	1
1363	GO:0008429	1	0.960514	0	11	phosphatidylethanolamine binding	MF	1
1364	GO:0008430	1	0.966213	0	8	selenium binding	MF	1
1365	GO:0008431	1	0.997284	0	1	vitamin E binding	MF	1
1366	GO:0008432	1	0.94038	0	15	JUN kinase binding	MF	1
1367	GO:0008440	1	0.984535	0	4	inositol-1,4,5-trisphosphate 3-kinase activity	MF	1
1368	GO:0008441	1	0.993165	0	2	3'(2'),5'-bisphosphate nucleotidase activity	MF	1
1369	GO:0008442	1	0.995686	0	1	3-hydroxyisobutyrate dehydrogenase activity	MF	1
1370	GO:0008443	1	0.971667	0	7	phosphofructokinase activity	MF	1
1371	GO:0008444	1	0.996733	0	1	CDP-diacylglycerol-glycerol-3-phosphate 3-phosphatidyltransferase activity	MF	1
1372	GO:0008445	1	0.99563	0	1	D-aspartate oxidase activity	MF	1
1373	GO:0008446	1	0.995452	0	1	GDP-mannose 4,6-dehydratase activity	MF	1
1374	GO:0008448	1	0.995451	0	1	N-acetylglucosamine-6-phosphate deacetylase activity	MF	1
1375	GO:0008449	1	0.985156	0	4	N-acetylglucosamine-6-sulfatase activity	MF	1
1376	GO:0008452	1	0.995495	0	1	RNA ligase activity	MF	1
1377	GO:0008454	1	0.988193	0	3	alpha-1,3-mannosylglycoprotein 4-beta-N-acetylglucosaminyltransferase activity	MF	1
1378	GO:0008455	1	0.996865	0	1	alpha-1,6-mannosylglycoprotein 2-beta-N-acetylglucosaminyltransferase activity	MF	1
1379	GO:0008456	1	0.995777	0	1	alpha-N-acetylgalactosaminidase activity	MF	1
1380	GO:0008457	1	0.985989	0	4	beta-galactosyl-N-acetylglucosaminylgalactosylglucosyl-ceramide beta-1,3-acetylglucosaminyltransferase activity	MF	1
1381	GO:0008458	1	0.992517	0	2	carnitine O-octanoyltransferase activity	MF	1
1382	GO:0008459	1	0.993885	0	2	chondroitin 6-sulfotransferase activity	MF	1
1383	GO:0008460	1	0.995552	0	1	dTDP-glucose 4,6-dehydratase activity	MF	1
1384	GO:0008465	1	0.995451	0	1	glycerate dehydrogenase activity	MF	1
1385	GO:0008466	1	0.995575	0	1	glycogenin glucosyltransferase activity	MF	1
1386	GO:0008467	1	0.975972	0	7	[heparan sulfate]-glucosamine 3-sulfotransferase 1 activity	MF	1
1387	GO:0008469	1	0.972669	0	7	histone-arginine N-methyltransferase activity	MF	1
1388	GO:0008470	1	0.995451	0	1	isovaleryl-CoA dehydrogenase activity	MF	1
1389	GO:0008474	1	0.946674	0	13	palmitoyl-(protein) hydrolase activity	MF	1
1390	GO:0008475	1	0.986524	0	3	procollagen-lysine 5-dioxygenase activity	MF	1
1391	GO:0008476	1	0.990954	0	2	protein-tyrosine sulfotransferase activity	MF	1
1392	GO:0008478	1	0.997076	0	1	pyridoxal kinase activity	MF	1
1393	GO:0008479	1	0.990922	0	2	queuine tRNA-ribosyltransferase activity	MF	1
1394	GO:0008480	1	0.995451	0	1	sarcosine dehydrogenase activity	MF	1
1395	GO:0008481	1	0.992557	0	2	sphinganine kinase activity	MF	1
1396	GO:0008482	1	0.996679	0	1	sulfite oxidase activity	MF	1
1397	GO:0008483	1	0.91136	0	21	transaminase activity	MF	1
1398	GO:0008484	1	0.958114	0	12	sulfuric ester hydrolase activity	MF	1
1399	GO:0008486	1	0.985973	0	4	diphosphoinositol-polyphosphate diphosphatase activity	MF	1
1400	GO:0008488	1	0.995451	0	1	gamma-glutamyl carboxylase activity	MF	1
1401	GO:0008489	1	0.990747	0	3	UDP-galactose:glucosylceramide beta-1,4-galactosyltransferase activity	MF	1
1402	GO:0008494	1	0.96618	0	9	translation activator activity	MF	1
1403	GO:0008495	1	0.995672	0	1	protoheme IX farnesyltransferase activity	MF	1
1404	GO:0008499	1	0.976837	0	7	UDP-galactose:beta-N-acetylglucosamine beta-1,3-galactosyltransferase activity	MF	1
1405	GO:0008502	1	0.992716	0	2	melatonin receptor activity	MF	1
1406	GO:0008503	1	0.962386	0	10	benzodiazepine receptor activity	MF	1
1407	GO:0008504	1	0.973308	0	8	monoamine transmembrane transporter activity	MF	1
1408	GO:0008506	1	0.99062	0	3	sucrose:proton symporter activity	MF	1
1409	GO:0008507	1	0.997257	0	1	sodium:iodide symporter activity	MF	1
1410	GO:0008508	1	0.976287	0	6	bile acid:sodium symporter activity	MF	1
1412	GO:0008510	1	0.984115	0	5	sodium:bicarbonate symporter activity	MF	1
1413	GO:0008511	1	0.992591	0	3	sodium:potassium:chloride symporter activity	MF	1
1414	GO:0008514	1	0.559629	0	150	organic anion transmembrane transporter activity	MF	1
1415	GO:0008515	1	0.99062	0	3	sucrose transmembrane transporter activity	MF	1
1416	GO:0008516	1	0.995451	0	1	hexose uniporter activity	MF	1
1417	GO:0008517	1	0.986677	0	3	folic acid transmembrane transporter activity	MF	1
1418	GO:0008518	1	0.995451	0	1	folate:anion antiporter activity	MF	1
1419	GO:0008519	1	0.972954	0	8	ammonium transmembrane transporter activity	MF	1
1420	GO:0008520	1	0.990925	0	2	L-ascorbate:sodium symporter activity	MF	1
1421	GO:0008521	1	0.996771	0	1	acetyl-CoA transmembrane transporter activity	MF	1
1422	GO:0008523	1	0.99738	0	1	sodium-dependent multivitamin transmembrane transporter activity	MF	1
1423	GO:0008525	1	0.93399	0	20	phosphatidylcholine transporter activity	MF	1
1424	GO:0008526	1	0.960526	0	10	phosphatidylinositol transfer activity	MF	1
1425	GO:0008527	1	0.989961	0	4	taste receptor activity	MF	1
1427	GO:0008531	1	0.995451	0	1	riboflavin kinase activity	MF	1
1428	GO:0008532	1	0.989719	0	3	N-acetyllactosaminide beta-1,3-N-acetylglucosaminyltransferase activity	MF	1
1429	GO:0008534	1	0.990961	0	2	oxidized purine nucleobase lesion DNA N-glycosylase activity	MF	1
1430	GO:0008545	1	0.99099	0	2	JUN kinase kinase activity	MF	1
1431	GO:0008553	1	0.974372	0	6	P-type proton-exporting transporter activity	MF	1
1432	GO:0008554	1	0.967354	0	9	P-type sodium transporter activity	MF	1
1433	GO:0008556	1	0.967354	0	9	P-type potassium transmembrane transporter activity	MF	1
1434	GO:0008559	1	0.955902	0	13	ABC-type xenobiotic transporter activity	MF	1
1435	GO:0008568	1	0.975153	0	7	microtubule-severing ATPase activity	MF	1
1436	GO:0008569	1	0.942511	0	18	minus-end-directed microtubule motor activity	MF	1
1437	GO:0008574	1	0.946599	0	16	plus-end-directed microtubule motor activity	MF	1
1438	GO:0008579	1	0.995461	0	1	JUN kinase phosphatase activity	MF	1
1439	GO:0008597	1	0.984971	0	4	calcium-dependent protein serine/threonine phosphatase regulator activity	MF	1
1440	GO:0008603	1	0.966137	0	8	cAMP-dependent protein kinase regulator activity	MF	1
1441	GO:0008607	1	0.988126	0	3	phosphorylase kinase regulator activity	MF	1
1442	GO:0008609	1	0.995451	0	1	alkylglycerone-phosphate synthase activity	MF	1
1443	GO:0008641	1	0.959575	0	10	ubiquitin-like modifier activating enzyme activity	MF	1
1445	GO:0008650	1	0.990951	0	2	rRNA (uridine-2'-O-)-methyltransferase activity	MF	1
1446	GO:0008656	1	0.957694	0	11	cysteine-type endopeptidase activator activity involved in apoptotic process	MF	1
1447	GO:0008659	1	0.995451	0	1	(3R)-hydroxymyristoyl-[acyl-carrier-protein] dehydratase activity	MF	1
1448	GO:0008663	1	0.995451	0	1	2',3'-cyclic-nucleotide 2'-phosphodiesterase activity	MF	1
1449	GO:0008670	1	0.990922	0	2	2,4-dienoyl-CoA reductase (NADPH) activity	MF	1
1450	GO:0008682	1	0.995453	0	1	2-octoprenyl-3-methyl-6-methoxy-1,4-benzoquinone hydroxylase activity	MF	1
1451	GO:0008689	1	0.995552	0	1	3-demethylubiquinone-9 3-O-methyltransferase activity	MF	1
1452	GO:0008693	1	0.995451	0	1	3-hydroxydecanoyl-[acyl-carrier-protein] dehydratase activity	MF	1
1453	GO:0008700	1	0.995451	0	1	4-hydroxy-2-oxoglutarate aldolase activity	MF	1
1454	GO:0008705	1	0.995826	0	1	methionine synthase activity	MF	1
1455	GO:0008709	1	0.995451	0	1	cholate 7-alpha-dehydrogenase activity	MF	1
1456	GO:0008720	1	0.997536	0	1	D-lactate dehydrogenase activity	MF	1
1457	GO:0008721	1	0.99596	0	1	D-serine ammonia-lyase activity	MF	1
1458	GO:0008725	1	0.99552	0	1	DNA-3-methyladenine glycosylase activity	MF	1
1459	GO:0008732	1	0.986605	0	3	L-allo-threonine aldolase activity	MF	1
1460	GO:0008746	1	0.997432	0	1	NAD(P)+ transhydrogenase activity	MF	1
1461	GO:0008747	1	0.995499	0	1	N-acetylneuraminate lyase activity	MF	1
1462	GO:0008753	1	0.995451	0	1	NADPH dehydrogenase (quinone) activity	MF	1
1464	GO:0008761	1	0.995451	0	1	UDP-N-acetylglucosamine 2-epimerase activity	MF	1
1465	GO:0008768	1	0.990923	0	2	UDP-sugar diphosphatase activity	MF	1
1466	GO:0008775	1	0.990923	0	2	acetate CoA-transferase activity	MF	1
1467	GO:0008781	1	0.995451	0	1	N-acylneuraminate cytidylyltransferase activity	MF	1
1468	GO:0008783	1	0.995473	0	1	agmatinase activity	MF	1
1469	GO:0008795	1	0.995451	0	1	NAD+ synthase activity	MF	1
1470	GO:0008796	1	0.990922	0	2	bis(5'-nucleosyl)-tetraphosphatase activity	MF	1
1471	GO:0008798	1	0.996278	0	1	beta-aspartyl-peptidase activity	MF	1
1472	GO:0008800	1	0.995451	0	1	beta-lactamase activity	MF	1
1473	GO:0008802	1	0.995451	0	1	betaine-aldehyde dehydrogenase activity	MF	1
1474	GO:0008808	1	0.995456	0	1	cardiolipin synthase activity	MF	1
1475	GO:0008812	1	0.997537	0	1	choline dehydrogenase activity	MF	1
1476	GO:0008817	1	0.995456	0	1	cob(I)yrinic acid a,c-diamide adenosyltransferase activity	MF	1
1477	GO:0008821	1	0.978641	0	5	crossover junction endodeoxyribonuclease activity	MF	1
1478	GO:0008823	1	0.992205	0	3	cupric reductase activity	MF	1
1479	GO:0008828	1	0.995451	0	1	dATP pyrophosphohydrolase activity	MF	1
1480	GO:0008832	1	0.995579	0	1	dGTPase activity	MF	1
1481	GO:0008843	1	0.99558	0	1	endochitinase activity	MF	1
1482	GO:0008852	1	0.995451	0	1	exodeoxyribonuclease I activity	MF	1
1483	GO:0008853	1	0.986914	0	3	exodeoxyribonuclease III activity	MF	1
1484	GO:0008859	1	0.995451	0	1	exoribonuclease II activity	MF	1
1485	GO:0008865	1	0.979885	0	5	fructokinase activity	MF	1
1486	GO:0008887	1	0.995451	0	1	glycerate kinase activity	MF	1
1487	GO:0008889	1	0.983992	0	4	glycerophosphodiester phosphodiesterase activity	MF	1
1488	GO:0008890	1	0.995974	0	1	glycine C-acetyltransferase activity	MF	1
1489	GO:0008892	1	0.996601	0	1	guanine deaminase activity	MF	1
1490	GO:0008893	1	0.995451	0	1	guanosine-3',5'-bis(diphosphate) 3'-diphosphatase activity	MF	1
1491	GO:0008894	1	0.995697	0	1	guanosine-5'-triphosphate,3'-diphosphate diphosphatase activity	MF	1
1492	GO:0008897	1	0.997132	0	1	holo-[acyl-carrier-protein] synthase activity	MF	1
1493	GO:0008898	1	0.996629	0	1	S-adenosylmethionine-homocysteine S-methyltransferase activity	MF	1
1494	GO:0008900	1	0.996845	0	1	P-type potassium:proton transporter activity	MF	1
1495	GO:0008903	1	0.995451	0	1	hydroxypyruvate isomerase activity	MF	1
1496	GO:0008905	1	0.995477	0	1	mannose-phosphate guanylyltransferase activity	MF	1
1497	GO:0008929	1	0.995451	0	1	methylglyoxal synthase activity	MF	1
1498	GO:0008934	1	0.98792	0	3	inositol monophosphate 1-phosphatase activity	MF	1
1499	GO:0008940	1	0.992963	0	2	nitrate reductase activity	MF	1
1500	GO:0008941	1	0.995451	0	1	nitric oxide dioxygenase activity	MF	1
1501	GO:0008948	1	0.985645	0	4	oxaloacetate decarboxylase activity	MF	1
1502	GO:0008955	1	0.995451	0	1	peptidoglycan glycosyltransferase activity	MF	1
1503	GO:0008963	1	0.99548	0	1	phospho-N-acetylmuramoyl-pentapeptide-transferase activity	MF	1
1504	GO:0008967	1	0.991215	0	2	phosphoglycolate phosphatase activity	MF	1
1505	GO:0008970	1	0.965071	0	9	phospholipase A1 activity	MF	1
1506	GO:0008973	1	0.995451	0	1	phosphopentomutase activity	MF	1
1508	GO:0009000	1	0.995451	0	1	selenocysteine lyase activity	MF	1
1509	GO:0009007	1	0.996104	0	1	site-specific DNA-methyltransferase (adenine-specific) activity	MF	1
1510	GO:0009008	1	0.986882	0	4	DNA-methyltransferase activity	MF	1
1511	GO:0009013	1	0.993131	0	2	succinate-semialdehyde dehydrogenase [NAD(P)+] activity	MF	1
1512	GO:0009019	1	0.98467	0	4	tRNA (guanine-N1-)-methyltransferase activity	MF	1
1513	GO:0009020	1	0.995505	0	1	tRNA (guanosine-2'-O-)-methyltransferase activity	MF	1
1514	GO:0009022	1	0.995451	0	1	tRNA nucleotidyltransferase activity	MF	1
1515	GO:0009032	1	0.991405	0	2	thymidine phosphorylase activity	MF	1
1516	GO:0009041	1	0.986709	0	3	uridylate kinase activity	MF	1
1518	GO:0009374	1	0.990618	0	3	biotin binding	MF	1
1519	GO:0009378	1	0.978108	0	6	four-way junction helicase activity	MF	1
1520	GO:0009383	1	0.986499	0	3	rRNA (cytosine-C5-)-methyltransferase activity	MF	1
1521	GO:0009384	1	0.990923	0	2	N-acylmannosamine kinase activity	MF	1
1522	GO:0009669	1	0.99062	0	3	sucrose:cation symporter activity	MF	1
1523	GO:0009674	1	0.992591	0	3	potassium:sodium symporter activity	MF	1
1524	GO:0009678	1	0.919248	0	19	pyrophosphate hydrolysis-driven proton transmembrane transporter activity	MF	1
1525	GO:0009679	1	0.995451	0	1	hexose:proton symporter activity	MF	1
1526	GO:0009881	1	0.961223	0	9	photoreceptor activity	MF	1
1527	GO:0009918	1	0.995451	0	1	sterol delta7 reductase activity	MF	1
1528	GO:0009922	1	0.9782	0	6	fatty acid elongase activity	MF	1
1529	GO:0009931	1	0.915953	0	22	calcium-dependent protein serine/threonine kinase activity	MF	1
1530	GO:0009975	1	0.934949	0	22	cyclase activity	MF	1
1531	GO:0009982	1	0.946593	0	13	pseudouridine synthase activity	MF	1
1532	GO:0010181	1	0.946338	0	14	FMN binding	MF	1
1533	GO:0010309	1	0.995452	0	1	acireductone dioxygenase [iron(II)-requiring] activity	MF	1
1534	GO:0010314	1	0.92837	0	21	phosphatidylinositol-5-phosphate binding	MF	1
1535	GO:0010340	1	0.97189	0	7	carboxyl-O-methyltransferase activity	MF	1
1536	GO:0010348	1	0.995454	0	1	lithium:proton antiporter activity	MF	1
1537	GO:0010385	1	0.974326	0	7	double-stranded methylated DNA binding	MF	1
1538	GO:0010420	1	0.995552	0	1	3,4-dihydroxy-5-polyprenylbenzoic acid O-methyltransferase activity	MF	1
1539	GO:0010428	1	0.995451	0	1	methyl-CpNpG binding	MF	1
1540	GO:0010436	1	0.991949	0	2	carotenoid dioxygenase activity	MF	1
1541	GO:0010465	1	0.994545	0	2	nerve growth factor receptor activity	MF	1
1542	GO:0010484	1	0.983805	0	4	H3 histone acetyltransferase activity	MF	1
1543	GO:0010485	1	0.953907	0	12	H4 histone acetyltransferase activity	MF	1
1544	GO:0010521	1	0.980124	0	5	telomerase inhibitor activity	MF	1
1545	GO:0010698	1	0.984184	0	4	acetyltransferase activator activity	MF	1
1546	GO:0010736	1	0.99761	0	1	serum response element binding	MF	1
1547	GO:0010844	1	0.995451	0	1	recombination hotspot binding	MF	1
1548	GO:0010851	1	0.955009	0	11	cyclase regulator activity	MF	1
1549	GO:0010852	1	0.984907	0	4	cyclase inhibitor activity	MF	1
1550	GO:0010853	1	0.99101	0	2	cyclase activator activity	MF	1
1551	GO:0010854	1	0.9894	0	3	adenylate cyclase regulator activity	MF	1
1552	GO:0010855	1	0.9894	0	3	adenylate cyclase inhibitor activity	MF	1
1553	GO:0010856	1	0.978452	0	5	adenylate cyclase activator activity	MF	1
1554	GO:0010857	1	0.911913	0	23	calcium-dependent protein kinase activity	MF	1
1555	GO:0010858	1	0.984076	0	4	calcium-dependent protein kinase regulator activity	MF	1
1556	GO:0010859	1	0.996339	0	1	calcium-dependent cysteine-type endopeptidase inhibitor activity	MF	1
1557	GO:0010945	1	0.993067	0	2	CoA pyrophosphatase activity	MF	1
1558	GO:0010997	1	0.96638	0	8	anaphase-promoting complex binding	MF	1
1559	GO:0015016	1	0.990032	0	4	[heparan sulfate]-glucosamine N-sulfotransferase activity	MF	1
1560	GO:0015018	1	0.988214	0	3	galactosylgalactosylxylosylprotein 3-beta-glucuronosyltransferase activity	MF	1
1561	GO:0015019	1	0.995451	0	1	heparan-alpha-glucosaminide N-acetyltransferase activity	MF	1
1562	GO:0015020	1	0.937683	0	17	glucuronosyltransferase activity	MF	1
1563	GO:0015024	1	0.995451	0	1	glucuronate-2-sulfatase activity	MF	1
1564	GO:0015026	1	0.916331	0	23	coreceptor activity	MF	1
1565	GO:0015035	1	0.870714	0	34	protein-disulfide reductase activity	MF	1
1566	GO:0015036	1	0.849506	0	40	disulfide oxidoreductase activity	MF	1
1567	GO:0015038	1	0.981942	0	4	glutathione disulfide oxidoreductase activity	MF	1
1568	GO:0015039	1	0.990924	0	2	NADPH-adrenodoxin reductase activity	MF	1
1569	GO:0015052	1	0.995462	0	1	beta3-adrenergic receptor activity	MF	1
1570	GO:0015054	1	0.99582	0	1	gastrin receptor activity	MF	1
1571	GO:0015055	1	0.99578	0	1	secretin receptor activity	MF	1
1572	GO:0015056	1	0.992112	0	2	corticotrophin-releasing factor receptor activity	MF	1
1573	GO:0015057	1	0.986857	0	4	thrombin-activated receptor activity	MF	1
1574	GO:0015067	1	0.995451	0	1	amidinotransferase activity	MF	1
1575	GO:0015068	1	0.995451	0	1	glycine amidinotransferase activity	MF	1
1577	GO:0015078	1	0.675588	0	93	proton transmembrane transporter activity	MF	1
1578	GO:0015079	1	0.615153	0	141	potassium ion transmembrane transporter activity	MF	1
1579	GO:0015081	1	0.660616	0	120	sodium ion transmembrane transporter activity	MF	1
1580	GO:0015085	1	0.645363	0	126	calcium ion transmembrane transporter activity	MF	1
1581	GO:0015086	1	0.983966	0	4	cadmium ion transmembrane transporter activity	MF	1
1582	GO:0015087	1	0.986106	0	4	cobalt ion transmembrane transporter activity	MF	1
1583	GO:0015093	1	0.977133	0	6	ferrous iron transmembrane transporter activity	MF	1
1584	GO:0015094	1	0.995451	0	1	lead ion transmembrane transporter activity	MF	1
1585	GO:0015095	1	0.947697	0	14	magnesium ion transmembrane transporter activity	MF	1
1586	GO:0015098	1	0.995617	0	1	molybdate ion transmembrane transporter activity	MF	1
1587	GO:0015099	1	0.990922	0	2	nickel cation transmembrane transporter activity	MF	1
1588	GO:0015100	1	0.995451	0	1	vanadium ion transmembrane transporter activity	MF	1
1589	GO:0015101	1	0.902601	0	26	organic cation transmembrane transporter activity	MF	1
1590	GO:0015103	1	0.672297	0	109	inorganic anion transmembrane transporter activity	MF	1
1591	GO:0015106	1	0.946412	0	16	bicarbonate transmembrane transporter activity	MF	1
1592	GO:0015108	1	0.94724	0	14	chloride transmembrane transporter activity	MF	1
1593	GO:0015111	1	0.99272	0	2	iodide transmembrane transporter activity	MF	1
1594	GO:0015114	1	0.97998	0	6	phosphate ion transmembrane transporter activity	MF	1
1595	GO:0015116	1	0.950757	0	13	sulfate transmembrane transporter activity	MF	1
1596	GO:0015117	1	0.981986	0	4	thiosulfate transmembrane transporter activity	MF	1
1597	GO:0015119	1	0.990189	0	3	hexose phosphate transmembrane transporter activity	MF	1
1598	GO:0015125	1	0.939958	0	16	bile acid transmembrane transporter activity	MF	1
1599	GO:0015129	1	0.980866	0	5	lactate transmembrane transporter activity	MF	1
1600	GO:0015131	1	0.981986	0	4	oxaloacetate transmembrane transporter activity	MF	1
1601	GO:0015132	1	0.99521	0	2	prostaglandin transmembrane transporter activity	MF	1
1602	GO:0015136	1	0.997404	0	1	sialic acid transmembrane transporter activity	MF	1
1603	GO:0015137	1	0.982701	0	4	citrate transmembrane transporter activity	MF	1
1604	GO:0015139	1	0.986821	0	3	alpha-ketoglutarate transmembrane transporter activity	MF	1
1605	GO:0015140	1	0.981986	0	4	malate transmembrane transporter activity	MF	1
1606	GO:0015141	1	0.973837	0	6	succinate transmembrane transporter activity	MF	1
1607	GO:0015142	1	0.982701	0	4	tricarboxylic acid transmembrane transporter activity	MF	1
1608	GO:0015143	1	0.986334	0	4	urate transmembrane transporter activity	MF	1
1609	GO:0015144	1	0.894687	0	28	carbohydrate transmembrane transporter activity	MF	1
1610	GO:0015145	1	0.924355	0	20	monosaccharide transmembrane transporter activity	MF	1
1611	GO:0015149	1	0.932831	0	18	hexose transmembrane transporter activity	MF	1
1612	GO:0015151	1	0.99761	0	1	alpha-glucoside transmembrane transporter activity	MF	1
1613	GO:0015152	1	0.995464	0	1	glucose-6-phosphate transmembrane transporter activity	MF	1
1614	GO:0015154	1	0.99062	0	3	disaccharide transmembrane transporter activity	MF	1
1615	GO:0015157	1	0.99062	0	3	oligosaccharide transmembrane transporter activity	MF	1
1616	GO:0015164	1	0.995465	0	1	glucuronoside transmembrane transporter activity	MF	1
1617	GO:0015165	1	0.960832	0	10	pyrimidine nucleotide-sugar transmembrane transporter activity	MF	1
1618	GO:0015166	1	0.97945	0	5	polyol transmembrane transporter activity	MF	1
1619	GO:0015168	1	0.983385	0	4	glycerol transmembrane transporter activity	MF	1
1620	GO:0015169	1	0.997273	0	1	glycerol-3-phosphate transmembrane transporter activity	MF	1
1621	GO:0015171	1	0.751407	0	73	amino acid transmembrane transporter activity	MF	1
1622	GO:0015172	1	0.9351	0	17	acidic amino acid transmembrane transporter activity	MF	1
1623	GO:0015173	1	0.964956	0	8	aromatic amino acid transmembrane transporter activity	MF	1
1624	GO:0015174	1	0.946397	0	13	basic amino acid transmembrane transporter activity	MF	1
1625	GO:0015175	1	0.89192	0	30	neutral amino acid transmembrane transporter activity	MF	1
1626	GO:0015179	1	0.815357	0	52	L-amino acid transmembrane transporter activity	MF	1
1627	GO:0015180	1	0.968985	0	8	L-alanine transmembrane transporter activity	MF	1
1628	GO:0015181	1	0.968218	0	8	arginine transmembrane transporter activity	MF	1
1629	GO:0015182	1	0.99094	0	2	L-asparagine transmembrane transporter activity	MF	1
1630	GO:0015183	1	0.963217	0	9	L-aspartate transmembrane transporter activity	MF	1
1631	GO:0015184	1	0.995451	0	1	L-cystine transmembrane transporter activity	MF	1
1632	GO:0015185	1	0.974826	0	6	gamma-aminobutyric acid transmembrane transporter activity	MF	1
1633	GO:0015186	1	0.977392	0	6	L-glutamine transmembrane transporter activity	MF	1
1634	GO:0015187	1	0.980038	0	5	glycine transmembrane transporter activity	MF	1
1635	GO:0015189	1	0.980774	0	5	L-lysine transmembrane transporter activity	MF	1
1636	GO:0015190	1	0.979432	0	5	L-leucine transmembrane transporter activity	MF	1
1637	GO:0015191	1	0.995468	0	1	L-methionine transmembrane transporter activity	MF	1
1638	GO:0015193	1	0.975605	0	7	L-proline transmembrane transporter activity	MF	1
1639	GO:0015194	1	0.988314	0	4	L-serine transmembrane transporter activity	MF	1
1640	GO:0015195	1	0.997602	0	1	L-threonine transmembrane transporter activity	MF	1
1641	GO:0015196	1	0.991089	0	2	L-tryptophan transmembrane transporter activity	MF	1
1642	GO:0015199	1	0.99306	0	2	amino-acid betaine transmembrane transporter activity	MF	1
1643	GO:0015203	1	0.992911	0	2	polyamine transmembrane transporter activity	MF	1
1644	GO:0015204	1	0.991701	0	2	urea transmembrane transporter activity	MF	1
1645	GO:0015211	1	0.992104	0	2	purine nucleoside transmembrane transporter activity	MF	1
1646	GO:0015213	1	0.992104	0	2	uridine transmembrane transporter activity	MF	1
1647	GO:0015214	1	0.988185	0	3	pyrimidine nucleoside transmembrane transporter activity	MF	1
1648	GO:0015215	1	0.919155	0	21	nucleotide transmembrane transporter activity	MF	1
1649	GO:0015216	1	0.935792	0	17	purine nucleotide transmembrane transporter activity	MF	1
1650	GO:0015217	1	0.980159	0	5	ADP transmembrane transporter activity	MF	1
1651	GO:0015218	1	0.991218	0	2	pyrimidine nucleotide transmembrane transporter activity	MF	1
1652	GO:0015220	1	0.981983	0	5	choline transmembrane transporter activity	MF	1
1653	GO:0015225	1	0.989524	0	3	biotin transmembrane transporter activity	MF	1
1654	GO:0015226	1	0.986414	0	3	carnitine transmembrane transporter activity	MF	1
1655	GO:0015227	1	0.98216	0	4	acyl carnitine transmembrane transporter activity	MF	1
1656	GO:0015228	1	0.992961	0	2	coenzyme A transmembrane transporter activity	MF	1
1657	GO:0015229	1	0.990925	0	2	L-ascorbic acid transmembrane transporter activity	MF	1
1658	GO:0015230	1	0.99106	0	2	FAD transmembrane transporter activity	MF	1
1659	GO:0015232	1	0.96781	0	8	heme transmembrane transporter activity	MF	1
1660	GO:0015233	1	0.99738	0	1	pantothenate transmembrane transporter activity	MF	1
1661	GO:0015234	1	0.987381	0	3	thiamine transmembrane transporter activity	MF	1
1662	GO:0015245	1	0.984729	0	4	fatty acid transmembrane transporter activity	MF	1
1663	GO:0015247	1	0.976699	0	7	aminophospholipid flippase activity	MF	1
1664	GO:0015248	1	0.897803	0	29	sterol transporter activity	MF	1
1665	GO:0015250	1	0.976641	0	6	water channel activity	MF	1
1666	GO:0015252	1	0.925939	0	18	proton channel activity	MF	1
1667	GO:0015254	1	0.990944	0	2	glycerol channel activity	MF	1
1668	GO:0015265	1	0.991701	0	2	urea channel activity	MF	1
1670	GO:0015269	1	0.963855	0	11	calcium-activated potassium channel activity	MF	1
1671	GO:0015271	1	0.956182	0	14	outward rectifier potassium channel activity	MF	1
1672	GO:0015272	1	0.991998	0	2	ATP-activated inward rectifier potassium channel activity	MF	1
1673	GO:0015275	1	0.989821	0	3	stretch-activated, cation-selective, calcium channel activity	MF	1
1675	GO:0015277	1	0.982893	0	6	kainate selective glutamate receptor activity	MF	1
1676	GO:0015278	1	0.945833	0	15	calcium-release channel activity	MF	1
1677	GO:0015279	1	0.958647	0	13	store-operated calcium channel activity	MF	1
1678	GO:0015280	1	0.977868	0	6	ligand-gated sodium channel activity	MF	1
1679	GO:0015284	1	0.995451	0	1	fructose uniporter activity	MF	1
1681	GO:0015291	1	0.471472	0	199	secondary active transmembrane transporter activity	MF	1
1682	GO:0015292	1	0.990938	0	2	uniporter activity	MF	1
1683	GO:0015293	1	0.641281	0	118	symporter activity	MF	1
1684	GO:0015294	1	0.76002	0	75	solute:cation symporter activity	MF	1
1685	GO:0015295	1	0.944727	0	15	solute:proton symporter activity	MF	1
1686	GO:0015296	1	0.93564	0	20	anion:cation symporter activity	MF	1
1687	GO:0015297	1	0.763919	0	70	antiporter activity	MF	1
1688	GO:0015298	1	0.90631	0	26	solute:cation antiporter activity	MF	1
1689	GO:0015299	1	0.941038	0	16	solute:proton antiporter activity	MF	1
1690	GO:0015301	1	0.928116	0	19	anion:anion antiporter activity	MF	1
1691	GO:0015315	1	0.990189	0	3	organophosphate:inorganic phosphate antiporter activity	MF	1
1693	GO:0015319	1	0.997021	0	1	sodium:inorganic phosphate symporter activity	MF	1
1694	GO:0015322	1	0.994975	0	2	secondary active oligopeptide transmembrane transporter activity	MF	1
1695	GO:0015333	1	0.988386	0	3	peptide:proton symporter activity	MF	1
1696	GO:0015334	1	0.995451	0	1	high-affinity oligopeptide transmembrane transporter activity	MF	1
1697	GO:0015343	1	0.99553	0	1	siderophore transmembrane transporter activity	MF	1
1698	GO:0015347	1	0.959631	0	12	sodium-independent organic anion transmembrane transporter activity	MF	1
1699	GO:0015349	1	0.975048	0	7	thyroid hormone transmembrane transporter activity	MF	1
1700	GO:0015350	1	0.991164	0	2	methotrexate transmembrane transporter activity	MF	1
1701	GO:0015355	1	0.960097	0	10	secondary active monocarboxylate transmembrane transporter activity	MF	1
1702	GO:0015362	1	0.995844	0	1	high-affinity sodium:dicarboxylate symporter activity	MF	1
1703	GO:0015368	1	0.967621	0	9	calcium:cation antiporter activity	MF	1
1704	GO:0015369	1	0.995539	0	1	calcium:proton antiporter activity	MF	1
1705	GO:0015370	1	0.8301	0	52	solute:sodium symporter activity	MF	1
1706	GO:0015373	1	0.96756	0	11	anion:sodium symporter activity	MF	1
1707	GO:0015377	1	0.94793	0	16	cation:chloride symporter activity	MF	1
1708	GO:0015378	1	0.973379	0	9	sodium:chloride symporter activity	MF	1
1709	GO:0015379	1	0.966648	0	10	potassium:chloride symporter activity	MF	1
1710	GO:0015382	1	0.996759	0	1	sodium:sulfate symporter activity	MF	1
1711	GO:0015385	1	0.966696	0	9	sodium:proton antiporter activity	MF	1
1712	GO:0015386	1	0.971112	0	8	potassium:proton antiporter activity	MF	1
1714	GO:0015410	1	0.995451	0	1	ABC-type manganese transporter activity	MF	1
1715	GO:0015417	1	0.992911	0	2	ABC-type polyamine transporter activity	MF	1
1716	GO:0015420	1	0.99622	0	1	ABC-type vitamin B12 transporter activity	MF	1
1717	GO:0015421	1	0.995712	0	1	ABC-type oligopeptide transporter activity	MF	1
1718	GO:0015431	1	0.985265	0	5	ABC-type glutathione S-conjugate transporter activity	MF	1
1719	GO:0015432	1	0.993088	0	2	ABC-type bile acid transporter activity	MF	1
1720	GO:0015433	1	0.98811	0	3	ABC-type peptide antigen transporter activity	MF	1
1721	GO:0015439	1	0.996628	0	1	ABC-type heme transporter activity	MF	1
1722	GO:0015440	1	0.98811	0	3	ABC-type peptide transporter activity	MF	1
1723	GO:0015450	1	0.992427	0	2	protein-transporting ATPase activity	MF	1
1725	GO:0015459	1	0.846677	0	44	potassium channel regulator activity	MF	1
1726	GO:0015464	1	0.94714	0	16	acetylcholine receptor activity	MF	1
1727	GO:0015467	1	0.991309	0	3	G-protein activated inward rectifier potassium channel activity	MF	1
1728	GO:0015485	1	0.851724	0	40	cholesterol binding	MF	1
1729	GO:0015489	1	0.996266	0	1	putrescine transmembrane transporter activity	MF	1
1730	GO:0015491	1	0.922656	0	21	cation:cation antiporter activity	MF	1
1731	GO:0015499	1	0.996152	0	1	formate transmembrane transporter activity	MF	1
1732	GO:0015501	1	0.982598	0	4	glutamate:sodium symporter activity	MF	1
1733	GO:0015526	1	0.990189	0	3	hexose-phosphate:inorganic phosphate antiporter activity	MF	1
1734	GO:0015556	1	0.94192	0	14	C4-dicarboxylate transmembrane transporter activity	MF	1
1735	GO:0015562	1	0.948672	0	14	efflux transmembrane transporter activity	MF	1
1736	GO:0015594	1	0.996266	0	1	ABC-type putrescine transporter activity	MF	1
1737	GO:0015605	1	0.90598	0	25	organophosphate ester transmembrane transporter activity	MF	1
1738	GO:0015607	1	0.997308	0	1	ABC-type fatty-acyl-CoA transporter activity	MF	1
1739	GO:0015616	1	0.980266	0	5	DNA translocase activity	MF	1
1741	GO:0015636	1	0.992546	0	2	short-chain fatty acid transmembrane transporter activity	MF	1
1743	GO:0015645	1	0.947191	0	14	fatty acid ligase activity	MF	1
1744	GO:0015647	1	0.990939	0	2	peptidoglycan transmembrane transporter activity	MF	1
1745	GO:0015651	1	0.955945	0	11	quaternary ammonium group transmembrane transporter activity	MF	1
1746	GO:0015658	1	0.977035	0	6	branched-chain amino acid transmembrane transporter activity	MF	1
1747	GO:0015660	1	0.996152	0	1	formate efflux transmembrane transporter activity	MF	1
1748	GO:0015662	1	0.909511	0	26	P-type ion transporter activity	MF	1
1749	GO:0015665	1	0.995451	0	1	alcohol transmembrane transporter activity	MF	1
1750	GO:0015922	1	0.99563	0	1	aspartate oxidase activity	MF	1
1753	GO:0015925	1	0.980374	0	5	galactosidase activity	MF	1
1754	GO:0015926	1	0.960684	0	12	glucosidase activity	MF	1
1755	GO:0015928	1	0.990922	0	2	fucosidase activity	MF	1
1756	GO:0015929	1	0.947812	0	14	hexosaminidase activity	MF	1
1757	GO:0015932	1	0.851827	0	40	nucleobase-containing compound transmembrane transporter activity	MF	1
1758	GO:0016004	1	0.943079	0	14	phospholipase activator activity	MF	1
1759	GO:0016005	1	0.990935	0	2	phospholipase A2 activator activity	MF	1
1760	GO:0016015	1	0.98665	0	3	morphogen activity	MF	1
1761	GO:0016018	1	0.944271	0	13	cyclosporin A binding	MF	1
1762	GO:0016034	1	0.99552	0	1	maleylacetoacetate isomerase activity	MF	1
1763	GO:0016149	1	0.995772	0	1	translation release factor activity, codon specific	MF	1
1764	GO:0016150	1	0.995451	0	1	translation release factor activity, codon nonspecific	MF	1
1766	GO:0016154	1	0.995936	0	1	pyrimidine-nucleoside phosphorylase activity	MF	1
1767	GO:0016155	1	0.99094	0	2	formyltetrahydrofolate dehydrogenase activity	MF	1
1768	GO:0016160	1	0.992816	0	2	amylase activity	MF	1
1769	GO:0016165	1	0.992406	0	2	linoleate 13S-lipoxygenase activity	MF	1
1770	GO:0016167	1	0.986872	0	3	glial cell-derived neurotrophic factor receptor activity	MF	1
1771	GO:0016170	1	0.997315	0	1	interleukin-15 receptor binding	MF	1
1772	GO:0016174	1	0.973342	0	8	NAD(P)H oxidase H2O2-forming activity	MF	1
1773	GO:0016175	1	0.976688	0	6	superoxide-generating NAD(P)H oxidase activity	MF	1
1774	GO:0016176	1	0.979409	0	6	superoxide-generating NADPH oxidase activator activity	MF	1
1775	GO:0016206	1	0.991498	0	2	catechol O-methyltransferase activity	MF	1
1776	GO:0016208	1	0.92714	0	18	AMP binding	MF	1
1777	GO:0016209	1	0.752164	0	66	antioxidant activity	MF	1
1778	GO:0016211	1	0.995451	0	1	ammonia ligase activity	MF	1
1779	GO:0016212	1	0.982539	0	4	kynurenine-oxoglutarate transaminase activity	MF	1
1780	GO:0016213	1	0.993059	0	2	linoleoyl-CoA desaturase activity	MF	1
1781	GO:0016215	1	0.977795	0	7	acyl-CoA desaturase activity	MF	1
1782	GO:0016229	1	0.89489	0	26	steroid dehydrogenase activity	MF	1
1783	GO:0016230	1	0.990922	0	2	sphingomyelin phosphodiesterase activator activity	MF	1
1784	GO:0016231	1	0.993116	0	2	beta-N-acetylglucosaminidase activity	MF	1
1785	GO:0016232	1	0.997308	0	1	HNK-1 sulfotransferase activity	MF	1
1786	GO:0016247	1	0.607572	0	127	channel regulator activity	MF	1
1787	GO:0016248	1	0.886497	0	31	channel inhibitor activity	MF	1
1788	GO:0016250	1	0.997164	0	1	N-sulfoglucosamine sulfohydrolase activity	MF	1
1789	GO:0016251	1	0.885851	0	30	RNA polymerase II general transcription initiation factor activity	MF	1
1790	GO:0016262	1	0.98844	0	3	protein N-acetylglucosaminyltransferase activity	MF	1
1791	GO:0016263	1	0.993179	0	2	glycoprotein-N-acetylgalactosamine 3-beta-galactosyltransferase activity	MF	1
[truncated: 2,589 more rows]

## Sheet: GO_CC_NODOSE_up
	category	over_represented_pvalue	under_represented_pvalue	numDEInCat	numInCat	term	ontology	padj_value
1897	GO:1990718	0.00645688	0.99999	1	2	axonemal central pair projection	CC	1
1301	GO:0070209	0.0106054	0.999963	1	3	ASTRA complex	CC	1
816	GO:0032807	0.0114476	0.999957	1	3	DNA ligase IV complex	CC	1
440	GO:0016222	0.011806	0.999954	1	3	procollagen-proline 4-dioxygenase complex	CC	1
1896	GO:1990716	0.0145156	0.999922	1	4	axonemal central apparatus	CC	1
1464	GO:0097025	0.0182499	0.999868	1	5	MPP7-DLG1-LIN7 complex	CC	1
167	GO:0005622	0.0229252	0.990843	54	12125	intracellular anatomical structure	CC	1
494	GO:0019005	0.0248425	0.998132	2	62	SCF ubiquitin ligase complex	CC	1
45	GO:0000347	0.0248883	0.999744	1	6	THO complex	CC	1
54	GO:0000445	0.0248883	0.999744	1	6	THO complex part of transcription export complex	CC	1
932	GO:0034774	0.0274155	0.99968	1	7	secretory granule lumen	CC	1
1255	GO:0060205	0.0274155	0.99968	1	7	cytoplasmic vesicle lumen	CC	1
705	GO:0031461	0.0274516	0.995911	3	171	cullin-RING ubiquitin ligase complex	CC	1
745	GO:0031931	0.0289122	0.999636	1	8	TORC1 complex	CC	1
1310	GO:0070419	0.0295885	0.999619	1	8	nonhomologous end joining complex	CC	1
1346	GO:0070847	0.0319065	0.999557	1	8	core mediator complex	CC	1
757	GO:0031983	0.0340219	0.999487	1	9	vesicle lumen	CC	1
219	GO:0005737	0.0348098	0.982098	46	9910	cytoplasm	CC	1
710	GO:0031466	0.0382772	0.99935	1	9	Cul5-RING ubiquitin ligase complex	CC	1
746	GO:0031932	0.0412404	0.999228	1	11	TORC2 complex	CC	1
602	GO:0030877	0.0422497	0.999189	1	11	beta-catenin destruction complex	CC	1
1020	GO:0038201	0.0506809	0.998805	1	14	TOR complex	CC	1
172	GO:0005639	0.050701	0.998811	1	13	integral component of nuclear inner membrane	CC	1
652	GO:0031229	0.050701	0.998811	1	13	intrinsic component of nuclear inner membrane	CC	1
174	GO:0005641	0.0507358	0.998817	1	12	nuclear envelope lumen	CC	1
223	GO:0005742	0.0537561	0.998662	1	13	mitochondrial outer membrane translocase complex	CC	1
44	GO:0000346	0.054959	0.998601	1	13	transcription export complex	CC	1
622	GO:0031011	0.0567821	0.998489	1	15	Ino80 complex	CC	1
1617	GO:0098799	0.0580645	0.998427	1	14	outer mitochondrial membrane protein complex	CC	1
1761	GO:0140535	0.0593593	0.979199	6	705	intracellular protein-containing complex	CC	1
255	GO:0005779	0.059579	0.998335	1	15	integral component of peroxisomal membrane	CC	1
1140	GO:0044297	0.0613746	0.978309	6	761	cell body	CC	1
653	GO:0031231	0.0638612	0.998075	1	16	intrinsic component of peroxisomal membrane	CC	1
723	GO:0031527	0.0644247	0.998033	1	17	filopodium membrane	CC	1
60	GO:0000781	0.068988	0.990867	2	104	chromosome, telomeric region	CC	1
270	GO:0005797	0.0705745	0.997619	1	19	Golgi medial cisterna	CC	1
1223	GO:0046930	0.0868099	0.996357	1	21	pore complex	CC	1
1066	GO:0042995	0.0879845	0.95364	13	2339	cell projection	CC	1
1732	GO:0120025	0.0893695	0.953884	12	2117	plasma membrane bounded cell projection	CC	1
30	GO:0000242	0.0936279	0.995725	1	24	pericentriolar material	CC	1
1504	GO:0097346	0.0941002	0.995674	1	25	INO80-type complex	CC	1
749	GO:0031966	0.0949113	0.966127	5	588	mitochondrial membrane	CC	1
220	GO:0005739	0.0955258	0.951458	11	1739	mitochondrion	CC	1
16	GO:0000151	0.0973506	0.97587	3	283	ubiquitin ligase complex	CC	1
253	GO:0005777	0.0987898	0.983927	2	132	peroxisome	CC	1
1037	GO:0042579	0.0987898	0.983927	2	132	microbody	CC	1
1069	GO:0043025	0.102258	0.962672	5	678	neuronal cell body	CC	1
1492	GO:0097225	0.112562	0.993725	1	30	sperm midpiece	CC	1
750	GO:0031967	0.116918	0.947606	7	1016	organelle envelope	CC	1
754	GO:0031975	0.116918	0.947606	7	1016	envelope	CC	1
221	GO:0005740	0.124489	0.951782	5	638	mitochondrial envelope	CC	1
501	GO:0019866	0.129688	0.955353	4	461	organelle inner membrane	CC	1
1856	GO:1990391	0.133939	0.990993	1	36	DNA repair complex	CC	1
117	GO:0001772	0.136511	0.990628	1	37	immunological synapse	CC	1
1769	GO:0150034	0.136984	0.960638	3	354	distal axon	CC	1
747	GO:0031941	0.137002	0.990565	1	36	filamentous actin	CC	1
222	GO:0005741	0.137626	0.972777	2	169	mitochondrial outer membrane	CC	1
1139	GO:0044295	0.139397	0.990185	1	42	axonal growth cone	CC	1
991	GO:0036064	0.140758	0.971783	2	169	ciliary basal body	CC	1
170	GO:0005637	0.145925	0.989237	1	39	nuclear inner membrane	CC	1
469	GO:0016592	0.152481	0.988204	1	41	mediator complex	CC	1
502	GO:0019867	0.156749	0.966472	2	183	outer membrane	CC	1
751	GO:0031968	0.156749	0.966472	2	183	organelle outer membrane	CC	1
718	GO:0031514	0.158466	0.965885	2	180	motile cilium	CC	1
564	GO:0030426	0.159252	0.965593	2	197	growth cone	CC	1
254	GO:0005778	0.161755	0.986656	1	44	peroxisomal membrane	CC	1
740	GO:0031903	0.161755	0.986656	1	44	microbody membrane	CC	1
565	GO:0030427	0.167462	0.962697	2	203	site of polarized growth	CC	1
1702	GO:0099512	0.174551	0.924749	5	782	supramolecular fiber	CC	1
1686	GO:0099081	0.178073	0.922729	5	788	supramolecular polymer	CC	1
1703	GO:0099513	0.182012	0.928992	4	584	polymeric cytoskeletal fiber	CC	1
347	GO:0005929	0.193505	0.922731	4	592	cilium	CC	1
1926	Other	0.200906	0.931348	3	400	NA	NA	1
759	GO:0031985	0.201706	0.978804	1	59	Golgi cisterna	CC	1
415	GO:0010494	0.217973	0.975043	1	66	cytoplasmic stress granule	CC	1
40	GO:0000315	0.225132	0.973351	1	58	organellar large ribosomal subunit	CC	1
239	GO:0005762	0.225132	0.973351	1	58	mitochondrial large ribosomal subunit	CC	1
319	GO:0005882	0.228275	0.972491	1	70	intermediate filament	CC	1
978	GO:0035861	0.229015	0.972327	1	66	site of double-strand break	CC	1
1685	GO:0099080	0.232865	0.881303	6	1089	supramolecular complex	CC	1
272	GO:0005801	0.233851	0.971101	1	64	cis-Golgi network	CC	1
804	GO:0032587	0.235259	0.970688	1	72	ruffle membrane	CC	1
1584	GO:0098588	0.239051	0.87716	6	1061	bounding membrane of organelle	CC	1
55	GO:0000502	0.242948	0.968692	1	64	proteasome complex	CC	1
562	GO:0030424	0.245839	0.892163	4	695	axon	CC	1
1325	GO:0070603	0.250245	0.966617	1	74	SWI/SNF superfamily-type complex	CC	1
1810	GO:1904949	0.253672	0.965642	1	75	ATPase complex	CC	1
1185	GO:0045171	0.256683	0.964789	1	73	intercellular bridge	CC	1
1078	GO:0043195	0.259884	0.963808	1	82	terminal bouton	CC	1
14	GO:0000139	0.261437	0.92296	2	249	Golgi membrane	CC	1
1819	GO:1905369	0.26192	0.963277	1	70	endopeptidase complex	CC	1
224	GO:0005743	0.266375	0.895819	3	423	mitochondrial inner membrane	CC	1
1067	GO:0043005	0.26828	0.849803	7	1425	neuron projection	CC	1
1089	GO:0043226	0.268403	0.818441	46	11094	organelle	CC	1
268	GO:0005795	0.273858	0.959569	1	83	Golgi stack	CC	1
661	GO:0031253	0.278102	0.91463	2	282	cell projection membrane	CC	1
111	GO:0001725	0.280046	0.957593	1	86	stress fiber	CC	1
1540	GO:0097517	0.280046	0.957593	1	86	contractile actin filament bundle	CC	1
1011	GO:0036477	0.288487	0.852199	5	981	somatodendritic compartment	CC	1
1090	GO:0043227	0.290001	0.796899	43	10334	membrane-bounded organelle	CC	1
554	GO:0030175	0.291941	0.953643	1	93	filopodium	CC	1
1461	GO:0090734	0.295057	0.952605	1	89	site of DNA damage	CC	1
793	GO:0032432	0.304614	0.949244	1	95	actin filament bundle	CC	1
1053	GO:0042641	0.30478	0.949185	1	95	actomyosin	CC	1
551	GO:0030141	0.306207	0.899808	2	279	secretory granule	CC	1
429	GO:0015630	0.309131	0.827414	6	1182	microtubule cytoskeleton	CC	1
1616	GO:0098798	0.309341	0.898126	2	255	mitochondrial protein-containing complex	CC	1
633	GO:0031090	0.30947	0.802813	10	2079	organelle membrane	CC	1
344	GO:0005923	0.314477	0.945636	1	102	bicellular tight junction	CC	1
1606	GO:0098687	0.31469	0.895118	2	282	chromosomal region	CC	1
277	GO:0005815	0.316945	0.845551	4	726	microtubule organizing center	CC	1
420	GO:0014069	0.318472	0.892949	2	320	postsynaptic density	CC	1
38	GO:0000313	0.324869	0.941791	1	89	organellar ribosome	CC	1
238	GO:0005761	0.324869	0.941791	1	89	mitochondrial ribosome	CC	1
752	GO:0031970	0.326719	0.941059	1	92	organelle envelope lumen	CC	1
778	GO:0032279	0.330299	0.886178	2	329	asymmetric synapse	CC	1
1214	GO:0045335	0.334149	0.93808	1	103	phagocytic vesicle	CC	1
1296	GO:0070160	0.337976	0.936506	1	111	tight junction	CC	1
1182	GO:0045111	0.339371	0.935955	1	108	intermediate filament cytoskeleton	CC	1
1712	GO:0099572	0.341393	0.879653	2	338	postsynaptic specialization	CC	1
1060	GO:0042734	0.34769	0.932447	1	126	presynaptic membrane	CC	1
1469	GO:0097060	0.350119	0.87438	2	365	synaptic membrane	CC	1
1613	GO:0098794	0.350395	0.842299	3	594	postsynapse	CC	1
994	GO:0036126	0.352807	0.930358	1	109	sperm flagellum	CC	1
571	GO:0030658	0.353807	0.929916	1	112	transport vesicle membrane	CC	1
1818	GO:1905368	0.353977	0.929896	1	102	peptidase complex	CC	1
475	GO:0016607	0.355317	0.871256	2	322	nuclear speck	CC	1
348	GO:0005930	0.356287	0.928826	1	117	axoneme	CC	1
1660	GO:0098984	0.359479	0.868652	2	351	neuron to neuron synapse	CC	1
888	GO:0034399	0.360358	0.927079	1	112	nuclear periphery	CC	1
1845	GO:1990204	0.361195	0.926761	1	103	oxidoreductase complex	CC	1
1463	GO:0097014	0.36137	0.926601	1	119	ciliary plasm	CC	1
520	GO:0030018	0.367448	0.9239	1	119	Z disc	CC	1
302	GO:0005856	0.367932	0.759721	9	2020	cytoskeleton	CC	1
1105	GO:0043296	0.369778	0.922818	1	126	apical junction complex	CC	1
671	GO:0031301	0.372758	0.860327	2	326	integral component of organelle membrane	CC	1
337	GO:0005912	0.374983	0.92041	1	133	adherens junction	CC	1
648	GO:0031225	0.378063	0.919038	1	120	anchored component of membrane	CC	1
1729	GO:0110165	0.380988	0.786794	57	14453	cellular anatomical entity	CC	1
321	GO:0005884	0.382802	0.916807	1	121	actin filament	CC	1
1092	GO:0043229	0.384773	0.717674	44	10849	intracellular organelle	CC	1
430	GO:0015934	0.388711	0.914041	1	110	large ribosomal subunit	CC	1
283	GO:0005829	0.388969	0.719869	15	3472	cytosol	CC	1
1564	GO:0097729	0.39226	0.912237	1	125	9+2 motile cilium	CC	1
1760	GO:0140534	0.396076	0.910374	1	122	endoplasmic reticulum protein-containing complex	CC	1
735	GO:0031674	0.398	0.909376	1	131	I band	CC	1
670	GO:0031300	0.399393	0.842792	2	345	intrinsic component of organelle membrane	CC	1
416	GO:0012505	0.407086	0.703715	15	3556	endomembrane system	CC	1
105	GO:0001650	0.410461	0.903023	1	134	fibrillar center	CC	1
1565	GO:0097730	0.423877	0.89585	1	147	non-motile cilium	CC	1
663	GO:0031256	0.428448	0.89333	1	153	leading edge membrane	CC	1
112	GO:0001726	0.432561	0.891064	1	150	ruffle	CC	1
267	GO:0005794	0.445812	0.716451	6	1390	Golgi apparatus	CC	1
313	GO:0005874	0.446189	0.809474	2	399	microtubule	CC	1
818	GO:0032838	0.450819	0.880559	1	159	plasma membrane bounded cell projection cytoplasm	CC	1
1436	GO:0072686	0.453856	0.878788	1	152	mitotic spindle	CC	1
188	GO:0005667	0.455878	0.802188	2	395	transcription regulator complex	CC	1
1229	GO:0048471	0.456241	0.762453	3	647	perinuclear region of cytoplasm	CC	1
169	GO:0005635	0.463638	0.796246	2	396	nuclear envelope	CC	1
1759	GO:0140513	0.468643	0.709269	5	1117	nuclear protein-containing complex	CC	1
1123	GO:0043679	0.471463	0.867934	1	175	axon terminus	CC	1
1449	GO:0090575	0.476335	0.864905	1	161	RNA polymerase II transcription regulator complex	CC	1
519	GO:0030017	0.495993	0.851955	1	175	sarcomere	CC	1
1080	GO:0043197	0.498462	0.850225	1	191	dendritic spine	CC	1
473	GO:0016604	0.504634	0.721099	3	689	nuclear body	CC	1
1152	GO:0044309	0.507413	0.84404	1	196	neuron spine	CC	1
549	GO:0030139	0.507664	0.843899	1	186	endocytic vesicle	CC	1
1149	GO:0044306	0.511119	0.841439	1	196	neuron projection terminus	CC	1
694	GO:0031410	0.51152	0.645971	7	1733	cytoplasmic vesicle	CC	1
1562	GO:0097708	0.513549	0.644037	7	1737	intracellular vesicle	CC	1
428	GO:0015629	0.527255	0.7439	2	460	actin cytoskeleton	CC	1
1636	GO:0098858	0.529364	0.828198	1	203	actin-based cell projection	CC	1
1585	GO:0098590	0.533251	0.668162	4	1056	plasma membrane region	CC	1
1709	GO:0099568	0.535634	0.82349	1	204	cytoplasmic region	CC	1
518	GO:0030016	0.535769	0.823412	1	197	myofibril	CC	1
446	GO:0016323	0.536257	0.823012	1	206	basolateral plasma membrane	CC	1
1701	GO:0099503	0.543853	0.729176	2	460	secretory vesicle	CC	1
1103	GO:0043292	0.555206	0.808245	1	208	contractile fiber	CC	1
28	GO:0000228	0.556721	0.807066	1	198	nuclear chromosome	CC	1
1847	GO:1990234	0.55819	0.671562	3	739	transferase complex	CC	1
1094	GO:0043231	0.558728	0.547364	39	9961	intracellular membrane-bounded organelle	CC	1
1010	GO:0036464	0.558999	0.805169	1	216	cytoplasmic ribonucleoprotein granule	CC	1
1160	GO:0044391	0.559914	0.804551	1	183	ribosomal subunit	CC	1
1191	GO:0045211	0.571649	0.794654	1	254	postsynaptic membrane	CC	1
147	GO:0005576	0.571717	0.5977	6	1557	extracellular region	CC	1
409	GO:0009925	0.578624	0.788811	1	232	basal plasma membrane	CC	1
756	GO:0031982	0.583198	0.575157	7	1853	vesicle	CC	1
1085	GO:0043209	0.583302	0.784855	1	212	myelin sheath	CC	1
748	GO:0031965	0.584347	0.783907	1	225	nuclear membrane	CC	1
973	GO:0035770	0.591595	0.777527	1	234	ribonucleoprotein granule	CC	1
1091	GO:0043228	0.597175	0.520084	15	3948	non-membrane-bounded organelle	CC	1
1095	GO:0043232	0.597175	0.520084	15	3948	intracellular non-membrane-bounded organelle	CC	1
208	GO:0005694	0.599145	0.602889	4	1045	chromosome	CC	1
166	GO:0005615	0.599345	0.602681	4	1047	extracellular space	CC	1
1187	GO:0045178	0.610978	0.759848	1	253	basal part of cell	CC	1
63	GO:0000785	0.611894	0.663681	2	526	chromatin	CC	1
1777	GO:1902494	0.620148	0.561608	5	1325	catalytic complex	CC	1
290	GO:0005840	0.627497	0.744161	1	223	ribosome	CC	1
823	GO:0032991	0.634686	0.474219	18	4771	protein-containing complex	CC	1
215	GO:0005730	0.643739	0.583496	3	822	nucleolus	CC	1
349	GO:0005938	0.657526	0.713402	1	280	cell cortex	CC	1
447	GO:0016324	0.660097	0.710645	1	287	apical plasma membrane	CC	1
1190	GO:0045202	0.668235	0.527921	4	1231	synapse	CC	1
1611	GO:0098791	0.682974	0.685381	1	294	Golgi apparatus subcompartment	CC	1
236	GO:0005759	0.686564	0.681332	1	271	mitochondrial matrix	CC	1
275	GO:0005813	0.689644	0.577765	2	600	centrosome	CC	1
544	GO:0030133	0.693159	0.673598	1	301	transport vesicle	CC	1
1097	GO:0043235	0.714446	0.647797	1	348	receptor complex	CC	1
279	GO:0005819	0.715946	0.645998	1	313	spindle	CC	1
257	GO:0005783	0.755479	0.404438	5	1582	endoplasmic reticulum	CC	1
1186	GO:0045177	0.759973	0.587235	1	379	apical part of cell	CC	1
1289	GO:0070013	0.760153	0.342001	14	4051	intracellular organelle lumen	CC	1
753	GO:0031974	0.760355	0.341761	14	4052	membrane-enclosed lumen	CC	1
1096	GO:0043233	0.760355	0.341761	14	4052	organelle lumen	CC	1
178	GO:0005654	0.761582	0.350065	11	3285	nucleoplasm	CC	1
660	GO:0031252	0.772773	0.568694	1	395	cell leading edge	CC	1
522	GO:0030054	0.79999	0.346154	5	1794	cell junction	CC	1
755	GO:0031981	0.800471	0.298592	12	3656	nuclear lumen	CC	1
336	GO:0005911	0.801254	0.524751	1	442	cell-cell junction	CC	1
1612	GO:0098793	0.822785	0.488838	1	464	presynapse	CC	1
1615	GO:0098797	0.835194	0.466944	1	486	plasma membrane protein complex	CC	1
42	GO:0000323	0.836869	0.463969	1	447	lytic vacuole	CC	1
241	GO:0005764	0.836869	0.463969	1	447	lysosome	CC	1
323	GO:0005886	0.859308	0.222272	12	4103	plasma membrane	CC	1
572	GO:0030659	0.87245	0.395228	1	512	cytoplasmic vesicle membrane	CC	1
1297	GO:0070161	0.879257	0.380961	1	572	anchoring junction	CC	1
249	GO:0005773	0.881625	0.375967	1	527	vacuole	CC	1
417	GO:0012506	0.881863	0.375453	1	533	vesicle membrane	CC	1
647	GO:0031224	0.887253	0.183907	12	4199	intrinsic component of membrane	CC	1
324	GO:0005887	0.905802	0.248585	2	1120	integral component of plasma membrane	CC	1
436	GO:0016020	0.914558	0.134338	22	7091	membrane	CC	1
437	GO:0016021	0.919485	0.139528	11	4086	integral component of membrane	CC	1
1614	GO:0098796	0.922012	0.215232	2	1051	membrane protein complex	CC	1
563	GO:0030425	0.922764	0.279617	1	693	dendrite	CC	1
649	GO:0031226	0.923172	0.212735	2	1182	intrinsic component of plasma membrane	CC	1
1523	GO:0097447	0.923673	0.277268	1	696	dendritic tree	CC	1
146	GO:0005575	0.931348	0.200906	58	15407	cellular_component	CC	1
1419	GO:0071944	0.932518	0.117855	12	4503	cell periphery	CC	1
410	GO:0009986	0.941021	0.23019	1	736	cell surface	CC	1
1919	GO:1990904	0.94237	0.226358	1	668	ribonucleoprotein complex	CC	1
168	GO:0005634	0.946511	0.0898759	19	6304	nucleus	CC	1
758	GO:0031984	0.965115	0.155476	1	830	organelle subcompartment	CC	1
1242	GO:0055038	1	0.829069	0	49	recycling endosome membrane	CC	1
96	GO:0000974	1	0.944393	0	14	Prp19 complex	CC	1
265	GO:0005791	1	0.729141	0	79	rough endoplasmic reticulum	CC	1
1184	GO:0045121	1	0.260833	0	357	membrane raft	CC	1
1637	GO:0098862	1	0.528405	0	173	cluster of actin-based cell projections	CC	1
1	GO:0000015	1	0.978462	0	5	phosphopyruvate hydratase complex	CC	1
2	GO:0000109	1	0.947044	0	13	nucleotide-excision repair complex	CC	1
3	GO:0000110	1	0.986446	0	3	nucleotide-excision repair factor 1 complex	CC	1
4	GO:0000111	1	0.997583	0	1	nucleotide-excision repair factor 2 complex	CC	1
5	GO:0000112	1	0.997001	0	1	nucleotide-excision repair factor 3 complex	CC	1
6	GO:0000118	1	0.75698	0	71	histone deacetylase complex	CC	1
7	GO:0000120	1	0.977959	0	5	RNA polymerase I transcription regulator complex	CC	1
8	GO:0000123	1	0.738071	0	78	histone acetyltransferase complex	CC	1
9	GO:0000124	1	0.920637	0	20	SAGA complex	CC	1
10	GO:0000126	1	0.986414	0	3	transcription factor TFIIIB complex	CC	1
11	GO:0000127	1	0.976354	0	6	transcription factor TFIIIC complex	CC	1
12	GO:0000137	1	0.953524	0	12	Golgi cis cisterna	CC	1
13	GO:0000138	1	0.952305	0	12	Golgi trans cisterna	CC	1
15	GO:0000145	1	0.927665	0	19	exocyst	CC	1
17	GO:0000152	1	0.843115	0	41	nuclear ubiquitin ligase complex	CC	1
18	GO:0000153	1	0.942462	0	14	cytoplasmic ubiquitin ligase complex	CC	1
19	GO:0000159	1	0.931101	0	18	protein phosphatase type 2A complex	CC	1
20	GO:0000164	1	0.951857	0	14	protein phosphatase type 1 complex	CC	1
21	GO:0000172	1	0.964847	0	8	ribonuclease MRP complex	CC	1
22	GO:0000176	1	0.940502	0	14	nuclear exosome (RNase complex)	CC	1
23	GO:0000177	1	0.949097	0	13	cytoplasmic exosome (RNase complex)	CC	1
24	GO:0000178	1	0.91021	0	23	exosome (RNase complex)	CC	1
25	GO:0000214	1	0.982246	0	4	tRNA-intron endonuclease complex	CC	1
26	GO:0000220	1	0.986607	0	3	vacuolar proton-transporting V-type ATPase, V0 domain	CC	1
27	GO:0000221	1	0.969338	0	7	vacuolar proton-transporting V-type ATPase, V1 domain	CC	1
29	GO:0000235	1	0.960123	0	10	astral microtubule	CC	1
31	GO:0000243	1	0.982832	0	4	commitment complex	CC	1
32	GO:0000274	1	0.990922	0	2	mitochondrial proton-transporting ATP synthase, stator stalk	CC	1
33	GO:0000275	1	0.977458	0	5	mitochondrial proton-transporting ATP synthase complex, catalytic sector F(1)	CC	1
34	GO:0000276	1	0.952504	0	11	mitochondrial proton-transporting ATP synthase complex, coupling factor F(o)	CC	1
35	GO:0000306	1	0.985848	0	4	extrinsic component of vacuolar membrane	CC	1
36	GO:0000307	1	0.846795	0	41	cyclin-dependent protein kinase holoenzyme complex	CC	1
37	GO:0000308	1	0.993957	0	2	cytoplasmic cyclin-dependent protein kinase holoenzyme complex	CC	1
39	GO:0000314	1	0.879651	0	29	organellar small ribosomal subunit	CC	1
41	GO:0000322	1	0.982848	0	4	storage vacuole	CC	1
43	GO:0000333	1	0.996938	0	1	telomerase catalytic core complex	CC	1
46	GO:0000407	1	0.888825	0	30	phagophore assembly site	CC	1
47	GO:0000408	1	0.970234	0	7	EKC/KEOPS complex	CC	1
48	GO:0000417	1	0.995451	0	1	HIR complex	CC	1
49	GO:0000421	1	0.913019	0	23	autophagosome membrane	CC	1
50	GO:0000428	1	0.679956	0	95	DNA-directed RNA polymerase complex	CC	1
51	GO:0000438	1	0.986418	0	3	core TFIIH complex portion of holo TFIIH complex	CC	1
52	GO:0000439	1	0.958218	0	10	transcription factor TFIIH core complex	CC	1
53	GO:0000444	1	0.981926	0	4	MIS12/MIND type complex	CC	1
56	GO:0000506	1	0.969827	0	8	glycosylphosphatidylinositol-N-acetylglucosaminyltransferase (GPI-GnT) complex	CC	1
57	GO:0000775	1	0.465672	0	190	chromosome, centromeric region	CC	1
59	GO:0000779	1	0.577494	0	138	condensed chromosome, centromeric region	CC	1
61	GO:0000782	1	0.957497	0	11	telomere cap complex	CC	1
62	GO:0000783	1	0.957497	0	11	nuclear telomere cap complex	CC	1
64	GO:0000786	1	0.838365	0	44	nucleosome	CC	1
65	GO:0000791	1	0.848597	0	43	euchromatin	CC	1
66	GO:0000792	1	0.685419	0	96	heterochromatin	CC	1
67	GO:0000793	1	0.384904	0	236	condensed chromosome	CC	1
68	GO:0000794	1	0.74702	0	71	condensed nuclear chromosome	CC	1
69	GO:0000795	1	0.849824	0	40	synaptonemal complex	CC	1
70	GO:0000796	1	0.968168	0	8	condensin complex	CC	1
71	GO:0000798	1	0.983039	0	4	nuclear cohesin complex	CC	1
72	GO:0000800	1	0.938061	0	15	lateral element	CC	1
73	GO:0000801	1	0.9773	0	6	central element	CC	1
74	GO:0000802	1	0.986754	0	3	transverse filament	CC	1
76	GO:0000805	1	0.962725	0	9	X chromosome	CC	1
77	GO:0000806	1	0.991994	0	2	Y chromosome	CC	1
78	GO:0000808	1	0.964949	0	8	origin recognition complex	CC	1
79	GO:0000811	1	0.982562	0	4	GINS complex	CC	1
80	GO:0000812	1	0.951749	0	12	Swr1 complex	CC	1
81	GO:0000813	1	0.96303	0	9	ESCRT I complex	CC	1
82	GO:0000814	1	0.986914	0	3	ESCRT II complex	CC	1
83	GO:0000815	1	0.962658	0	10	ESCRT III complex	CC	1
84	GO:0000818	1	0.986414	0	3	nuclear MIS12/MIND complex	CC	1
85	GO:0000835	1	0.971457	0	7	ER ubiquitin ligase complex	CC	1
86	GO:0000836	1	0.971457	0	7	Hrd1p ubiquitin ligase complex	CC	1
87	GO:0000839	1	0.975424	0	6	Hrd1p ubiquitin ligase ERAD-L complex	CC	1
88	GO:0000922	1	0.577517	0	135	spindle pole	CC	1
89	GO:0000923	1	0.981475	0	5	equatorial microtubule organizing center	CC	1
90	GO:0000930	1	0.939807	0	16	gamma-tubulin complex	CC	1
91	GO:0000931	1	0.974471	0	6	gamma-tubulin large complex	CC	1
92	GO:0000932	1	0.741512	0	79	P-body	CC	1
93	GO:0000938	1	0.979218	0	5	GARP complex	CC	1
94	GO:0000939	1	0.982061	0	4	inner kinetochore	CC	1
95	GO:0000940	1	0.947766	0	13	outer kinetochore	CC	1
97	GO:0001401	1	0.977793	0	5	SAM complex	CC	1
98	GO:0001405	1	0.977191	0	6	PAM complex, Tim23 associated import motor	CC	1
99	GO:0001518	1	0.94876	0	17	voltage-gated sodium channel complex	CC	1
100	GO:0001520	1	0.973701	0	7	outer dense fiber	CC	1
101	GO:0001527	1	0.963864	0	12	microfibril	CC	1
102	GO:0001533	1	0.958103	0	12	cornified envelope	CC	1
103	GO:0001534	1	0.993047	0	2	radial spoke	CC	1
104	GO:0001535	1	0.997585	0	1	radial spoke head	CC	1
106	GO:0001651	1	0.973036	0	6	dense fibrillar component	CC	1
107	GO:0001652	1	0.967041	0	8	granular component	CC	1
108	GO:0001669	1	0.7249	0	80	acrosomal vesicle	CC	1
109	GO:0001673	1	0.937535	0	16	male germ cell nucleus	CC	1
110	GO:0001674	1	0.983389	0	5	female germ cell nucleus	CC	1
113	GO:0001739	1	0.975471	0	6	sex chromatin	CC	1
114	GO:0001740	1	0.979346	0	5	Barr body	CC	1
115	GO:0001741	1	0.921616	0	19	XY body	CC	1
116	GO:0001750	1	0.760663	0	71	photoreceptor outer segment	CC	1
118	GO:0001891	1	0.924604	0	21	phagocytic cup	CC	1
119	GO:0001917	1	0.82332	0	51	photoreceptor inner segment	CC	1
120	GO:0001931	1	0.958802	0	10	uropod	CC	1
121	GO:0001939	1	0.974566	0	7	female pronucleus	CC	1
122	GO:0001940	1	0.981387	0	5	male pronucleus	CC	1
123	GO:0002079	1	0.986472	0	3	inner acrosomal membrane	CC	1
124	GO:0002080	1	0.934868	0	16	acrosomal membrane	CC	1
125	GO:0002081	1	0.990976	0	2	outer acrosomal membrane	CC	1
126	GO:0002095	1	0.98866	0	3	caveolar macromolecular signaling complex	CC	1
127	GO:0002096	1	0.993442	0	2	polkadots	CC	1
128	GO:0002102	1	0.908517	0	25	podosome	CC	1
129	GO:0002111	1	0.995451	0	1	BRCA2-BRAF35 complex	CC	1
130	GO:0002116	1	0.966039	0	9	semaphorin receptor complex	CC	1
131	GO:0002133	1	0.993112	0	2	polycystin complex	CC	1
132	GO:0002139	1	0.975197	0	7	stereocilia coupling link	CC	1
133	GO:0002140	1	0.991419	0	2	stereocilia tip link	CC	1
134	GO:0002141	1	0.979655	0	6	stereocilia ankle link	CC	1
135	GO:0002142	1	0.979655	0	6	stereocilia ankle link complex	CC	1
136	GO:0002144	1	0.996643	0	1	cytosolic tRNA wobble base thiouridylase complex	CC	1
137	GO:0002169	1	0.995486	0	1	3-methylcrotonyl-CoA carboxylase complex, mitochondrial	CC	1
138	GO:0002177	1	0.947577	0	13	manchette	CC	1
139	GO:0002178	1	0.959738	0	10	palmitoyltransferase complex	CC	1
140	GO:0002189	1	0.978418	0	5	ribose phosphate diphosphokinase complex	CC	1
141	GO:0002193	1	0.989784	0	3	MAML1-RBP-Jkappa- ICN1 complex	CC	1
142	GO:0002199	1	0.960585	0	10	zona pellucida receptor complex	CC	1
143	GO:0002944	1	0.994507	0	2	cyclin K-CDK12 complex	CC	1
144	GO:0002945	1	0.99235	0	2	cyclin K-CDK13 complex	CC	1
145	GO:0002947	1	0.992818	0	2	tumor necrosis factor receptor superfamily complex	CC	1
148	GO:0005577	1	0.986647	0	4	fibrinogen complex	CC	1
149	GO:0005579	1	0.990922	0	2	membrane attack complex	CC	1
150	GO:0005581	1	0.782246	0	70	collagen trimer	CC	1
151	GO:0005583	1	0.964995	0	10	fibrillar collagen trimer	CC	1
152	GO:0005584	1	0.991401	0	2	collagen type I trimer	CC	1
153	GO:0005586	1	0.995451	0	1	collagen type III trimer	CC	1
154	GO:0005587	1	0.979236	0	6	collagen type IV trimer	CC	1
155	GO:0005588	1	0.987407	0	4	collagen type V trimer	CC	1
156	GO:0005589	1	0.995629	0	1	collagen type VI trimer	CC	1
157	GO:0005592	1	0.996046	0	1	collagen type XI trimer	CC	1
158	GO:0005593	1	0.986817	0	3	FACIT collagen trimer	CC	1
159	GO:0005594	1	0.986817	0	3	collagen type IX trimer	CC	1
160	GO:0005604	1	0.685728	0	104	basement membrane	CC	1
161	GO:0005606	1	0.989943	0	3	laminin-1 complex	CC	1
162	GO:0005607	1	0.99217	0	2	laminin-2 complex	CC	1
163	GO:0005608	1	0.993273	0	2	laminin-3 complex	CC	1
164	GO:0005610	1	0.984259	0	4	laminin-5 complex	CC	1
165	GO:0005614	1	0.95282	0	15	interstitial matrix	CC	1
171	GO:0005638	1	0.974993	0	6	lamin filament	CC	1
173	GO:0005640	1	0.945986	0	14	nuclear outer membrane	CC	1
175	GO:0005642	1	0.977094	0	7	annulate lamellae	CC	1
176	GO:0005643	1	0.785318	0	62	nuclear pore	CC	1
177	GO:0005652	1	0.94331	0	14	nuclear lamina	CC	1
179	GO:0005655	1	0.978117	0	5	nucleolar ribonuclease P complex	CC	1
180	GO:0005656	1	0.990923	0	2	nuclear pre-replicative complex	CC	1
181	GO:0005657	1	0.76619	0	66	replication fork	CC	1
182	GO:0005658	1	0.984315	0	4	alpha DNA polymerase:primase complex	CC	1
183	GO:0005662	1	0.948313	0	13	DNA replication factor A complex	CC	1
184	GO:0005663	1	0.979573	0	5	DNA replication factor C complex	CC	1
185	GO:0005664	1	0.964949	0	8	nuclear origin of replication recognition complex	CC	1
186	GO:0005665	1	0.940764	0	14	RNA polymerase II, core complex	CC	1
187	GO:0005666	1	0.924081	0	18	RNA polymerase III complex	CC	1
189	GO:0005668	1	0.991037	0	2	RNA polymerase transcription factor SL1 complex	CC	1
190	GO:0005669	1	0.886568	0	31	transcription factor TFIID complex	CC	1
191	GO:0005672	1	0.982754	0	4	transcription factor TFIIA complex	CC	1
192	GO:0005673	1	0.993009	0	2	transcription factor TFIIE complex	CC	1
193	GO:0005674	1	0.991105	0	2	transcription factor TFIIF complex	CC	1
194	GO:0005675	1	0.949559	0	12	transcription factor TFIIH holo complex	CC	1
195	GO:0005677	1	0.964582	0	10	chromatin silencing complex	CC	1
196	GO:0005680	1	0.911197	0	21	anaphase-promoting complex	CC	1
197	GO:0005681	1	0.45021	0	189	spliceosomal complex	CC	1
198	GO:0005682	1	0.933956	0	16	U5 snRNP	CC	1
199	GO:0005683	1	0.970691	0	7	U7 snRNP	CC	1
200	GO:0005684	1	0.680096	0	93	U2-type spliceosomal complex	CC	1
201	GO:0005685	1	0.922033	0	19	U1 snRNP	CC	1
202	GO:0005686	1	0.914026	0	22	U2 snRNP	CC	1
203	GO:0005687	1	0.956801	0	10	U4 snRNP	CC	1
204	GO:0005688	1	0.964331	0	8	U6 snRNP	CC	1
205	GO:0005689	1	0.893489	0	27	U12-type spliceosomal complex	CC	1
206	GO:0005690	1	0.991757	0	2	U4atac snRNP	CC	1
207	GO:0005691	1	0.995451	0	1	U6atac snRNP	CC	1
209	GO:0005697	1	0.913063	0	21	telomerase holoenzyme complex	CC	1
210	GO:0005712	1	0.993095	0	2	chiasma	CC	1
211	GO:0005713	1	0.992386	0	2	recombination nodule	CC	1
212	GO:0005715	1	0.995451	0	1	late recombination nodule	CC	1
213	GO:0005721	1	0.911612	0	24	pericentric heterochromatin	CC	1
214	GO:0005726	1	0.978384	0	7	perichromatin fibrils	CC	1
216	GO:0005731	1	0.99552	0	1	nucleolus organizer region	CC	1
217	GO:0005732	1	0.906338	0	22	sno(s)RNA-containing ribonucleoprotein complex	CC	1
218	GO:0005736	1	0.942545	0	13	RNA polymerase I complex	CC	1
225	GO:0005744	1	0.950814	0	12	TIM23 mitochondrial import inner membrane translocase complex	CC	1
226	GO:0005745	1	0.98833	0	3	m-AAA complex	CC	1
227	GO:0005746	1	0.722424	0	72	mitochondrial respirasome	CC	1
228	GO:0005747	1	0.809984	0	47	mitochondrial respiratory chain complex I	CC	1
229	GO:0005749	1	0.981929	0	4	mitochondrial respiratory chain complex II, succinate dehydrogenase complex (ubiquinone)	CC	1
230	GO:0005750	1	0.951138	0	11	mitochondrial respiratory chain complex III	CC	1
231	GO:0005751	1	0.959855	0	9	mitochondrial respiratory chain complex IV	CC	1
232	GO:0005753	1	0.918351	0	19	mitochondrial proton-transporting ATP synthase complex	CC	1
233	GO:0005754	1	0.995451	0	1	mitochondrial proton-transporting ATP synthase, catalytic core	CC	1
234	GO:0005757	1	0.969376	0	7	mitochondrial permeability transition pore complex	CC	1
235	GO:0005758	1	0.709474	0	80	mitochondrial intermembrane space	CC	1
237	GO:0005760	1	0.988332	0	3	gamma DNA polymerase complex	CC	1
240	GO:0005763	1	0.879651	0	29	mitochondrial small ribosomal subunit	CC	1
243	GO:0005766	1	0.950582	0	12	primary lysosome	CC	1
244	GO:0005767	1	0.940043	0	16	secondary lysosome	CC	1
245	GO:0005768	1	0.0310808	0	868	endosome	CC	1
247	GO:0005770	1	0.42416	0	217	late endosome	CC	1
248	GO:0005771	1	0.825939	0	47	multivesicular body	CC	1
251	GO:0005775	1	0.957261	0	11	vacuolar lumen	CC	1
252	GO:0005776	1	0.763201	0	71	autophagosome	CC	1
256	GO:0005782	1	0.903459	0	24	peroxisomal matrix	CC	1
258	GO:0005784	1	0.977457	0	5	Sec61 translocon complex	CC	1
259	GO:0005785	1	0.988316	0	3	signal recognition particle receptor complex	CC	1
260	GO:0005786	1	0.966612	0	8	signal recognition particle, endoplasmic reticulum targeting	CC	1
261	GO:0005787	1	0.970753	0	7	signal peptidase complex	CC	1
262	GO:0005788	1	0.738162	0	75	endoplasmic reticulum lumen	CC	1
264	GO:0005790	1	0.87433	0	34	smooth endoplasmic reticulum	CC	1
266	GO:0005793	1	0.759738	0	67	endoplasmic reticulum-Golgi intermediate compartment	CC	1
269	GO:0005796	1	0.934862	0	18	Golgi lumen	CC	1
271	GO:0005798	1	0.726088	0	84	Golgi-associated vesicle	CC	1
273	GO:0005802	1	0.400768	0	235	trans-Golgi network	CC	1
274	GO:0005811	1	0.710564	0	86	lipid droplet	CC	1
276	GO:0005814	1	0.631522	0	118	centriole	CC	1
278	GO:0005818	1	0.957776	0	11	aster	CC	1
280	GO:0005826	1	0.971514	0	7	actomyosin contractile ring	CC	1
281	GO:0005827	1	0.980138	0	5	polar microtubule	CC	1
282	GO:0005828	1	0.976096	0	6	kinetochore microtubule	CC	1
284	GO:0005831	1	0.995451	0	1	steroid hormone aporeceptor complex	CC	1
285	GO:0005832	1	0.964743	0	8	chaperonin-containing T-complex	CC	1
286	GO:0005833	1	0.977457	0	5	hemoglobin complex	CC	1
287	GO:0005834	1	0.882945	0	31	heterotrimeric G-protein complex	CC	1
288	GO:0005838	1	0.902854	0	23	proteasome regulatory particle	CC	1
289	GO:0005839	1	0.919157	0	19	proteasome core complex	CC	1
291	GO:0005844	1	0.743168	0	71	polysome	CC	1
292	GO:0005845	1	0.965077	0	9	mRNA cap binding complex	CC	1
293	GO:0005846	1	0.990922	0	2	nuclear cap binding complex	CC	1
294	GO:0005847	1	0.938446	0	18	mRNA cleavage and polyadenylation specificity factor complex	CC	1
295	GO:0005848	1	0.995972	0	1	mRNA cleavage stimulating factor complex	CC	1
296	GO:0005849	1	0.924421	0	22	mRNA cleavage factor complex	CC	1
297	GO:0005850	1	0.979195	0	5	eukaryotic translation initiation factor 2 complex	CC	1
298	GO:0005851	1	0.973554	0	6	eukaryotic translation initiation factor 2B complex	CC	1
299	GO:0005852	1	0.939756	0	15	eukaryotic translation initiation factor 3 complex	CC	1
300	GO:0005853	1	0.986962	0	3	eukaryotic translation elongation factor 1 complex	CC	1
301	GO:0005854	1	0.988544	0	3	nascent polypeptide-associated complex	CC	1
303	GO:0005858	1	0.923256	0	23	axonemal dynein complex	CC	1
304	GO:0005859	1	0.98243	0	5	muscle myosin complex	CC	1
305	GO:0005861	1	0.981926	0	4	troponin complex	CC	1
306	GO:0005862	1	0.990959	0	2	muscle thin filament tropomyosin	CC	1
307	GO:0005863	1	0.993482	0	2	striated muscle myosin thick filament	CC	1
308	GO:0005865	1	0.930977	0	17	striated muscle thin filament	CC	1
309	GO:0005868	1	0.904865	0	24	cytoplasmic dynein complex	CC	1
310	GO:0005869	1	0.951403	0	11	dynactin complex	CC	1
311	GO:0005871	1	0.84383	0	48	kinesin complex	CC	1
312	GO:0005873	1	0.995451	0	1	plus-end kinesin complex	CC	1
314	GO:0005875	1	0.592092	0	137	microtubule associated complex	CC	1
315	GO:0005876	1	0.768173	0	65	spindle microtubule	CC	1
316	GO:0005879	1	0.978283	0	7	axonemal microtubule	CC	1
317	GO:0005880	1	0.993019	0	2	nuclear microtubule	CC	1
318	GO:0005881	1	0.766693	0	73	cytoplasmic microtubule	CC	1
320	GO:0005883	1	0.960835	0	12	neurofilament	CC	1
322	GO:0005885	1	0.960492	0	9	Arp2/3 protein complex	CC	1
325	GO:0005890	1	0.964066	0	9	sodium:potassium-exchanging ATPase complex	CC	1
326	GO:0005891	1	0.887429	0	34	voltage-gated calcium channel complex	CC	1
327	GO:0005892	1	0.961837	0	12	acetylcholine-gated channel complex	CC	1
328	GO:0005895	1	0.995469	0	1	interleukin-5 receptor complex	CC	1
329	GO:0005896	1	0.990257	0	3	interleukin-6 receptor complex	CC	1
330	GO:0005899	1	0.986901	0	4	insulin receptor complex	CC	1
331	GO:0005900	1	0.994483	0	2	oncostatin-M receptor complex	CC	1
332	GO:0005901	1	0.715364	0	92	caveola	CC	1
333	GO:0005902	1	0.71917	0	87	microvillus	CC	1
334	GO:0005903	1	0.646299	0	118	brush border	CC	1
335	GO:0005905	1	0.765806	0	69	clathrin-coated pit	CC	1
338	GO:0005914	1	0.988554	0	3	spot adherens junction	CC	1
339	GO:0005915	1	0.979872	0	6	zonula adherens	CC	1
340	GO:0005916	1	0.956495	0	13	fascia adherens	CC	1
341	GO:0005918	1	0.994902	0	2	septate junction	CC	1
342	GO:0005921	1	0.915341	0	23	gap junction	CC	1
343	GO:0005922	1	0.95572	0	12	connexin complex	CC	1
345	GO:0005925	1	0.54716	0	162	focal adhesion	CC	1
346	GO:0005927	1	0.98176	0	5	muscle tendon junction	CC	1
350	GO:0005940	1	0.958279	0	11	septin ring	CC	1
351	GO:0005942	1	0.907149	0	27	phosphatidylinositol 3-kinase complex	CC	1
352	GO:0005943	1	0.995334	0	2	phosphatidylinositol 3-kinase complex, class IA	CC	1
353	GO:0005944	1	0.988495	0	4	phosphatidylinositol 3-kinase complex, class IB	CC	1
354	GO:0005945	1	0.988122	0	3	6-phosphofructokinase complex	CC	1
355	GO:0005947	1	0.981936	0	4	mitochondrial alpha-ketoglutarate dehydrogenase complex	CC	1
356	GO:0005948	1	0.995645	0	1	acetolactate synthase complex	CC	1
357	GO:0005952	1	0.971925	0	8	cAMP-dependent protein kinase complex	CC	1
358	GO:0005953	1	0.992504	0	2	CAAX-protein geranylgeranyltransferase complex	CC	1
359	GO:0005954	1	0.979183	0	5	calcium- and calmodulin-dependent protein kinase complex	CC	1
360	GO:0005955	1	0.979043	0	5	calcineurin complex	CC	1
361	GO:0005956	1	0.986478	0	3	protein kinase CK2 complex	CC	1
362	GO:0005958	1	0.990838	0	3	DNA-dependent protein kinase-DNA ligase 4 complex	CC	1
363	GO:0005960	1	0.993056	0	2	glycine cleavage complex	CC	1
364	GO:0005963	1	0.893145	0	28	magnesium-dependent protein serine/threonine phosphatase complex	CC	1
365	GO:0005964	1	0.980055	0	5	phosphorylase kinase complex	CC	1
366	GO:0005965	1	0.990922	0	2	protein farnesyltransferase complex	CC	1
367	GO:0005967	1	0.981926	0	4	mitochondrial pyruvate dehydrogenase complex	CC	1
368	GO:0005968	1	0.985051	0	4	Rab-protein geranylgeranyltransferase complex	CC	1
369	GO:0005969	1	0.996747	0	1	serine-pyruvate aminotransferase complex	CC	1
370	GO:0005971	1	0.990922	0	2	ribonucleoside-diphosphate reductase complex	CC	1
371	GO:0008021	1	0.465251	0	196	synaptic vesicle	CC	1
372	GO:0008023	1	0.818886	0	51	transcription elongation factor complex	CC	1
373	GO:0008024	1	0.968237	0	9	cyclin/CDK positive transcription elongation factor complex	CC	1
374	GO:0008043	1	0.995451	0	1	intracellular ferritin complex	CC	1
375	GO:0008074	1	0.99322	0	2	guanylate cyclase complex, soluble	CC	1
376	GO:0008076	1	0.79054	0	69	voltage-gated potassium channel complex	CC	1
377	GO:0008091	1	0.984233	0	6	spectrin	CC	1
378	GO:0008180	1	0.880745	0	31	COP9 signalosome	CC	1
379	GO:0008247	1	0.988619	0	3	1-alkyl-2-acetylglycerophosphocholine esterase complex	CC	1
380	GO:0008250	1	0.951711	0	12	oligosaccharyltransferase complex	CC	1
381	GO:0008275	1	0.988566	0	3	gamma-tubulin small complex	CC	1
382	GO:0008278	1	0.967575	0	8	cohesin complex	CC	1
383	GO:0008282	1	0.985228	0	4	inward rectifying potassium channel	CC	1
384	GO:0008287	1	0.824949	0	49	protein serine/threonine phosphatase complex	CC	1
385	GO:0008290	1	0.972019	0	7	F-actin capping protein complex	CC	1
386	GO:0008303	1	0.979509	0	5	caspase complex	CC	1
387	GO:0008305	1	0.905292	0	30	integrin complex	CC	1
388	GO:0008328	1	0.864126	0	43	ionotropic glutamate receptor complex	CC	1
389	GO:0008352	1	0.995451	0	1	katanin complex	CC	1
390	GO:0008385	1	0.973149	0	7	IkappaB kinase complex	CC	1
391	GO:0008537	1	0.990922	0	2	proteasome activator complex	CC	1
392	GO:0008540	1	0.94814	0	12	proteasome regulatory particle, base subcomplex	CC	1
393	GO:0008541	1	0.961004	0	9	proteasome regulatory particle, lid subcomplex	CC	1
394	GO:0008622	1	0.982349	0	4	epsilon DNA polymerase complex	CC	1
395	GO:0008623	1	0.986628	0	3	CHRAC	CC	1
396	GO:0009295	1	0.819479	0	48	nucleoid	CC	1
397	GO:0009328	1	0.991143	0	2	phenylalanine-tRNA ligase complex	CC	1
398	GO:0009330	1	0.995451	0	1	DNA topoisomerase type II (double strand cut, ATP-hydrolyzing) complex	CC	1
399	GO:0009331	1	0.987567	0	3	glycerol-3-phosphate dehydrogenase complex	CC	1
400	GO:0009336	1	0.99688	0	1	sulfate adenylyltransferase complex (ATP)	CC	1
401	GO:0009353	1	0.995451	0	1	mitochondrial oxoglutarate dehydrogenase complex	CC	1
402	GO:0009360	1	0.995451	0	1	DNA polymerase III complex	CC	1
403	GO:0009361	1	0.995451	0	1	succinate-CoA ligase complex (ADP-forming)	CC	1
404	GO:0009368	1	0.991417	0	2	endopeptidase Clp complex	CC	1
405	GO:0009841	1	0.995946	0	1	mitochondrial endopeptidase Clp complex	CC	1
406	GO:0009897	1	0.291233	0	314	external side of plasma membrane	CC	1
407	GO:0009898	1	0.523313	0	167	cytoplasmic side of plasma membrane	CC	1
408	GO:0009923	1	0.991785	0	2	fatty acid elongase complex	CC	1
411	GO:0010008	1	0.360513	0	255	endosome membrane	CC	1
412	GO:0010009	1	0.985277	0	4	cytoplasmic side of endosome membrane	CC	1
413	GO:0010369	1	0.940518	0	15	chromocenter	CC	1
414	GO:0010370	1	0.990928	0	2	perinucleolar chromocenter	CC	1
418	GO:0012507	1	0.920053	0	21	ER to Golgi transport vesicle membrane	CC	1
419	GO:0012510	1	0.953572	0	12	trans-Golgi network transport vesicle membrane	CC	1
421	GO:0014701	1	0.990307	0	3	junctional sarcoplasmic reticulum membrane	CC	1
422	GO:0014704	1	0.809119	0	61	intercalated disc	CC	1
423	GO:0014731	1	0.985434	0	6	spectrin-associated cytoskeleton	CC	1
424	GO:0014801	1	0.997605	0	1	longitudinal sarcoplasmic reticulum	CC	1
425	GO:0014802	1	0.988467	0	3	terminal cisterna	CC	1
426	GO:0014804	1	0.995451	0	1	terminal cisterna lumen	CC	1
427	GO:0015030	1	0.857536	0	38	Cajal body	CC	1
431	GO:0015935	1	0.705481	0	78	small ribosomal subunit	CC	1
432	GO:0016010	1	0.934222	0	18	dystrophin-associated glycoprotein complex	CC	1
433	GO:0016011	1	0.977858	0	6	dystroglycan complex	CC	1
434	GO:0016012	1	0.980196	0	5	sarcoglycan complex	CC	1
435	GO:0016014	1	0.996296	0	1	dystrobrevin complex	CC	1
438	GO:0016028	1	0.997566	0	1	rhabdomere	CC	1
439	GO:0016035	1	0.984085	0	4	zeta DNA polymerase complex	CC	1
441	GO:0016234	1	0.753226	0	73	inclusion body	CC	1
442	GO:0016235	1	0.882724	0	33	aggresome	CC	1
443	GO:0016272	1	0.968581	0	7	prefoldin complex	CC	1
444	GO:0016281	1	0.974374	0	7	eukaryotic translation initiation factor 4F complex	CC	1
445	GO:0016282	1	0.98197	0	4	eukaryotic 43S preinitiation complex	CC	1
448	GO:0016327	1	0.930399	0	19	apicolateral plasma membrane	CC	1
449	GO:0016328	1	0.807434	0	56	lateral plasma membrane	CC	1
450	GO:0016342	1	0.911259	0	31	catenin complex	CC	1
451	GO:0016363	1	0.713758	0	86	nuclear matrix	CC	1
452	GO:0016442	1	0.951986	0	14	RISC complex	CC	1
453	GO:0016459	1	0.828449	0	51	myosin complex	CC	1
454	GO:0016460	1	0.954431	0	12	myosin II complex	CC	1
455	GO:0016461	1	0.971767	0	7	unconventional myosin complex	CC	1
456	GO:0016469	1	0.817929	0	45	proton-transporting two-sector ATPase complex	CC	1
457	GO:0016471	1	0.915262	0	20	vacuolar proton-transporting V-type ATPase complex	CC	1
458	GO:0016507	1	0.990923	0	2	mitochondrial fatty acid beta-oxidation multienzyme complex	CC	1
459	GO:0016513	1	0.988899	0	3	core-binding factor complex	CC	1
460	GO:0016514	1	0.94108	0	17	SWI/SNF complex	CC	1
461	GO:0016528	1	0.733799	0	81	sarcoplasm	CC	1
462	GO:0016529	1	0.756847	0	72	sarcoplasmic reticulum	CC	1
463	GO:0016533	1	0.989143	0	3	protein kinase 5 complex	CC	1
464	GO:0016580	1	0.954152	0	11	Sin3 complex	CC	1
465	GO:0016581	1	0.94191	0	15	NuRD complex	CC	1
466	GO:0016586	1	0.997639	0	1	RSC-type complex	CC	1
467	GO:0016589	1	0.975414	0	6	NURF complex	CC	1
468	GO:0016591	1	0.754847	0	71	RNA polymerase II, holoenzyme	CC	1
470	GO:0016593	1	0.968738	0	8	Cdc73/Paf1 complex	CC	1
471	GO:0016600	1	0.967953	0	9	flotillin complex	CC	1
472	GO:0016602	1	0.977071	0	6	CCAAT-binding factor complex	CC	1
474	GO:0016605	1	0.750421	0	74	PML body	CC	1
476	GO:0016935	1	0.99549	0	1	glycine-gated chloride channel complex	CC	1
477	GO:0016939	1	0.990793	0	3	kinesin II complex	CC	1
478	GO:0016942	1	0.980734	0	5	insulin-like growth factor binding protein complex	CC	1
479	GO:0017053	1	0.811279	0	55	transcription repressor complex	CC	1
480	GO:0017054	1	0.991123	0	2	negative cofactor 2 complex	CC	1
481	GO:0017059	1	0.970465	0	7	serine C-palmitoyltransferase complex	CC	1
482	GO:0017071	1	0.993542	0	2	intracellular cyclic nucleotide activated cation channel complex	CC	1
483	GO:0017087	1	0.995451	0	1	mitochondrial processing peptidase complex	CC	1
484	GO:0017101	1	0.951901	0	12	aminoacyl-tRNA synthetase multienzyme complex	CC	1
485	GO:0017109	1	0.990922	0	2	glutamate-cysteine ligase complex	CC	1
486	GO:0017117	1	0.995451	0	1	single-stranded DNA-dependent ATP-dependent DNA helicase complex	CC	1
487	GO:0017119	1	0.95273	0	12	Golgi transport complex	CC	1
488	GO:0017122	1	0.997386	0	1	protein N-acetylglucosaminyltransferase complex	CC	1
489	GO:0017133	1	0.986655	0	3	mitochondrial electron transfer flavoprotein complex	CC	1
490	GO:0017146	1	0.972492	0	9	NMDA selective glutamate receptor complex	CC	1
491	GO:0017177	1	0.993512	0	2	glucosidase II complex	CC	1
492	GO:0018444	1	0.987471	0	3	translation release factor complex	CC	1
493	GO:0018995	1	0.96864	0	10	host cellular component	CC	1
495	GO:0019008	1	0.990926	0	2	molybdopterin synthase complex	CC	1
496	GO:0019185	1	0.986835	0	3	snRNA-activating protein complex	CC	1
497	GO:0019773	1	0.964907	0	8	proteasome core complex, alpha-subunit complex	CC	1
498	GO:0019774	1	0.952612	0	11	proteasome core complex, beta-subunit complex	CC	1
499	GO:0019814	1	0.966789	0	8	immunoglobulin complex	CC	1
500	GO:0019815	1	0.98834	0	3	B cell receptor complex	CC	1
503	GO:0019897	1	0.538194	0	165	extrinsic component of plasma membrane	CC	1
504	GO:0019898	1	0.336919	0	284	extrinsic component of membrane	CC	1
505	GO:0019907	1	0.987645	0	3	cyclin-dependent protein kinase activating kinase holoenzyme complex	CC	1
506	GO:0019908	1	0.951914	0	13	nuclear cyclin-dependent protein kinase holoenzyme complex	CC	1
507	GO:0020003	1	0.973069	0	9	symbiont-containing vacuole	CC	1
508	GO:0020005	1	0.978505	0	7	symbiont-containing vacuole membrane	CC	1
509	GO:0020016	1	0.990608	0	3	ciliary pocket	CC	1
510	GO:0020018	1	0.990608	0	3	ciliary pocket membrane	CC	1
511	GO:0022624	1	0.894644	0	25	proteasome accessory complex	CC	1
512	GO:0022625	1	0.791343	0	52	cytosolic large ribosomal subunit	CC	1
513	GO:0022626	1	0.635117	0	102	cytosolic ribosome	CC	1
514	GO:0022627	1	0.813463	0	46	cytosolic small ribosomal subunit	CC	1
515	GO:0030008	1	0.936257	0	17	TRAPP complex	CC	1
516	GO:0030014	1	0.943298	0	16	CCR4-NOT complex	CC	1
517	GO:0030015	1	0.974065	0	6	CCR4-NOT core complex	CC	1
521	GO:0030027	1	0.528485	0	170	lamellipodium	CC	1
523	GO:0030055	1	0.525946	0	173	cell-substrate junction	CC	1
524	GO:0030056	1	0.975811	0	8	hemidesmosome	CC	1
525	GO:0030057	1	0.944633	0	17	desmosome	CC	1
526	GO:0030061	1	0.948458	0	14	mitochondrial crista	CC	1
527	GO:0030062	1	0.977467	0	5	mitochondrial tricarboxylic acid cycle enzyme complex	CC	1
528	GO:0030112	1	0.997925	0	1	glycocalyx	CC	1
529	GO:0030117	1	0.679266	0	97	membrane coat	CC	1
530	GO:0030118	1	0.828724	0	47	clathrin coat	CC	1
531	GO:0030119	1	0.845176	0	42	AP-type membrane coat adaptor complex	CC	1
532	GO:0030120	1	0.806248	0	53	vesicle coat	CC	1
533	GO:0030121	1	0.976705	0	6	AP-1 adaptor complex	CC	1
534	GO:0030122	1	0.95784	0	11	AP-2 adaptor complex	CC	1
535	GO:0030123	1	0.956242	0	11	AP-3 adaptor complex	CC	1
536	GO:0030124	1	0.979301	0	5	AP-4 adaptor complex	CC	1
537	GO:0030125	1	0.899222	0	26	clathrin vesicle coat	CC	1
538	GO:0030126	1	0.954233	0	12	COPI vesicle coat	CC	1
539	GO:0030127	1	0.944132	0	14	COPII vesicle coat	CC	1
540	GO:0030128	1	0.953479	0	12	clathrin coat of endocytic vesicle	CC	1
541	GO:0030130	1	0.959534	0	10	clathrin coat of trans-Golgi network vesicle	CC	1
542	GO:0030131	1	0.908097	0	24	clathrin adaptor complex	CC	1
543	GO:0030132	1	0.932041	0	18	clathrin coat of coated pit	CC	1
545	GO:0030134	1	0.807347	0	52	COPII-coated ER to Golgi transport vesicle	CC	1
546	GO:0030135	1	0.472912	0	189	coated vesicle	CC	1
547	GO:0030136	1	0.659309	0	108	clathrin-coated vesicle	CC	1
548	GO:0030137	1	0.889153	0	29	COPI-coated vesicle	CC	1
550	GO:0030140	1	0.899898	0	28	trans-Golgi network transport vesicle	CC	1
552	GO:0030142	1	0.995591	0	1	COPI-coated Golgi to ER transport vesicle	CC	1
553	GO:0030173	1	0.814363	0	50	integral component of Golgi membrane	CC	1
555	GO:0030176	1	0.570057	0	141	integral component of endoplasmic reticulum membrane	CC	1
556	GO:0030285	1	0.932008	0	18	integral component of synaptic vesicle membrane	CC	1
557	GO:0030286	1	0.81884	0	52	dynein complex	CC	1
558	GO:0030289	1	0.979823	0	5	protein phosphatase 4 complex	CC	1
559	GO:0030312	1	0.203604	0	433	external encapsulating structure	CC	1
560	GO:0030314	1	0.973021	0	8	junctional membrane complex	CC	1
561	GO:0030315	1	0.792569	0	66	T-tubule	CC	1
566	GO:0030430	1	0.973069	0	9	host cell cytoplasm	CC	1
567	GO:0030478	1	0.98249	0	4	actin cap	CC	1
568	GO:0030485	1	0.990695	0	3	smooth muscle contractile fiber	CC	1
569	GO:0030496	1	0.552896	0	152	midbody	CC	1
570	GO:0030532	1	0.758939	0	67	small nuclear ribonucleoprotein complex	CC	1
573	GO:0030660	1	0.859792	0	38	Golgi-associated vesicle membrane	CC	1
574	GO:0030662	1	0.724225	0	81	coated vesicle membrane	CC	1
575	GO:0030663	1	0.934546	0	17	COPI-coated vesicle membrane	CC	1
576	GO:0030665	1	0.850303	0	41	clathrin-coated vesicle membrane	CC	1
577	GO:0030666	1	0.859016	0	39	endocytic vesicle membrane	CC	1
578	GO:0030667	1	0.74524	0	72	secretory granule membrane	CC	1
579	GO:0030669	1	0.949374	0	13	clathrin-coated endocytic vesicle membrane	CC	1
580	GO:0030670	1	0.913943	0	22	phagocytic vesicle membrane	CC	1
581	GO:0030672	1	0.749028	0	75	synaptic vesicle membrane	CC	1
582	GO:0030673	1	0.933053	0	21	axolemma	CC	1
583	GO:0030677	1	0.948165	0	12	ribonuclease P complex	CC	1
584	GO:0030678	1	0.991696	0	2	mitochondrial ribonuclease P complex	CC	1
585	GO:0030681	1	0.956111	0	10	multimeric ribonuclease P complex	CC	1
586	GO:0030684	1	0.72476	0	79	preribosome	CC	1
587	GO:0030685	1	0.996423	0	1	nucleolar preribosome	CC	1
588	GO:0030686	1	0.891893	0	28	90S preribosome	CC	1
589	GO:0030687	1	0.900573	0	25	preribosome, large subunit precursor	CC	1
590	GO:0030688	1	0.951587	0	12	preribosome, small subunit precursor	CC	1
591	GO:0030689	1	0.98386	0	4	Noc complex	CC	1
592	GO:0030690	1	0.992874	0	2	Noc1p-Noc2p complex	CC	1
593	GO:0030691	1	0.997119	0	1	Noc2p-Noc3p complex	CC	1
594	GO:0030692	1	0.990922	0	2	Noc4p-Nop14p complex	CC	1
595	GO:0030849	1	0.991013	0	2	autosome	CC	1
596	GO:0030863	1	0.649755	0	114	cortical cytoskeleton	CC	1
597	GO:0030864	1	0.731392	0	81	cortical actin cytoskeleton	CC	1
598	GO:0030867	1	0.937991	0	15	rough endoplasmic reticulum membrane	CC	1
599	GO:0030868	1	0.98652	0	3	smooth endoplasmic reticulum membrane	CC	1
600	GO:0030870	1	0.978837	0	5	Mre11 complex	CC	1
601	GO:0030874	1	0.99552	0	1	nucleolar chromatin	CC	1
603	GO:0030880	1	0.674359	0	98	RNA polymerase complex	CC	1
604	GO:0030891	1	0.974083	0	6	VCB complex	CC	1
605	GO:0030892	1	0.98517	0	4	mitotic cohesin complex	CC	1
606	GO:0030893	1	0.978566	0	5	meiotic cohesin complex	CC	1
607	GO:0030894	1	0.912704	0	22	replisome	CC	1
608	GO:0030896	1	0.979185	0	5	checkpoint clamp complex	CC	1
609	GO:0030897	1	0.956284	0	11	HOPS complex	CC	1
610	GO:0030904	1	0.920208	0	21	retromer complex	CC	1
611	GO:0030905	1	0.991372	0	2	retromer, tubulation complex	CC	1
612	GO:0030906	1	0.987541	0	3	retromer, cargo-selective complex	CC	1
613	GO:0030915	1	0.971133	0	7	Smc5-Smc6 complex	CC	1
614	GO:0030956	1	0.986884	0	3	glutamyl-tRNA(Gln) amidotransferase complex	CC	1
615	GO:0030964	1	0.809984	0	47	NADH dehydrogenase complex	CC	1
616	GO:0030981	1	0.984044	0	5	cortical microtubule cytoskeleton	CC	1
617	GO:0030990	1	0.897699	0	28	intraciliary transport particle	CC	1
618	GO:0030991	1	0.973419	0	8	intraciliary transport particle A	CC	1
619	GO:0030992	1	0.918044	0	21	intraciliary transport particle B	CC	1
620	GO:0031002	1	0.995623	0	1	actin rod	CC	1
621	GO:0031010	1	0.956448	0	11	ISWI-type complex	CC	1
623	GO:0031012	1	0.204038	0	432	extracellular matrix	CC	1
624	GO:0031021	1	0.982626	0	4	interphase microtubule organizing center	CC	1
625	GO:0031045	1	0.902363	0	28	dense core granule	CC	1
626	GO:0031074	1	0.985053	0	4	nucleocytoplasmic transport complex	CC	1
627	GO:0031080	1	0.961263	0	10	nuclear pore outer ring	CC	1
628	GO:0031082	1	0.925308	0	20	BLOC complex	CC	1
629	GO:0031083	1	0.94189	0	15	BLOC-1 complex	CC	1
630	GO:0031084	1	0.989957	0	3	BLOC-2 complex	CC	1
631	GO:0031085	1	0.992379	0	2	BLOC-3 complex	CC	1
632	GO:0031088	1	0.989989	0	3	platelet dense granule membrane	CC	1
634	GO:0031091	1	0.950304	0	13	platelet alpha granule	CC	1
635	GO:0031092	1	0.986422	0	3	platelet alpha granule membrane	CC	1
636	GO:0031094	1	0.98535	0	4	platelet dense tubular network	CC	1
637	GO:0031095	1	0.99232	0	2	platelet dense tubular network membrane	CC	1
638	GO:0031105	1	0.958279	0	11	septin complex	CC	1
639	GO:0031143	1	0.959874	0	10	pseudopodium	CC	1
640	GO:0031166	1	0.962066	0	11	integral component of vacuolar membrane	CC	1
641	GO:0031201	1	0.834097	0	44	SNARE complex	CC	1
642	GO:0031205	1	0.997611	0	1	endoplasmic reticulum Sec complex	CC	1
643	GO:0031207	1	0.997611	0	1	Sec62/Sec63 complex	CC	1
644	GO:0031209	1	0.961574	0	11	SCAR complex	CC	1
645	GO:0031211	1	0.970465	0	7	endoplasmic reticulum palmitoyltransferase complex	CC	1
646	GO:0031213	1	0.992571	0	2	RSF complex	CC	1
650	GO:0031227	1	0.551544	0	149	intrinsic component of endoplasmic reticulum membrane	CC	1
651	GO:0031228	1	0.807642	0	52	intrinsic component of Golgi membrane	CC	1
654	GO:0031232	1	0.977709	0	5	extrinsic component of external side of plasma membrane	CC	1
655	GO:0031233	1	0.919168	0	20	intrinsic component of external side of plasma membrane	CC	1
656	GO:0031234	1	0.679243	0	99	extrinsic component of cytoplasmic side of plasma membrane	CC	1
657	GO:0031235	1	0.97514	0	6	intrinsic component of the cytoplasmic side of the plasma membrane	CC	1
658	GO:0031248	1	0.70973	0	88	protein acetyltransferase complex	CC	1
659	GO:0031251	1	0.993083	0	2	PAN complex	CC	1
662	GO:0031254	1	0.958802	0	10	cell trailing edge	CC	1
664	GO:0031258	1	0.96876	0	8	lamellipodium membrane	CC	1
665	GO:0031261	1	0.973806	0	6	DNA replication preinitiation complex	CC	1
666	GO:0031262	1	0.983174	0	4	Ndc80 complex	CC	1
667	GO:0031264	1	0.971567	0	7	death-inducing signaling complex	CC	1
668	GO:0031265	1	0.97986	0	5	CD95 death-inducing signaling complex	CC	1
669	GO:0031298	1	0.986414	0	3	replication fork protection complex	CC	1
672	GO:0031302	1	0.982118	0	4	intrinsic component of endosome membrane	CC	1
673	GO:0031303	1	0.982118	0	4	integral component of endosome membrane	CC	1
674	GO:0031304	1	0.816731	0	48	intrinsic component of mitochondrial inner membrane	CC	1
675	GO:0031305	1	0.818713	0	47	integral component of mitochondrial inner membrane	CC	1
676	GO:0031306	1	0.916728	0	23	intrinsic component of mitochondrial outer membrane	CC	1
677	GO:0031307	1	0.919895	0	22	integral component of mitochondrial outer membrane	CC	1
678	GO:0031308	1	0.995451	0	1	intrinsic component of nuclear outer membrane	CC	1
679	GO:0031309	1	0.995451	0	1	integral component of nuclear outer membrane	CC	1
680	GO:0031310	1	0.962066	0	11	intrinsic component of vacuolar membrane	CC	1
681	GO:0031312	1	0.834525	0	46	extrinsic component of organelle membrane	CC	1
682	GO:0031313	1	0.957966	0	11	extrinsic component of endosome membrane	CC	1
683	GO:0031314	1	0.959818	0	10	extrinsic component of mitochondrial inner membrane	CC	1
684	GO:0031315	1	0.982301	0	5	extrinsic component of mitochondrial outer membrane	CC	1
685	GO:0031332	1	0.951986	0	14	RNAi effector complex	CC	1
686	GO:0031362	1	0.932799	0	16	anchored component of external side of plasma membrane	CC	1
687	GO:0031371	1	0.965114	0	8	ubiquitin conjugating enzyme complex	CC	1
688	GO:0031372	1	0.990923	0	2	UBC13-MMS2 complex	CC	1
689	GO:0031379	1	0.99418	0	2	RNA-directed RNA polymerase complex	CC	1
690	GO:0031380	1	0.997233	0	1	nuclear RNA-directed RNA polymerase complex	CC	1
691	GO:0031389	1	0.997051	0	1	Rad17 RFC-like complex	CC	1
692	GO:0031390	1	0.964367	0	8	Ctf18 RFC-like complex	CC	1
693	GO:0031391	1	0.990762	0	3	Elg1 RFC-like complex	CC	1
695	GO:0031414	1	0.961788	0	10	N-terminal protein acetyltransferase complex	CC	1
696	GO:0031415	1	0.980618	0	5	NatA complex	CC	1
697	GO:0031416	1	0.992499	0	2	NatB complex	CC	1
698	GO:0031417	1	0.988218	0	3	NatC complex	CC	1
699	GO:0031422	1	0.997578	0	1	RecQ family helicase-topoisomerase III complex	CC	1
700	GO:0031428	1	0.968881	0	7	box C/D RNP complex	CC	1
701	GO:0031429	1	0.977716	0	5	box H/ACA snoRNP complex	CC	1
702	GO:0031430	1	0.938018	0	17	M band	CC	1
703	GO:0031431	1	0.996024	0	1	Dbf4-dependent protein kinase complex	CC	1
704	GO:0031436	1	0.993132	0	2	BRCA1-BARD1 complex	CC	1
706	GO:0031462	1	0.926183	0	22	Cul2-RING ubiquitin ligase complex	CC	1
707	GO:0031463	1	0.868785	0	39	Cul3-RING ubiquitin ligase complex	CC	1
708	GO:0031464	1	0.956485	0	11	Cul4A-RING E3 ubiquitin ligase complex	CC	1
709	GO:0031465	1	0.983941	0	5	Cul4B-RING E3 ubiquitin ligase complex	CC	1
711	GO:0031467	1	0.986001	0	4	Cul7-RING ubiquitin ligase complex	CC	1
712	GO:0031475	1	0.996374	0	1	myosin V complex	CC	1
713	GO:0031477	1	0.995451	0	1	myosin VII complex	CC	1
714	GO:0031499	1	0.986216	0	4	TRAMP complex	CC	1
715	GO:0031501	1	0.981926	0	4	mannosyltransferase complex	CC	1
716	GO:0031510	1	0.990955	0	2	SUMO activating enzyme complex	CC	1
717	GO:0031511	1	0.991059	0	2	Mis6-Sim4 complex	CC	1
719	GO:0031515	1	0.991095	0	2	tRNA (m1A) methyltransferase complex	CC	1
720	GO:0031519	1	0.826153	0	48	PcG protein complex	CC	1
721	GO:0031523	1	0.98199	0	4	Myb complex	CC	1
722	GO:0031526	1	0.800898	0	61	brush border membrane	CC	1
724	GO:0031528	1	0.939501	0	17	microvillus membrane	CC	1
725	GO:0031533	1	0.990963	0	2	mRNA cap methyltransferase complex	CC	1
726	GO:0031588	1	0.963583	0	10	nucleotide-activated protein kinase complex	CC	1
727	GO:0031592	1	0.997621	0	1	centrosomal corona	CC	1
728	GO:0031594	1	0.731313	0	87	neuromuscular junction	CC	1
729	GO:0031595	1	0.98674	0	3	nuclear proteasome complex	CC	1
730	GO:0031597	1	0.973172	0	6	cytosolic proteasome complex	CC	1
731	GO:0031616	1	0.928272	0	19	spindle pole centrosome	CC	1
732	GO:0031617	1	0.983174	0	4	NMS complex	CC	1
733	GO:0031672	1	0.874468	0	34	A band	CC	1
734	GO:0031673	1	0.993629	0	2	H zone	CC	1
736	GO:0031680	1	0.991928	0	2	G-protein beta/gamma-subunit complex	CC	1
737	GO:0031838	1	0.973009	0	6	haptoglobin-hemoglobin complex	CC	1
738	GO:0031901	1	0.704758	0	89	early endosome membrane	CC	1
739	GO:0031902	1	0.757177	0	67	late endosome membrane	CC	1
741	GO:0031904	1	0.973029	0	6	endosome lumen	CC	1
742	GO:0031905	1	0.990936	0	2	early endosome lumen	CC	1
743	GO:0031906	1	0.990922	0	2	late endosome lumen	CC	1
744	GO:0031907	1	0.903459	0	24	microbody lumen	CC	1
760	GO:0032002	1	0.997613	0	1	interleukin-28 receptor complex	CC	1
761	GO:0032009	1	0.959621	0	11	early phagosome	CC	1
762	GO:0032010	1	0.987974	0	3	phagolysosome	CC	1
763	GO:0032021	1	0.982734	0	4	NELF complex	CC	1
764	GO:0032039	1	0.936912	0	18	integrator complex	CC	1
765	GO:0032040	1	0.859226	0	38	small-subunit processome	CC	1
766	GO:0032044	1	0.992248	0	2	DSIF complex	CC	1
767	GO:0032045	1	0.929613	0	19	guanyl-nucleotide exchange factor complex	CC	1
768	GO:0032059	1	0.977266	0	6	bleb	CC	1
769	GO:0032116	1	0.994973	0	2	SMC loading complex	CC	1
770	GO:0032127	1	0.970963	0	8	dense core granule membrane	CC	1
771	GO:0032133	1	0.980329	0	5	chromosome passenger complex	CC	1
772	GO:0032144	1	0.995463	0	1	4-aminobutyrate transaminase complex	CC	1
773	GO:0032153	1	0.816116	0	53	cell division site	CC	1
774	GO:0032154	1	0.876236	0	35	cleavage furrow	CC	1
775	GO:0032156	1	0.949574	0	13	septin cytoskeleton	CC	1
776	GO:0032160	1	0.995871	0	1	septin filament array	CC	1
777	GO:0032173	1	0.997532	0	1	septin collar	CC	1
779	GO:0032280	1	0.981337	0	6	symmetric synapse	CC	1
780	GO:0032281	1	0.904075	0	28	AMPA glutamate receptor complex	CC	1
781	GO:0032299	1	0.986414	0	3	ribonuclease H2 complex	CC	1
782	GO:0032300	1	0.968614	0	8	mismatch repair complex	CC	1
783	GO:0032301	1	0.993079	0	2	MutSalpha complex	CC	1
784	GO:0032302	1	0.991132	0	2	MutSbeta complex	CC	1
785	GO:0032311	1	0.991032	0	2	angiogenin-PRI complex	CC	1
786	GO:0032389	1	0.986432	0	3	MutLalpha complex	CC	1
787	GO:0032391	1	0.840683	0	46	photoreceptor connecting cilium	CC	1
788	GO:0032398	1	0.935761	0	15	MHC class Ib protein complex	CC	1
789	GO:0032419	1	0.995562	0	1	extrinsic component of lysosome membrane	CC	1
790	GO:0032420	1	0.820499	0	54	stereocilium	CC	1
791	GO:0032421	1	0.793026	0	63	stereocilium bundle	CC	1
792	GO:0032426	1	0.935464	0	19	stereocilium tip	CC	1
794	GO:0032433	1	0.941301	0	17	filopodium tip	CC	1
795	GO:0032437	1	0.959712	0	11	cuticular plate	CC	1
796	GO:0032444	1	0.99093	0	2	activin responsive factor complex	CC	1
797	GO:0032449	1	0.984717	0	4	CBM complex	CC	1
798	GO:0032473	1	0.992616	0	2	cytoplasmic side of mitochondrial outer membrane	CC	1
799	GO:0032541	1	0.969984	0	8	cortical endoplasmic reticulum	CC	1
800	GO:0032545	1	0.990922	0	2	CURI complex	CC	1
801	GO:0032580	1	0.938175	0	18	Golgi cisterna membrane	CC	1
802	GO:0032584	1	0.974145	0	7	growth cone membrane	CC	1
803	GO:0032585	1	0.968405	0	8	multivesicular body membrane	CC	1
805	GO:0032588	1	0.863345	0	38	trans-Golgi network membrane	CC	1
806	GO:0032589	1	0.783837	0	69	neuron projection membrane	CC	1
807	GO:0032590	1	0.847396	0	47	dendrite membrane	CC	1
808	GO:0032591	1	0.959464	0	12	dendritic spine membrane	CC	1
809	GO:0032592	1	0.733008	0	76	integral component of mitochondrial membrane	CC	1
810	GO:0032593	1	0.955391	0	11	insulin-responsive compartment	CC	1
811	GO:0032777	1	0.984818	0	4	Piccolo NuA4 histone acetyltransferase complex	CC	1
812	GO:0032783	1	0.979041	0	5	super elongation complex	CC	1
813	GO:0032797	1	0.96036	0	10	SMN complex	CC	1
814	GO:0032798	1	0.990996	0	2	Swi5-Sfr1 complex	CC	1
815	GO:0032806	1	0.919373	0	21	carboxy-terminal domain protein kinase complex	CC	1
817	GO:0032809	1	0.890862	0	35	neuronal cell body membrane	CC	1
819	GO:0032839	1	0.904035	0	26	dendrite cytoplasm	CC	1
820	GO:0032937	1	0.988742	0	3	SREBP-SCAP-Insig complex	CC	1
821	GO:0032982	1	0.954433	0	14	myosin filament	CC	1
822	GO:0032983	1	0.982973	0	6	kainate selective glutamate receptor complex	CC	1
824	GO:0032993	1	0.579289	0	133	protein-DNA complex	CC	1
825	GO:0032994	1	0.866578	0	34	protein-lipid complex	CC	1
826	GO:0032996	1	0.995451	0	1	Bcl3-Bcl10 complex	CC	1
827	GO:0032997	1	0.990922	0	2	Fc receptor complex	CC	1
828	GO:0032998	1	0.990922	0	2	Fc-epsilon receptor I complex	CC	1
829	GO:0033010	1	0.980912	0	5	paranodal junction	CC	1
830	GO:0033017	1	0.927038	0	19	sarcoplasmic reticulum membrane	CC	1
831	GO:0033018	1	0.990923	0	2	sarcoplasmic reticulum lumen	CC	1
832	GO:0033061	1	0.969135	0	7	DNA recombinase mediator complex	CC	1
833	GO:0033063	1	0.982414	0	4	Rad51B-Rad51C-Rad51D-XRCC2 complex	CC	1
834	GO:0033065	1	0.991176	0	2	Rad51C-XRCC3 complex	CC	1
835	GO:0033093	1	0.977198	0	6	Weibel-Palade body	CC	1
836	GO:0033100	1	0.995451	0	1	NuA3 histone acetyltransferase complex	CC	1
837	GO:0033106	1	0.915168	0	20	cis-Golgi network membrane	CC	1
838	GO:0033116	1	0.957668	0	11	endoplasmic reticulum-Golgi intermediate compartment membrane	CC	1
839	GO:0033162	1	0.968716	0	8	melanosome membrane	CC	1
840	GO:0033165	1	0.988086	0	4	interphotoreceptor matrix	CC	1
841	GO:0033176	1	0.894872	0	25	proton-transporting V-type ATPase complex	CC	1
842	GO:0033177	1	0.914626	0	20	proton-transporting two-sector ATPase complex, proton-transporting domain	CC	1
843	GO:0033178	1	0.934592	0	15	proton-transporting two-sector ATPase complex, catalytic domain	CC	1
844	GO:0033179	1	0.964655	0	8	proton-transporting V-type ATPase, V0 domain	CC	1
845	GO:0033180	1	0.960534	0	9	proton-transporting V-type ATPase, V1 domain	CC	1
846	GO:0033181	1	0.986414	0	3	plasma membrane proton-transporting V-type ATPase complex	CC	1
847	GO:0033185	1	0.986414	0	3	dolichol-phosphate-mannose synthase complex	CC	1
848	GO:0033186	1	0.989776	0	3	CAF-1 complex	CC	1
849	GO:0033202	1	0.995451	0	1	DNA helicase complex	CC	1
850	GO:0033256	1	0.992876	0	2	I-kappaB/NF-kappaB complex	CC	1
851	GO:0033257	1	0.992876	0	2	Bcl3/NF-kappaB2 complex	CC	1
852	GO:0033263	1	0.974577	0	7	CORVET complex	CC	1
853	GO:0033268	1	0.939064	0	19	node of Ranvier	CC	1
854	GO:0033269	1	0.9872	0	4	internode region of axon	CC	1
855	GO:0033270	1	0.946813	0	16	paranode region of axon	CC	1
856	GO:0033276	1	0.943639	0	15	transcription factor TFTC complex	CC	1
857	GO:0033290	1	0.995554	0	1	eukaryotic 48S preinitiation complex	CC	1
858	GO:0033291	1	0.995451	0	1	eukaryotic 80S initiation complex	CC	1
859	GO:0033391	1	0.951668	0	15	chromatoid body	CC	1
860	GO:0033503	1	0.982766	0	4	HULC complex	CC	1
861	GO:0033553	1	0.983432	0	5	rDNA heterochromatin	CC	1
862	GO:0033557	1	0.991808	0	2	Slx1-Slx4 complex	CC	1
863	GO:0033565	1	0.99122	0	2	ESCRT-0 complex	CC	1
864	GO:0033588	1	0.97632	0	6	elongator holoenzyme complex	CC	1
865	GO:0033593	1	0.995451	0	1	BRCA2-MAGE-D1 complex	CC	1
866	GO:0033596	1	0.993046	0	2	TSC1-TSC2 complex	CC	1
867	GO:0033597	1	0.99607	0	1	mitotic checkpoint complex	CC	1
868	GO:0033643	1	0.96864	0	10	host cell part	CC	1
869	GO:0033646	1	0.973069	0	9	host intracellular part	CC	1
870	GO:0033655	1	0.973069	0	9	host cell cytoplasm part	CC	1
871	GO:0034045	1	0.952198	0	12	phagophore assembly site membrane	CC	1
872	GO:0034066	1	0.992408	0	2	Ric1-Rgp1 guanyl-nucleotide exchange factor complex	CC	1
873	GO:0034098	1	0.966501	0	8	VCP-NPL4-UFD1 AAA ATPase complex	CC	1
874	GO:0034245	1	0.995453	0	1	mitochondrial DNA-directed RNA polymerase complex	CC	1
875	GO:0034271	1	0.988363	0	3	phosphatidylinositol 3-kinase complex, class III, type I	CC	1
876	GO:0034272	1	0.988363	0	3	phosphatidylinositol 3-kinase complex, class III, type II	CC	1
877	GO:0034274	1	0.989773	0	3	Atg12-Atg5-Atg16 complex	CC	1
878	GO:0034358	1	0.877753	0	31	plasma lipoprotein particle	CC	1
879	GO:0034359	1	0.997749	0	1	mature chylomicron	CC	1
880	GO:0034361	1	0.933822	0	17	very-low-density lipoprotein particle	CC	1
881	GO:0034362	1	0.961822	0	10	low-density lipoprotein particle	CC	1
882	GO:0034363	1	0.990636	0	3	intermediate-density lipoprotein particle	CC	1
883	GO:0034364	1	0.905372	0	23	high-density lipoprotein particle	CC	1
884	GO:0034365	1	0.995451	0	1	discoidal high-density lipoprotein particle	CC	1
885	GO:0034366	1	0.990922	0	2	spherical high-density lipoprotein particle	CC	1
886	GO:0034385	1	0.933822	0	17	triglyceride-rich plasma lipoprotein particle	CC	1
887	GO:0034388	1	0.98292	0	5	Pwp2p-containing subcomplex of 90S preribosome	CC	1
889	GO:0034451	1	0.663439	0	105	centriolar satellite	CC	1
890	GO:0034455	1	0.988724	0	3	t-UTP complex	CC	1
891	GO:0034456	1	0.990922	0	2	UTP-C complex	CC	1
892	GO:0034457	1	0.987218	0	3	Mpp10 complex	CC	1
893	GO:0034464	1	0.967958	0	8	BBSome	CC	1
894	GO:0034506	1	0.995451	0	1	chromosome, centromeric core domain	CC	1
895	GO:0034515	1	0.990922	0	2	proteasome storage granule	CC	1
896	GO:0034518	1	0.965077	0	9	RNA cap binding complex	CC	1
897	GO:0034657	1	0.985473	0	4	GID complex	CC	1
898	GO:0034663	1	0.957259	0	10	endoplasmic reticulum chaperone complex	CC	1
899	GO:0034665	1	0.993068	0	2	integrin alpha1-beta1 complex	CC	1
900	GO:0034666	1	0.989241	0	3	integrin alpha2-beta1 complex	CC	1
901	GO:0034667	1	0.992716	0	2	integrin alpha3-beta1 complex	CC	1
902	GO:0034668	1	0.9976	0	1	integrin alpha4-beta1 complex	CC	1
903	GO:0034669	1	0.991897	0	2	integrin alpha4-beta7 complex	CC	1
904	GO:0034673	1	0.98912	0	3	inhibin-betaglycan-ActRII complex	CC	1
905	GO:0034674	1	0.993302	0	2	integrin alpha5-beta1 complex	CC	1
906	GO:0034677	1	0.99328	0	2	integrin alpha7-beta1 complex	CC	1
907	GO:0034679	1	0.993329	0	2	integrin alpha9-beta1 complex	CC	1
908	GO:0034680	1	0.993327	0	2	integrin alpha10-beta1 complex	CC	1
909	GO:0034681	1	0.993299	0	2	integrin alpha11-beta1 complex	CC	1
910	GO:0034683	1	0.988692	0	3	integrin alphav-beta3 complex	CC	1
911	GO:0034684	1	0.990923	0	2	integrin alphav-beta5 complex	CC	1
912	GO:0034685	1	0.990963	0	2	integrin alphav-beta6 complex	CC	1
913	GO:0034686	1	0.99305	0	2	integrin alphav-beta8 complex	CC	1
914	GO:0034687	1	0.994159	0	2	integrin alphaL-beta2 complex	CC	1
915	GO:0034688	1	0.994108	0	2	integrin alphaM-beta2 complex	CC	1
916	GO:0034693	1	0.995993	0	1	U11/U12 snRNP	CC	1
917	GO:0034702	1	0.419664	0	250	ion channel complex	CC	1
918	GO:0034703	1	0.503437	0	199	cation channel complex	CC	1
919	GO:0034704	1	0.812862	0	57	calcium channel complex	CC	1
920	GO:0034705	1	0.752181	0	83	potassium channel complex	CC	1
921	GO:0034706	1	0.930276	0	24	sodium channel complex	CC	1
922	GO:0034707	1	0.886137	0	33	chloride channel complex	CC	1
923	GO:0034708	1	0.675483	0	99	methyltransferase complex	CC	1
924	GO:0034709	1	0.946789	0	12	methylosome	CC	1
925	GO:0034715	1	0.973064	0	6	pICln-Sm protein complex	CC	1
926	GO:0034718	1	0.997642	0	1	SMN-Gemin2 complex	CC	1
927	GO:0034719	1	0.930177	0	17	SMN-Sm protein complex	CC	1
928	GO:0034750	1	0.989992	0	3	Scrib-APC-beta-catenin complex	CC	1
929	GO:0034751	1	0.967201	0	8	aryl hydrocarbon receptor complex	CC	1
930	GO:0034752	1	0.995452	0	1	cytosolic aryl hydrocarbon receptor complex	CC	1
931	GO:0034753	1	0.995452	0	1	nuclear aryl hydrocarbon receptor complex	CC	1
933	GO:0034777	1	0.995451	0	1	recycling endosome lumen	CC	1
934	GO:0034974	1	0.995451	0	1	Swi5-Swi2 complex	CC	1
935	GO:0034990	1	0.987532	0	3	nuclear mitotic cohesin complex	CC	1
936	GO:0034991	1	0.983039	0	4	nuclear meiotic cohesin complex	CC	1
937	GO:0034992	1	0.961894	0	10	microtubule organizing center attachment site	CC	1
938	GO:0034993	1	0.961894	0	10	meiotic nuclear membrane microtubule tethering complex	CC	1
939	GO:0034998	1	0.995451	0	1	oligosaccharyltransferase I complex	CC	1
940	GO:0035003	1	0.985248	0	4	subapical complex	CC	1
941	GO:0035032	1	0.977003	0	6	phosphatidylinositol 3-kinase complex, class III	CC	1
942	GO:0035060	1	0.990844	0	3	brahma complex	CC	1
943	GO:0035061	1	0.978584	0	5	interchromatin granule	CC	1
944	GO:0035097	1	0.75758	0	71	histone methyltransferase complex	CC	1
945	GO:0035098	1	0.936032	0	16	ESC/E(Z) complex	CC	1
946	GO:0035101	1	0.984181	0	4	FACT complex	CC	1
947	GO:0035102	1	0.94139	0	15	PRC1 complex	CC	1
948	GO:0035145	1	0.919985	0	20	exon-exon junction complex	CC	1
949	GO:0035189	1	0.989045	0	3	Rb-E2F complex	CC	1
950	GO:0035253	1	0.941025	0	15	ciliary rootlet	CC	1
951	GO:0035267	1	0.919124	0	20	NuA4 histone acetyltransferase complex	CC	1
952	GO:0035327	1	0.913313	0	21	transcriptionally active chromatin	CC	1
953	GO:0035339	1	0.983829	0	4	SPOTS complex	CC	1
954	GO:0035354	1	0.994439	0	2	Toll-like receptor 1-Toll-like receptor 2 protein complex	CC	1
955	GO:0035355	1	0.993313	0	2	Toll-like receptor 2-Toll-like receptor 6 protein complex	CC	1
956	GO:0035363	1	0.982198	0	4	histone locus body	CC	1
957	GO:0035370	1	0.990922	0	2	UBC13-UEV1A complex	CC	1
958	GO:0035371	1	0.920653	0	23	microtubule plus-end	CC	1
959	GO:0035517	1	0.986438	0	4	PR-DUB complex	CC	1
960	GO:0035525	1	0.997012	0	1	NF-kappaB p50/p65 complex	CC	1
961	GO:0035577	1	0.995481	0	1	azurophil granule membrane	CC	1
962	GO:0035578	1	0.991057	0	2	azurophil granule lumen	CC	1
963	GO:0035579	1	0.996007	0	1	specific granule membrane	CC	1
964	GO:0035631	1	0.958847	0	11	CD40 receptor complex	CC	1
965	GO:0035632	1	0.990922	0	2	mitochondrial prohibitin complex	CC	1
966	GO:0035657	1	0.995782	0	1	eRF1 methyltransferase complex	CC	1
967	GO:0035658	1	0.985168	0	4	Mon1-Ccz1 complex	CC	1
968	GO:0035686	1	0.962214	0	9	sperm fibrous sheath	CC	1
969	GO:0035692	1	0.991342	0	2	macrophage migration inhibitory factor receptor complex	CC	1
970	GO:0035693	1	0.995463	0	1	NOS2-CD74 complex	CC	1
971	GO:0035748	1	0.965999	0	9	myelin sheath abaxonal region	CC	1
972	GO:0035749	1	0.977942	0	6	myelin sheath adaxonal region	CC	1
974	GO:0035805	1	0.995451	0	1	egg coat	CC	1
975	GO:0035838	1	0.99348	0	2	growing cell tip	CC	1
976	GO:0035841	1	0.995875	0	1	new growing cell tip	CC	1
977	GO:0035859	1	0.943722	0	15	Seh1-associated complex	CC	1
979	GO:0035866	1	0.993146	0	2	alphav-beta3 integrin-PKCalpha complex	CC	1
980	GO:0035867	1	0.984535	0	4	alphav-beta3 integrin-IGF-1-IGF1R complex	CC	1
981	GO:0035868	1	0.988592	0	3	alphav-beta3 integrin-HMGB1 complex	CC	1
982	GO:0035869	1	0.755636	0	73	ciliary transition zone	CC	1
983	GO:0035976	1	0.984013	0	4	transcription factor AP-1 complex	CC	1
984	GO:0035985	1	0.979613	0	5	senescence-associated heterochromatin focus	CC	1
985	GO:0036019	1	0.972135	0	8	endolysosome	CC	1
986	GO:0036020	1	0.983438	0	5	endolysosome membrane	CC	1
987	GO:0036038	1	0.949251	0	13	MKS complex	CC	1
988	GO:0036053	1	0.996608	0	1	glomerular endothelium fenestra	CC	1
989	GO:0036056	1	0.972559	0	8	filtration diaphragm	CC	1
990	GO:0036057	1	0.972559	0	8	slit diaphragm	CC	1
992	GO:0036117	1	0.993616	0	2	hyaluranon cable	CC	1
993	GO:0036125	1	0.990923	0	2	fatty acid beta-oxidation multienzyme complex	CC	1
995	GO:0036128	1	0.971356	0	8	CatSper complex	CC	1
996	GO:0036156	1	0.970689	0	9	inner dynein arm	CC	1
997	GO:0036157	1	0.961954	0	11	outer dynein arm	CC	1
998	GO:0036186	1	0.993018	0	2	early phagosome membrane	CC	1
999	GO:0036194	1	0.986428	0	3	muscle cell projection	CC	1
1000	GO:0036195	1	0.986428	0	3	muscle cell projection membrane	CC	1
1001	GO:0036284	1	0.988147	0	3	tubulobulbar complex	CC	1
1002	GO:0036379	1	0.924902	0	19	myofilament	CC	1
1003	GO:0036387	1	0.990923	0	2	pre-replicative complex	CC	1
1004	GO:0036396	1	0.976766	0	8	RNA N6-methyladenosine methyltransferase complex	CC	1
1005	GO:0036398	1	0.990957	0	2	TCR signalosome	CC	1
1006	GO:0036409	1	0.991715	0	2	histone H3-K14 acetyltransferase complex	CC	1
1007	GO:0036449	1	0.980272	0	6	microtubule minus-end	CC	1
1008	GO:0036452	1	0.906856	0	24	ESCRT complex	CC	1
1009	GO:0036454	1	0.980734	0	5	growth factor complex	CC	1
1012	GO:0036488	1	0.987505	0	3	CHOP-C/EBP complex	CC	1
1013	GO:0036501	1	0.990922	0	2	UFD1-NPL4 complex	CC	1
1014	GO:0036502	1	0.991379	0	2	Derlin-1-VIMP complex	CC	1
1015	GO:0036513	1	0.96844	0	8	Derlin-1 retrotranslocation complex	CC	1
1016	GO:0038037	1	0.977263	0	6	G protein-coupled receptor dimeric complex	CC	1
1017	GO:0038039	1	0.98858	0	3	G protein-coupled receptor heterodimeric complex	CC	1
1018	GO:0038045	1	0.997491	0	1	large latent transforming growth factor-beta complex	CC	1
1019	GO:0038143	1	0.995312	0	2	ERBB3:ERBB2 complex	CC	1
1021	GO:0042022	1	0.992406	0	2	interleukin-12 receptor complex	CC	1
1022	GO:0042101	1	0.962424	0	9	T cell receptor complex	CC	1
1023	GO:0042105	1	0.990922	0	2	alpha-beta T cell receptor complex	CC	1
1024	GO:0042175	1	0.100866	0	567	nuclear outer membrane-endoplasmic reticulum membrane network	CC	1
1025	GO:0042382	1	0.973958	0	6	paraspeckles	CC	1
1026	GO:0042383	1	0.557459	0	159	sarcolemma	CC	1
1027	GO:0042405	1	0.949572	0	13	nuclear inclusion body	CC	1
1028	GO:0042406	1	0.968285	0	8	extrinsic component of endoplasmic reticulum membrane	CC	1
1029	GO:0042470	1	0.873419	0	33	melanosome	CC	1
1030	GO:0042555	1	0.959268	0	11	MCM complex	CC	1
1031	GO:0042564	1	0.995451	0	1	NLS-dependent protein nuclear import complex	CC	1
1032	GO:0042565	1	0.989555	0	3	RNA nuclear export complex	CC	1
1033	GO:0042567	1	0.985217	0	4	insulin-like growth factor ternary complex	CC	1
1034	GO:0042568	1	0.991445	0	2	insulin-like growth factor binary complex	CC	1
1035	GO:0042571	1	0.973825	0	6	immunoglobulin complex, circulating	CC	1
1036	GO:0042575	1	0.927641	0	18	DNA polymerase complex	CC	1
1038	GO:0042581	1	0.952	0	12	specific granule	CC	1
1039	GO:0042582	1	0.950582	0	12	azurophil granule	CC	1
1040	GO:0042583	1	0.978966	0	5	chromaffin granule	CC	1
1041	GO:0042584	1	0.986414	0	3	chromaffin granule membrane	CC	1
1042	GO:0042585	1	0.990974	0	3	germinal vesicle	CC	1
1043	GO:0042587	1	0.970157	0	8	glycogen granule	CC	1
1044	GO:0042588	1	0.923776	0	19	zymogen granule	CC	1
1045	GO:0042589	1	0.95414	0	11	zymogen granule membrane	CC	1
1046	GO:0042599	1	0.96261	0	10	lamellar body	CC	1
1047	GO:0042611	1	0.895146	0	25	MHC protein complex	CC	1
1048	GO:0042612	1	0.928425	0	17	MHC class I protein complex	CC	1
1049	GO:0042613	1	0.95981	0	9	MHC class II protein complex	CC	1
1050	GO:0042622	1	0.952303	0	13	photoreceptor outer segment membrane	CC	1
1051	GO:0042627	1	0.976794	0	6	chylomicron	CC	1
1052	GO:0042629	1	0.974554	0	6	mast cell granule	CC	1
1054	GO:0042642	1	0.995633	0	1	actomyosin, myosin complex part	CC	1
1055	GO:0042645	1	0.819479	0	48	mitochondrial nucleoid	CC	1
1056	GO:0042709	1	0.986414	0	3	succinate-CoA ligase complex	CC	1
1057	GO:0042719	1	0.977457	0	5	mitochondrial intermembrane space protein transporter complex	CC	1
1058	GO:0042720	1	0.990922	0	2	mitochondrial inner membrane peptidase complex	CC	1
1059	GO:0042721	1	0.979562	0	5	TIM22 mitochondrial import inner membrane insertion complex	CC	1
1061	GO:0042765	1	0.979509	0	5	GPI-anchor transamidase complex	CC	1
1062	GO:0042788	1	0.862301	0	34	polysomal ribosome	CC	1
1063	GO:0042824	1	0.957063	0	10	MHC class I peptide loading complex	CC	1
1064	GO:0042825	1	0.987851	0	3	TAP complex	CC	1
1065	GO:0042827	1	0.985485	0	4	platelet dense granule	CC	1
1068	GO:0043020	1	0.972243	0	7	NADPH oxidase complex	CC	1
1070	GO:0043034	1	0.938164	0	18	costamere	CC	1
1071	GO:0043073	1	0.921945	0	21	germ cell nucleus	CC	1
1072	GO:0043083	1	0.942526	0	17	synaptic cleft	CC	1
1073	GO:0043159	1	0.995451	0	1	acrosomal matrix	CC	1
1074	GO:0043186	1	0.944726	0	16	P granule	CC	1
1075	GO:0043189	1	0.919124	0	20	H4/H2A histone acetyltransferase complex	CC	1
1076	GO:0043190	1	0.992014	0	2	ATP-binding cassette (ABC) transporter complex	CC	1
1077	GO:0043194	1	0.935143	0	20	axon initial segment	CC	1
1079	GO:0043196	1	0.943792	0	14	varicosity	CC	1
1081	GO:0043198	1	0.787668	0	68	dendritic shaft	CC	1
1082	GO:0043202	1	0.970305	0	8	lysosomal lumen	CC	1
1083	GO:0043203	1	0.966333	0	9	axon hillock	CC	1
1084	GO:0043204	1	0.614419	0	128	perikaryon	CC	1
1086	GO:0043218	1	0.923096	0	20	compact myelin	CC	1
1087	GO:0043219	1	0.977364	0	7	lateral loop	CC	1
1088	GO:0043220	1	0.94379	0	15	Schmidt-Lanterman incisure	CC	1
1093	GO:0043230	1	0.713218	0	90	extracellular organelle	CC	1
1098	GO:0043240	1	0.940118	0	14	Fanconi anaemia nuclear complex	CC	1
1099	GO:0043256	1	0.95312	0	12	laminin complex	CC	1
1100	GO:0043257	1	0.996648	0	1	laminin-8 complex	CC	1
1101	GO:0043259	1	0.9876	0	3	laminin-10 complex	CC	1
1102	GO:0043291	1	0.990702	0	3	RAVE complex	CC	1
1104	GO:0043293	1	0.989221	0	3	apoptosome	CC	1
1106	GO:0043509	1	0.997604	0	1	activin A complex	CC	1
1107	GO:0043511	1	0.990735	0	3	inhibin complex	CC	1
1108	GO:0043512	1	0.993103	0	2	inhibin A complex	CC	1
1109	GO:0043513	1	0.993115	0	2	inhibin B complex	CC	1
1110	GO:0043514	1	0.995457	0	1	interleukin-12 complex	CC	1
1111	GO:0043527	1	0.982098	0	4	tRNA methyltransferase complex	CC	1
1112	GO:0043529	1	0.986416	0	3	GET complex	CC	1
1113	GO:0043540	1	0.995451	0	1	6-phosphofructo-2-kinase/fructose-2,6-biphosphatase complex	CC	1
1114	GO:0043541	1	0.986414	0	3	UDP-N-acetylglucosamine transferase complex	CC	1
1115	GO:0043564	1	0.987724	0	3	Ku70:Ku80 complex	CC	1
1116	GO:0043596	1	0.871682	0	34	nuclear replication fork	CC	1
1117	GO:0043601	1	0.916539	0	21	nuclear replisome	CC	1
1118	GO:0043614	1	0.993216	0	2	multi-eIF complex	CC	1
1119	GO:0043625	1	0.981929	0	4	delta DNA polymerase complex	CC	1
1120	GO:0043626	1	0.995451	0	1	PCNA complex	CC	1
1121	GO:0043656	1	0.973069	0	9	host intracellular region	CC	1
1122	GO:0043657	1	0.96864	0	10	host cell	CC	1
1124	GO:0044194	1	0.98343	0	4	cytolytic granule	CC	1
1125	GO:0044207	1	0.995554	0	1	translation initiation ternary complex	CC	1
1126	GO:0044214	1	0.98305	0	5	spanning component of plasma membrane	CC	1
1127	GO:0044217	1	0.995451	0	1	other organism part	CC	1
1128	GO:0044224	1	0.965236	0	10	juxtaparanode region of axon	CC	1
1129	GO:0044225	1	0.995451	0	1	apical pole of neuron	CC	1
1130	GO:0044228	1	0.995451	0	1	host cell surface	CC	1
1131	GO:0044232	1	0.850641	0	39	organelle membrane contact site	CC	1
1132	GO:0044233	1	0.92822	0	18	mitochondria-associated endoplasmic reticulum membrane	CC	1
1133	GO:0044280	1	0.995451	0	1	subplasmalemmal coating	CC	1
1134	GO:0044284	1	0.995451	0	1	mitochondrial crista junction	CC	1
1135	GO:0044289	1	0.995451	0	1	mitochondrial inner-outer membrane contact site	CC	1
1136	GO:0044291	1	0.747123	0	83	cell-cell contact zone	CC	1
1137	GO:0044292	1	0.929482	0	19	dendrite terminus	CC	1
1138	GO:0044294	1	0.957178	0	12	dendritic growth cone	CC	1
1141	GO:0044298	1	0.879324	0	38	cell body membrane	CC	1
1142	GO:0044299	1	0.986551	0	4	C-fiber	CC	1
1143	GO:0044300	1	0.970467	0	9	cerebellar mossy fiber	CC	1
1144	GO:0044301	1	0.997685	0	1	climbing fiber	CC	1
1145	GO:0044302	1	0.972815	0	7	dentate gyrus mossy fiber	CC	1
1146	GO:0044303	1	0.996892	0	1	axon collateral	CC	1
1147	GO:0044304	1	0.74764	0	82	main axon	CC	1
1148	GO:0044305	1	0.934832	0	17	calyx of Held	CC	1
1150	GO:0044307	1	0.979413	0	6	dendritic branch	CC	1
1151	GO:0044308	1	0.987007	0	4	axonal spine	CC	1
1153	GO:0044316	1	0.985463	0	4	cone cell pedicle	CC	1
1154	GO:0044317	1	0.994492	0	2	rod spherule	CC	1
1155	GO:0044322	1	0.952827	0	12	endoplasmic reticulum quality control compartment	CC	1
1156	GO:0044326	1	0.970138	0	9	dendritic spine neck	CC	1
1157	GO:0044327	1	0.960461	0	12	dendritic spine head	CC	1
1158	GO:0044352	1	0.96901	0	8	pinosome	CC	1
1159	GO:0044354	1	0.96901	0	8	macropinosome	CC	1
1161	GO:0044393	1	0.983331	0	4	microspike	CC	1
1162	GO:0044530	1	0.985624	0	4	supraspliceosomal complex	CC	1
1163	GO:0044545	1	0.976233	0	7	NSL complex	CC	1
1164	GO:0044599	1	0.995454	0	1	AP-5 adaptor complex	CC	1
1165	GO:0044609	1	0.992957	0	2	DBIRD complex	CC	1
1166	GO:0044611	1	0.99024	0	3	nuclear pore inner ring	CC	1
1167	GO:0044613	1	0.975256	0	6	nuclear pore central transport channel	CC	1
1168	GO:0044614	1	0.989624	0	3	nuclear pore cytoplasmic filaments	CC	1
1169	GO:0044615	1	0.950213	0	12	nuclear pore nuclear basket	CC	1
1170	GO:0044665	1	0.887111	0	30	MLL1/2 complex	CC	1
1171	GO:0044666	1	0.95677	0	12	MLL3/4 complex	CC	1
1172	GO:0044753	1	0.992616	0	2	amphisome	CC	1
1173	GO:0044754	1	0.951362	0	13	autolysosome	CC	1
1174	GO:0044796	1	0.995451	0	1	DNA polymerase processivity factor complex	CC	1
1175	GO:0044815	1	0.811602	0	52	DNA packaging complex	CC	1
1176	GO:0044853	1	0.643391	0	122	plasma membrane raft	CC	1
1177	GO:0045009	1	0.968716	0	8	chitosome	CC	1
1178	GO:0045025	1	0.991027	0	2	mitochondrial degradosome	CC	1
1179	GO:0045092	1	0.992298	0	2	interleukin-18 receptor complex	CC	1
1180	GO:0045095	1	0.949839	0	13	keratin filament	CC	1
1181	GO:0045098	1	0.976202	0	6	type III intermediate filament	CC	1
1183	GO:0045120	1	0.927528	0	19	pronucleus	CC	1
1188	GO:0045179	1	0.96876	0	8	apical cortex	CC	1
1189	GO:0045180	1	0.975767	0	7	basal cortex	CC	1
1192	GO:0045239	1	0.948284	0	13	tricarboxylic acid cycle enzyme complex	CC	1
1193	GO:0045240	1	0.96575	0	9	dihydrolipoyl dehydrogenase complex	CC	1
1194	GO:0045244	1	0.995451	0	1	succinate-CoA ligase complex (GDP-forming)	CC	1
1195	GO:0045251	1	0.986655	0	3	electron transfer flavoprotein complex	CC	1
1196	GO:0045252	1	0.979046	0	6	oxoglutarate dehydrogenase complex	CC	1
1197	GO:0045254	1	0.969111	0	7	pyruvate dehydrogenase complex	CC	1
1198	GO:0045257	1	0.981929	0	4	succinate dehydrogenase complex (ubiquinone)	CC	1
1199	GO:0045259	1	0.914168	0	20	proton-transporting ATP synthase complex	CC	1
1200	GO:0045261	1	0.973009	0	6	proton-transporting ATP synthase complex, catalytic core F(1)	CC	1
1201	GO:0045263	1	0.948167	0	12	proton-transporting ATP synthase complex, coupling factor F(o)	CC	1
1202	GO:0045265	1	0.990922	0	2	proton-transporting ATP synthase, stator stalk	CC	1
1203	GO:0045267	1	0.995451	0	1	proton-transporting ATP synthase, catalytic core	CC	1
1204	GO:0045271	1	0.809984	0	47	respiratory chain complex I	CC	1
1205	GO:0045273	1	0.981929	0	4	respiratory chain complex II	CC	1
1206	GO:0045275	1	0.951138	0	11	respiratory chain complex III	CC	1
1207	GO:0045277	1	0.929676	0	16	respiratory chain complex IV	CC	1
1208	GO:0045281	1	0.981929	0	4	succinate dehydrogenase complex	CC	1
1209	GO:0045283	1	0.981929	0	4	fumarate reductase complex	CC	1
1210	GO:0045293	1	0.976766	0	8	mRNA editing complex	CC	1
1211	GO:0045298	1	0.986416	0	3	tubulin complex	CC	1
1212	GO:0045323	1	0.996144	0	1	interleukin-1 receptor complex	CC	1
1213	GO:0045334	1	0.915588	0	24	clathrin-coated endocytic vesicle	CC	1
1215	GO:0045495	1	0.940425	0	17	pole plasm	CC	1
1216	GO:0046540	1	0.873209	0	32	U4/U6 x U5 tri-snRNP complex	CC	1
1217	GO:0046581	1	0.970275	0	7	intercellular canaliculus	CC	1
1218	GO:0046611	1	0.996908	0	1	lysosomal proton-transporting V-type ATPase complex	CC	1
1219	GO:0046658	1	0.826812	0	49	anchored component of plasma membrane	CC	1
1220	GO:0046691	1	0.99719	0	1	intracellular canaliculus	CC	1
1221	GO:0046695	1	0.986729	0	3	SLIK (SAGA-like) complex	CC	1
1222	GO:0046696	1	0.979699	0	5	lipopolysaccharide receptor complex	CC	1
1224	GO:0048179	1	0.974587	0	7	activin receptor complex	CC	1
1225	GO:0048180	1	0.997604	0	1	activin complex	CC	1
1226	GO:0048188	1	0.952298	0	12	Set1C/COMPASS complex	CC	1
1227	GO:0048237	1	0.978095	0	5	rough endoplasmic reticulum lumen	CC	1
1228	GO:0048269	1	0.990922	0	2	methionine adenosyltransferase complex	CC	1
1230	GO:0048475	1	0.679266	0	97	coated membrane	CC	1
1231	GO:0048476	1	0.978361	0	5	Holliday junction resolvase complex	CC	1
1232	GO:0048500	1	0.966612	0	8	signal recognition particle	CC	1
1233	GO:0048770	1	0.873419	0	33	pigment granule	CC	1
1234	GO:0048786	1	0.794814	0	70	presynaptic active zone	CC	1
1235	GO:0048787	1	0.919434	0	25	presynaptic active zone membrane	CC	1
1236	GO:0048788	1	0.979957	0	7	cytoskeleton of presynaptic active zone	CC	1
1237	GO:0051233	1	0.868025	0	35	spindle midzone	CC	1
1238	GO:0051286	1	0.975733	0	7	cell tip	CC	1
1239	GO:0055028	1	0.9909	0	3	cortical microtubule	CC	1
1240	GO:0055029	1	0.683081	0	94	nuclear DNA-directed RNA polymerase complex	CC	1
1241	GO:0055037	1	0.559558	0	150	recycling endosome	CC	1
1243	GO:0055087	1	0.986421	0	3	Ski complex	CC	1
1244	GO:0055120	1	0.995451	0	1	striated muscle dense body	CC	1
1245	GO:0060053	1	0.990738	0	3	neurofilament cytoskeleton	CC	1
1246	GO:0060076	1	0.810883	0	63	excitatory synapse	CC	1
1247	GO:0060077	1	0.924602	0	24	inhibitory synapse	CC	1
1248	GO:0060091	1	0.965794	0	9	kinocilium	CC	1
1249	GO:0060170	1	0.841816	0	46	ciliary membrane	CC	1
1250	GO:0060171	1	0.992751	0	2	stereocilium membrane	CC	1
1251	GO:0060187	1	0.964673	0	10	cell pole	CC	1
1252	GO:0060198	1	0.971185	0	8	clathrin-sculpted vesicle	CC	1
1253	GO:0060199	1	0.975594	0	7	clathrin-sculpted glutamate transport vesicle	CC	1
1254	GO:0060203	1	0.975594	0	7	clathrin-sculpted glutamate transport vesicle membrane	CC	1
1256	GO:0060293	1	0.944726	0	16	germ plasm	CC	1
1257	GO:0060342	1	0.995451	0	1	photoreceptor inner segment membrane	CC	1
1258	GO:0060417	1	0.995572	0	1	yolk	CC	1
1259	GO:0060473	1	0.989253	0	3	cortical granule	CC	1
1260	GO:0060987	1	0.996323	0	1	lipid tube	CC	1
1261	GO:0061200	1	0.995482	0	1	clathrin-sculpted gamma-aminobutyric acid transport vesicle	CC	1
1262	GO:0061202	1	0.995482	0	1	clathrin-sculpted gamma-aminobutyric acid transport vesicle membrane	CC	1
1263	GO:0061474	1	0.995476	0	1	phagolysosome membrane	CC	1
1264	GO:0061574	1	0.982133	0	4	ASAP complex	CC	1
1265	GO:0061617	1	0.960755	0	9	MICOS complex	CC	1
1266	GO:0061673	1	0.970696	0	7	mitotic spindle astral microtubule	CC	1
1267	GO:0061689	1	0.985501	0	4	tricellular tight junction	CC	1
1268	GO:0061695	1	0.393915	0	235	transferase complex, transferring phosphorus-containing groups	CC	1
1269	GO:0061700	1	0.963311	0	10	GATOR2 complex	CC	1
1270	GO:0061702	1	0.942814	0	17	inflammasome complex	CC	1
1271	GO:0061742	1	0.996893	0	1	chaperone-mediated autophagy translocation complex	CC	1
1272	GO:0061825	1	0.98698	0	3	podosome core	CC	1
1273	GO:0061826	1	0.995465	0	1	podosome ring	CC	1
1274	GO:0061827	1	0.931221	0	19	sperm head	CC	1
1275	GO:0061828	1	0.992663	0	2	apical tubulobulbar complex	CC	1
1276	GO:0061829	1	0.9972	0	1	basal tubulobulbar complex	CC	1
1277	GO:0061830	1	0.988641	0	3	concave side of sperm head	CC	1
1278	GO:0061831	1	0.993067	0	2	apical ectoplasmic specialization	CC	1
1279	GO:0061832	1	0.990922	0	2	basal ectoplasmic specialization	CC	1
1280	GO:0061834	1	0.995465	0	1	actin filament branch point	CC	1
1281	GO:0061835	1	0.995465	0	1	ventral surface of cell	CC	1
1282	GO:0061845	1	0.996507	0	1	neuron projection branch point	CC	1
1283	GO:0061846	1	0.996507	0	1	dendritic spine cytoplasm	CC	1
1284	GO:0061850	1	0.995451	0	1	growth cone leading edge	CC	1
1285	GO:0061851	1	0.987342	0	3	leading edge of lamellipodium	CC	1
1286	GO:0062023	1	0.298866	0	326	collagen-containing extracellular matrix	CC	1
1287	GO:0062157	1	0.990975	0	2	mitochondrial ATP-gated potassium channel complex	CC	1
1288	GO:0065010	1	0.713218	0	90	extracellular membrane-bounded organelle	CC	1
1290	GO:0070032	1	0.982544	0	4	synaptobrevin 2-SNAP-25-syntaxin-1a-complexin I complex	CC	1
1291	GO:0070033	1	0.984699	0	4	synaptobrevin 2-SNAP-25-syntaxin-1a-complexin II complex	CC	1
1292	GO:0070044	1	0.980195	0	5	synaptobrevin 2-SNAP-25-syntaxin-1a complex	CC	1
1293	GO:0070062	1	0.75839	0	72	extracellular exosome	CC	1
1294	GO:0070069	1	0.889608	0	26	cytochrome complex	CC	1
1295	GO:0070110	1	0.990257	0	3	ciliary neurotrophic factor receptor complex	CC	1
1298	GO:0070176	1	0.995451	0	1	DRM complex	CC	1
1299	GO:0070187	1	0.970691	0	8	shelterin complex	CC	1
1300	GO:0070195	1	0.995453	0	1	growth hormone receptor complex	CC	1
1302	GO:0070274	1	0.995451	0	1	RES complex	CC	1
[truncated: 576 more rows]

## Sheet: KEGG_NODOSE_UP
	category	over_represented_pvalue	under_represented_pvalue	numDEInCat	numInCat	padj_value	KEGG_Name
[truncated: 224 more rows]

[truncated: 2 more sheets: REACTOME_NODOSE_up, GO_BP_Nodose_down]
